# Supplementary material for: Transcriptomic and Phenomic Investigations Reveal Elements in Biofilm Repression and Formation in the Cyanobacterium Synechococcus elongatus PCC 7942
Source: Front Microbiol. 2022 Jun 23;13:899150. doi: 10.3389/fmicb.2022.899150 (PMC9260433; doi:10.3389/fmicb.2022.899150)
Supplement: Supplementary File S3 — RNA-Seq Analysis. Sheets include (1) Consistency analysis or the data for generating the union of all pairwise comparisons from Rockhopper and DESeq data, (2) a summary of all DEG assignments, (3) lists of all DEGs in each pairwise comparison, (4) a summary of sDEGs for the 10 relevant pairwise comparisons, (5) lists of sDEGs in each of the 10 relevant pairwise comparisons, (6) a summary of DEG assignments for known biofilm and pili genes, (7) comparison data of DEGs for Day 1 pairwise comparisons, (8) comparison data of sDEGs for Day 1 pairwise comparisons used to produce the middle graph of Figure 1D, (9) comparison data of DEGs for Day 4 pairwise comparisons, (10) comparison data of sDEGs for Day 4 pairwise comparisons used to produce Figure 2D, (11) comparison data of DEGs for Day 4 vs. Day 1 pairwise comparisons, (12) comparison data of sDEGs for Day 4 vs. Day 1 pairwise comparisons used to produce Figure 2E, (13) comparison data of DEGs for WT BG-11 Day 4 vs. Day 1 against PilB::Tn5 BG-11 Day 1 vs. WT BG-11 Day1, (14) comparison data of sDEGs for WT BG-11 Day 4 vs. Day 1 against PilB::Tn5 BG-11 Day 1 vs. WT BG-11 Day1 used to produce the left graph of Figure 1D, (15) the reduced set of DEGs for Day 1 comparison data, (16) the reduced set of sDEGs for Day 1 comparison data used to produce the right graph of Figure 1D, (17) enrichment analysis data for named DEG clusters of interest for all gene categories listed in Supplementary Table S3, and (18) enrichment analysis data for named sDEG clusters of interest for all gene categories listed in Supplementary Table S3. [file Data_Sheet_3.XLSX]

## Sheet: 1) Consistency Analysis
	Day 1																								Day 4																		Over Time
	BG-11 Day 1: B▽ vs WT						CM Day 1: B▽ vs WT						B▽ Day 1: CM vs BG-11						WT Day 1: CM vs BG-11						B▽ BG-11 Day 4: Biofilm vs Planktonic						BG-11 Day 4: B▽ Biofilm vs WT						BG-11 Day 4: B▽ Planktonic vs WT						B▽ BG-11: Biofilm Day 4 vs Day 1						B▽ BG-11: Planktonic Day 4 vs Day 1
	B▽_BG_D1 vs WT_BG_D1						B▽_CM_D1 vs WT_CM_D1						B▽_CM_D1 vs B▽_BG_D1						WT_CM_D1 vs WT_BG_D1						B▽_BG_BF_D4 vs B▽_BG_Su_D4						B▽_BG_BF_D4 vs WT_BG_D4						B▽_BG_Su_D4 vs WT_BG_D4						B▽_BG_BF_D4 vs B▽_BG_D1						B▽_BG_Su_D4 vs B▽_BG_D1
Both:	41	25	91	73	33	26	32	22	66	53	17	26	1	0	1	4	0	4	3	4	14	1	1	0	7	3	17	111	96	4	32	17	63	176	122	21	11	4	21	41	10	25	76	76	190	390	212	92	10
RockHopper Only (R):	31	16	22	35	31	18	24	24	36	18	14	14	2	3	5	3	1	2	13	9	15	4	2	2	8	3	4	237	236	12	19	12	17	214	208	39	11	13	18	6	6	6	47	11	20	153	150	89	48
DESeq2 Only (D):	11	176	162	130	138	6	8	106	102	94	98	6	0	0	0	2	1	1	0	23	16	17	17	0	0	183	176	90	101	0	6	267	259	154	179	8	2	59	55	70	67	9	25	394	381	198	269	15	3
Total:	83	217	275	238	202	50	64	152	204	165	129	46	3	3	6	9	2	7	16	36	45	22	20	2	15	189	197	438	433	16	57	296	339	544	509	68	24	76	94	117	83	40	148	481	591	741	631	196	61
	Up	Neutral Up	Sign. Up	Sign. Down	Neutral Down	Down	Up	Neutral Up	Sign. Up	Sign. Down	Neutral Down	Down	Up	Neutral Up	Sign. Up	Sign. Down	Neutral Down	Down	Up	Neutral Up	Sign. Up	Sign. Down	Neutral Down	Down	Up	Neutral Up	Sign. Up	Sign. Down	Neutral Down	Down	Up	Neutral Up	Sign. Up	Sign. Down	Neutral Down	Down	Up	Neutral Up	Sign. Up	Sign. Down	Neutral Down	Down	Up	Neutral Up	Sign. Up	Sign. Down	Neutral Down	Down	Up
Synpcc7942_0001	0	0	0	0	0	0	0	0	0	0	0	0	0	0	0	0	0	0	0	0	0	0	0	0	0	0	0	R	R	0	0	0	0	R	R	0	0	0	0	0	0	0	0	0	0	R	R	0	0
Synpcc7942_0002	0	0	0	0	0	0	0	0	0	0	0	0	0	0	0	0	0	0	0	0	0	0	0	0	0	0	0	0	0	0	0	D	D	0	0	0	0	0	0	0	0	0	0	Both	Both	0	0	0	0
Synpcc7942_0003	0	0	0	0	0	0	0	0	0	0	0	0	0	0	0	0	0	0	0	0	0	0	0	0	0	0	0	0	0	0	0	0	0	0	0	0	0	0	0	0	0	0	0	0	0	Both	Both	0	0
Synpcc7942_0004	0	0	0	0	0	0	0	0	0	0	0	0	0	0	0	0	0	0	0	0	0	0	0	0	0	0	0	0	0	0	0	0	0	0	0	0	0	0	0	0	0	0	0	0	0	R	R	0	0
Synpcc7942_0005	0	0	0	0	0	0	0	0	0	0	0	0	0	0	0	0	0	0	0	0	0	0	0	0	0	0	0	0	0	0	0	0	0	0	0	0	0	0	0	0	0	0	0	0	0	0	0	0	0
Synpcc7942_0006	0	0	0	0	0	0	0	0	0	0	0	0	0	0	0	0	0	0	0	0	0	0	0	0	0	0	0	0	0	0	0	0	0	0	0	0	0	0	0	0	0	0	0	0	0	0	0	0	0
Synpcc7942_0007	0	0	0	R	R	0	0	0	0	0	0	0	0	0	0	0	0	0	0	0	0	Both	Both	0	0	0	0	0	0	0	0	0	0	0	0	0	0	0	0	0	0	0	0	0	0	0	0	0	0
Synpcc7942_0008	0	0	0	0	0	0	0	0	0	0	0	0	0	0	0	0	0	0	0	0	0	0	0	0	0	0	0	0	0	0	0	0	0	R	R	0	0	0	0	0	0	0	0	0	0	0	0	0	0
Synpcc7942_0009	0	0	0	0	0	0	0	0	0	0	0	0	0	0	0	0	0	0	0	0	0	0	0	0	0	0	0	R	R	0	0	0	0	R	R	0	0	0	0	0	0	0	0	0	0	Both	Both	0	0
Synpcc7942_0010	0	0	0	0	0	0	0	0	0	0	0	0	0	0	0	0	0	0	0	0	0	0	0	0	0	D	D	0	0	0	0	D	D	0	0	0	0	0	0	0	0	0	0	0	0	0	0	0	0
Synpcc7942_0011	0	0	0	0	0	0	0	0	0	0	0	0	0	0	0	0	0	0	0	0	0	0	0	0	0	0	0	0	0	0	0	0	0	0	0	0	0	0	0	0	0	0	0	0	0	Both	Both	0	0
Synpcc7942_0012	0	0	0	0	0	0	0	0	0	0	0	0	0	0	0	0	0	0	0	0	0	0	0	0	0	D	D	0	0	0	0	D	D	0	0	0	0	0	0	0	0	0	0	D	D	0	0	0	0
Synpcc7942_0013	0	0	0	0	0	0	0	0	0	0	0	0	0	0	0	R	0	R	0	0	0	R	0	R	0	0	0	0	0	0	0	0	0	0	0	0	0	0	0	0	0	0	R	0	R	0	0	0	R
Synpcc7942_0014	0	0	0	0	0	0	0	0	0	0	0	0	0	0	0	0	0	0	0	0	0	0	0	0	0	0	0	0	0	0	0	0	0	0	0	0	0	0	0	0	0	0	0	0	0	0	0	0	0
Synpcc7942_0015	0	0	0	0	0	0	0	0	0	0	0	0	0	0	0	0	0	0	0	0	0	0	0	0	0	0	0	0	0	0	0	0	0	0	0	0	0	0	0	D	D	0	0	0	0	0	0	0	0
Synpcc7942_0016	0	0	0	0	0	0	0	0	0	0	0	0	0	0	0	0	0	0	0	0	0	0	0	0	0	0	0	0	0	0	0	0	0	0	0	0	0	0	0	0	0	0	0	0	0	0	0	0	0
Synpcc7942_0017	0	D	D	0	0	0	0	0	0	0	0	0	0	0	0	0	0	0	0	0	0	0	0	0	0	0	0	0	0	0	0	0	0	0	0	0	0	0	0	0	0	0	0	0	0	D	D	0	0
Synpcc7942_0018	0	0	0	0	0	0	0	0	0	0	0	0	0	0	0	0	0	0	0	0	0	0	0	0	0	0	0	D	D	0	0	0	0	0	0	0	0	0	0	0	0	0	0	0	0	D	D	0	0
Synpcc7942_0019	0	0	0	0	0	0	0	0	0	0	0	0	0	0	0	0	0	0	0	0	0	0	0	0	0	0	0	0	0	0	0	0	0	0	0	0	0	0	0	0	0	0	0	0	0	0	0	0	0
Synpcc7942_0020	0	0	0	0	0	0	0	0	0	0	0	0	0	0	0	0	0	0	0	0	0	0	0	0	0	0	0	0	0	0	0	0	0	0	0	0	0	0	0	0	0	0	0	0	0	0	0	0	0
Synpcc7942_0021	0	0	0	0	0	0	0	0	0	0	0	0	0	0	0	0	0	0	0	0	0	0	0	0	0	0	0	0	0	0	0	0	0	0	0	0	0	D	D	0	0	0	0	0	0	0	0	0	0
Synpcc7942_0022	0	0	0	0	0	0	0	0	0	0	0	0	0	0	0	0	0	0	0	0	0	0	0	0	0	0	0	D	D	0	0	0	0	0	0	0	0	0	0	0	0	0	0	0	0	D	D	0	0
Synpcc7942_0023	0	0	0	0	0	0	0	0	0	0	0	0	0	0	0	0	0	0	0	0	0	0	0	0	0	0	0	0	0	0	0	0	0	0	0	0	0	0	0	0	0	0	0	0	0	D	D	0	0
Synpcc7942_0024	0	0	0	0	0	0	0	0	0	0	0	0	0	0	0	0	0	0	0	0	0	0	0	0	0	0	0	0	0	0	0	0	0	0	0	0	0	0	0	0	0	0	0	D	D	0	0	0	0
Synpcc7942_0025	0	0	0	0	0	0	0	0	0	0	0	0	0	0	0	0	0	0	0	0	0	0	0	0	0	D	D	0	0	0	0	0	0	0	0	0	0	0	0	0	0	0	0	D	D	0	0	0	0
Synpcc7942_0026	0	0	0	0	0	0	0	D	D	0	0	0	0	0	0	0	0	0	0	0	0	0	0	0	0	0	0	0	0	0	0	0	0	0	0	0	0	0	0	0	0	0	0	0	0	0	0	0	0
Synpcc7942_0027	0	0	0	0	0	0	0	0	0	0	0	0	0	0	0	0	0	0	0	0	0	0	0	0	0	0	0	0	0	0	0	0	0	0	0	0	0	0	0	0	0	0	0	0	0	0	0	0	0
Synpcc7942_0028	0	0	0	0	0	0	0	0	0	0	0	0	0	0	0	0	0	0	0	0	0	0	0	0	0	0	0	0	0	0	0	0	0	0	0	0	0	0	0	0	0	0	0	0	0	0	0	0	0
Synpcc7942_0029	0	0	0	0	0	0	0	0	0	0	0	0	0	0	0	0	0	0	0	0	0	0	0	0	0	0	0	0	0	0	0	0	0	0	0	0	0	0	0	0	0	0	0	0	0	0	0	0	0
Synpcc7942_0030	0	D	D	0	0	0	0	0	0	0	0	0	0	0	0	0	0	0	0	0	0	0	0	0	0	0	0	0	0	0	0	0	0	0	0	0	0	0	0	0	0	0	0	0	0	0	0	0	0
Synpcc7942_0031	0	0	0	0	0	0	0	0	0	0	0	0	0	0	0	0	0	0	0	0	0	0	0	0	0	0	0	0	0	0	0	0	0	0	0	0	0	0	0	0	0	0	0	0	0	0	0	0	0
Synpcc7942_0032	0	0	0	0	0	0	0	0	0	0	0	0	0	0	0	0	0	0	0	0	0	0	0	0	0	0	0	0	0	0	0	D	D	0	0	0	0	0	0	0	0	0	Both	0	Both	0	0	0	0
Synpcc7942_0033	0	0	0	0	0	0	0	0	0	0	0	0	0	0	0	0	0	0	0	0	0	0	0	0	0	0	0	0	0	0	0	0	0	0	0	0	0	0	0	0	0	0	R	D	Both	0	0	0	0
Synpcc7942_0034	0	0	0	0	0	0	0	0	0	0	0	0	0	0	0	0	0	0	0	0	0	0	0	0	0	0	0	0	0	0	0	0	0	0	0	0	0	0	0	0	0	0	0	0	0	0	0	0	0
Synpcc7942_0035	0	0	0	0	0	0	0	0	0	0	0	0	0	0	0	0	0	0	0	0	0	0	0	0	0	D	D	0	0	0	0	0	0	0	0	0	0	0	0	0	0	0	0	D	D	0	0	0	0
Synpcc7942_0036	0	0	0	0	0	0	0	0	0	0	0	0	0	0	0	0	0	0	0	0	0	0	0	0	0	0	0	D	D	0	0	0	0	0	0	0	0	0	0	0	0	0	0	0	0	D	D	0	0
Synpcc7942_0037	0	0	0	0	0	0	0	0	0	0	0	0	0	0	0	0	0	0	0	0	0	0	0	0	0	0	0	0	0	0	0	0	0	0	0	0	0	0	0	0	0	0	0	0	0	0	0	0	0
Synpcc7942_0038	0	0	0	0	0	0	0	0	0	0	0	0	0	0	0	0	0	0	0	0	0	0	0	0	0	0	0	0	0	0	0	0	0	0	0	0	0	0	0	0	0	0	0	0	0	0	0	0	0
Synpcc7942_0039	0	0	0	0	0	0	0	0	0	0	0	0	0	0	0	0	0	0	0	0	0	0	0	0	0	0	0	0	0	0	0	0	0	0	0	0	0	0	0	0	0	0	0	Both	Both	0	0	0	0
Synpcc7942_0040	0	0	0	0	0	0	0	0	0	0	0	0	0	0	0	0	0	0	0	0	0	0	0	0	0	0	0	R	R	0	0	0	0	0	0	0	0	R	R	0	0	0	0	0	0	0	0	0	0
Synpcc7942_0041	0	0	0	0	0	0	0	0	0	0	0	0	0	0	0	0	0	0	0	0	0	0	0	0	0	0	0	0	0	0	0	0	0	0	0	0	0	0	0	0	0	0	0	0	0	0	0	0	0
Synpcc7942_0042	0	0	0	D	D	0	0	0	0	0	0	0	0	0	0	0	0	0	0	0	0	0	0	0	0	0	0	0	0	0	0	0	0	Both	Both	0	0	0	0	D	D	0	0	0	0	Both	Both	0	0
Synpcc7942_0043	0	0	0	0	0	0	0	0	0	0	0	0	0	0	0	0	0	0	0	0	0	0	0	0	0	0	0	0	0	0	0	0	0	0	0	0	0	0	0	0	0	0	0	0	0	0	0	0	0
Synpcc7942_0044	0	0	0	D	D	0	0	0	0	D	D	0	0	0	0	0	0	0	0	0	0	0	0	0	0	0	0	0	0	0	0	0	0	D	D	0	0	0	0	0	0	0	0	0	0	0	0	0	0
Synpcc7942_0045	0	0	0	0	0	0	0	0	0	0	0	0	0	0	0	0	0	0	0	0	0	0	0	0	0	0	0	0	0	0	0	0	0	0	0	0	0	0	0	0	0	0	0	0	0	0	0	0	0
Synpcc7942_0046	0	0	0	Both	0	Both	0	0	0	Both	0	Both	0	0	0	0	0	0	0	0	0	0	0	0	0	0	0	0	0	0	0	0	0	Both	0	Both	0	0	0	Both	0	Both	0	0	0	D	D	0	0
Synpcc7942_0047	0	0	0	D	0	D	0	0	0	D	0	D	0	0	0	0	0	0	0	0	0	0	0	0	0	0	0	0	0	0	0	0	0	D	0	D	0	0	0	D	0	D	0	0	0	D	D	0	0
Synpcc7942_0048	0	0	0	Both	0	Both	0	0	0	Both	0	Both	0	0	0	0	0	0	0	0	0	0	0	0	0	0	0	0	0	0	0	0	0	Both	0	Both	0	0	0	Both	0	Both	0	0	0	Both	Both	0	0
Synpcc7942_0049	0	0	0	Both	0	Both	0	0	0	Both	0	Both	0	0	0	0	0	0	0	0	0	0	0	0	0	D	D	0	0	0	0	0	0	Both	0	Both	0	0	0	Both	0	Both	0	0	0	R	R	0	0
Synpcc7942_0050	0	0	0	0	0	0	0	0	0	0	0	0	0	0	0	0	0	0	0	0	0	0	0	0	0	0	0	0	0	0	0	0	0	Both	Both	0	0	0	0	D	D	0	0	0	0	R	R	0	0
Synpcc7942_0051	0	0	0	0	0	0	0	0	0	0	0	0	0	0	0	0	0	0	0	0	0	0	0	0	0	0	0	R	R	0	0	0	0	0	0	0	0	D	D	0	0	0	0	0	0	Both	Both	0	0
Synpcc7942_0052	0	D	D	0	0	0	0	0	0	0	0	0	0	0	0	0	0	0	0	0	0	0	0	0	0	0	0	R	R	0	0	0	0	0	0	0	0	0	0	0	0	0	0	0	0	Both	Both	0	0
Synpcc7942_0053	0	0	0	0	0	0	0	0	0	0	0	0	0	0	0	0	0	0	0	0	0	0	0	0	0	0	0	0	0	0	0	0	0	0	0	0	0	0	0	0	0	0	0	0	0	D	D	0	0
Synpcc7942_0054	0	0	0	Both	Both	0	0	0	0	Both	Both	0	0	0	0	0	0	0	0	0	0	0	0	0	0	0	0	0	0	0	0	0	0	Both	Both	0	0	0	0	Both	Both	0	0	0	0	0	0	0	0
Synpcc7942_0055	0	0	0	Both	0	Both	0	0	0	Both	0	Both	0	0	0	0	0	0	0	0	0	0	0	0	0	0	0	0	0	0	0	0	0	Both	0	Both	0	0	0	Both	0	Both	0	0	0	0	0	0	0
Synpcc7942_0056	0	0	0	0	0	0	0	0	0	0	0	0	0	0	0	0	0	0	0	0	0	0	0	0	0	0	0	0	0	0	0	D	D	0	0	0	0	0	0	0	0	0	0	0	0	0	0	0	0
Synpcc7942_0057	0	0	0	0	0	0	0	0	0	0	0	0	0	0	0	0	0	0	0	0	0	0	0	0	0	0	0	0	0	0	0	0	0	0	0	0	0	0	0	0	0	0	0	0	0	0	0	0	0
Synpcc7942_0058	0	0	0	0	0	0	0	0	0	0	0	0	0	0	0	0	0	0	0	0	0	0	0	0	0	D	D	0	0	0	0	D	D	0	0	0	0	0	0	0	0	0	0	D	D	0	0	0	0
Synpcc7942_0059	0	0	0	0	0	0	0	0	0	0	0	0	0	0	0	0	0	0	0	0	0	0	0	0	0	0	0	0	0	0	0	0	0	0	0	0	0	0	0	0	0	0	0	0	0	0	0	0	0
Synpcc7942_0060	0	0	0	0	0	0	0	0	0	0	0	0	0	0	0	0	0	0	0	0	0	0	0	0	0	0	0	0	0	0	0	0	0	0	0	0	0	0	0	0	0	0	0	0	0	0	0	0	0
Synpcc7942_0061	0	D	D	0	0	0	0	D	D	0	0	0	0	0	0	0	0	0	0	0	0	0	0	0	0	0	0	0	0	0	0	D	D	0	0	0	0	D	D	0	0	0	0	0	0	0	0	0	0
Synpcc7942_0062	0	Both	Both	0	0	0	0	Both	Both	0	0	0	0	0	0	0	0	0	0	0	0	0	0	0	0	0	0	0	0	0	0	D	D	0	0	0	0	D	D	0	0	0	0	0	0	0	0	0	0
Synpcc7942_0063	0	0	0	0	0	0	0	0	0	0	0	0	0	0	0	0	0	0	0	0	0	0	0	0	0	0	0	0	0	0	0	0	0	0	0	0	0	0	0	0	0	0	0	0	0	0	0	0	0
Synpcc7942_0064	0	0	0	0	0	0	0	0	0	0	0	0	0	0	0	0	0	0	0	0	0	0	0	0	0	0	0	0	0	0	0	0	0	0	0	0	0	0	0	0	0	0	0	0	0	0	0	0	0
Synpcc7942_0065	0	0	0	0	0	0	0	0	0	0	0	0	0	0	0	0	0	0	0	0	0	0	0	0	0	0	0	0	0	0	0	0	0	0	0	0	0	0	0	0	0	0	0	0	0	0	0	0	0
Synpcc7942_0066	0	0	0	0	0	0	0	0	0	0	0	0	0	0	0	0	0	0	0	0	0	0	0	0	0	0	0	0	0	0	0	0	0	0	0	0	0	0	0	0	0	0	0	0	0	0	0	0	0
Synpcc7942_0067	0	0	0	0	0	0	0	0	0	0	0	0	0	0	0	0	0	0	0	0	0	0	0	0	0	0	0	0	0	0	0	0	0	0	0	0	0	0	0	0	0	0	0	0	0	0	0	0	0
Synpcc7942_0068	0	0	0	D	D	0	0	0	0	0	0	0	0	0	0	0	0	0	0	0	0	0	0	0	0	0	0	0	0	0	0	0	0	D	D	0	0	0	0	0	0	0	0	0	0	0	0	0	0
Synpcc7942_0069	0	0	0	0	0	0	0	0	0	0	0	0	0	0	0	0	0	0	0	0	0	0	0	0	0	0	0	0	0	0	0	0	0	0	0	0	0	0	0	0	0	0	R	D	Both	0	0	0	0
Synpcc7942_0070	0	0	0	0	0	0	0	0	0	0	0	0	0	0	0	0	0	0	0	0	0	0	0	0	0	0	0	0	0	0	0	0	0	0	0	0	0	0	0	0	0	0	0	0	0	0	0	0	0
Synpcc7942_0071	0	0	0	0	0	0	0	0	0	0	0	0	0	0	0	0	0	0	0	0	0	0	0	0	0	0	0	D	D	0	0	0	0	0	0	0	0	0	0	0	0	0	0	0	0	D	0	D	0
Synpcc7942_0072	0	0	0	0	0	0	0	0	0	0	0	0	0	0	0	0	0	0	0	0	0	0	0	0	0	0	0	0	0	0	0	0	0	0	0	0	0	0	0	0	0	0	0	0	0	0	0	0	0
Synpcc7942_0073	0	0	0	0	0	0	0	0	0	0	0	0	0	0	0	0	0	0	0	0	0	0	0	0	0	0	0	0	0	0	0	0	0	0	0	0	0	0	0	0	0	0	0	0	0	0	0	0	0
Synpcc7942_0074	0	0	0	0	0	0	0	0	0	0	0	0	0	0	0	0	0	0	0	0	0	0	0	0	0	0	0	0	0	0	0	0	0	0	0	0	0	0	0	0	0	0	0	0	0	0	0	0	0
Synpcc7942_0075	0	0	0	D	D	0	0	0	0	0	0	0	0	0	0	0	0	0	0	0	0	0	0	0	0	0	0	R	R	0	0	0	0	Both	Both	0	0	0	0	0	0	0	0	0	0	Both	Both	0	0
Synpcc7942_0076	0	0	0	0	0	0	0	0	0	0	0	0	0	0	0	0	0	0	0	0	0	0	0	0	0	0	0	0	0	0	0	0	0	0	0	0	0	0	0	0	0	0	0	0	0	D	D	0	0
Synpcc7942_0077	0	Both	Both	0	0	0	0	Both	Both	0	0	0	0	0	0	0	0	0	0	0	0	0	0	0	0	0	0	R	R	0	0	D	D	0	0	0	0	Both	Both	0	0	0	0	0	0	R	R	0	0
Synpcc7942_0078	0	0	0	0	0	0	0	0	0	0	0	0	0	0	0	0	0	0	0	0	0	0	0	0	0	0	0	0	0	0	0	0	0	0	0	0	0	0	0	0	0	0	0	0	0	R	R	0	0
Synpcc7942_0079	0	D	D	0	0	0	0	0	0	0	0	0	0	0	0	0	0	0	0	0	0	0	0	0	0	0	0	0	0	0	0	0	0	0	0	0	0	0	0	0	0	0	0	0	0	Both	Both	0	0
Synpcc7942_0080	0	0	0	0	0	0	0	0	0	0	0	0	0	0	0	0	0	0	0	0	0	0	0	0	0	D	D	0	0	0	0	D	D	0	0	0	0	0	0	0	0	0	Both	0	Both	0	0	0	0
Synpcc7942_0081	0	0	0	0	0	0	0	0	0	0	0	0	0	0	0	0	0	0	0	0	0	0	0	0	0	0	0	0	0	0	0	0	0	0	0	0	0	0	0	0	0	0	0	0	0	0	0	0	0
Synpcc7942_0082	0	0	0	0	0	0	0	0	0	0	0	0	0	0	0	0	0	0	0	0	0	0	0	0	0	0	0	D	D	0	0	0	0	D	D	0	0	0	0	0	0	0	0	0	0	Both	Both	0	0
Synpcc7942_0083	0	0	0	0	0	0	0	0	0	R	R	0	0	0	0	0	0	0	0	0	0	0	0	0	0	0	0	R	R	0	0	0	0	Both	Both	0	0	0	0	0	0	0	0	0	0	Both	D	R	0
Synpcc7942_0084	0	0	0	0	0	0	0	0	0	0	0	0	0	0	0	0	0	0	0	0	0	0	0	0	0	0	0	R	R	0	0	0	0	R	R	0	0	0	0	0	0	0	0	0	0	Both	Both	0	0
Synpcc7942_0085	0	0	0	0	0	0	0	0	0	0	0	0	0	0	0	0	0	0	0	0	0	0	0	0	0	0	0	0	0	0	0	0	0	0	0	0	0	0	0	0	0	0	0	0	0	0	0	0	0
Synpcc7942_0086	0	0	0	0	0	0	0	0	0	0	0	0	0	0	0	0	0	0	0	0	0	0	0	0	0	0	0	0	0	0	0	D	D	0	0	0	0	0	0	0	0	0	0	D	D	0	0	0	0
Synpcc7942_0087	0	0	0	0	0	0	0	0	0	0	0	0	0	0	0	0	0	0	0	0	0	0	0	0	0	D	D	0	0	0	0	D	D	0	0	0	0	0	0	0	0	0	0	D	D	0	0	0	0
Synpcc7942_0088	0	0	0	0	0	0	0	0	0	0	0	0	0	0	0	0	0	0	0	0	0	0	0	0	0	0	0	0	0	0	0	0	0	0	0	0	0	0	0	0	0	0	0	D	D	0	0	0	0
Synpcc7942_R0025	0	0	0	0	0	0	0	0	0	0	0	0	0	0	0	0	0	0	0	0	0	0	0	0	0	0	0	0	0	0	0	0	0	0	0	0	0	0	0	0	0	0	0	0	0	0	0	0	0
Synpcc7942_0089	0	0	0	0	0	0	0	0	0	0	0	0	0	0	0	0	0	0	0	0	0	0	0	0	0	0	0	R	R	0	0	0	0	Both	Both	0	0	0	0	0	0	0	0	0	0	Both	Both	0	0
Synpcc7942_0090	0	0	0	0	0	0	0	0	0	0	0	0	0	0	0	0	0	0	0	0	0	0	0	0	0	0	0	D	D	0	0	0	0	D	D	0	0	0	0	0	0	0	0	0	0	Both	Both	0	0
Synpcc7942_0091	0	0	0	0	0	0	0	0	0	0	0	0	0	0	0	0	0	0	0	0	0	0	0	0	Both	0	Both	0	0	0	R	D	Both	0	0	0	0	0	0	0	0	0	Both	0	Both	0	0	0	0
Synpcc7942_0092	0	0	0	0	0	0	0	D	D	0	0	0	0	0	0	0	0	0	0	0	0	0	0	0	0	0	0	R	R	0	0	0	0	R	R	0	0	0	0	0	0	0	0	0	0	0	0	0	0
Synpcc7942_0093	0	0	0	0	0	0	0	0	0	0	0	0	0	0	0	0	0	0	0	0	0	0	0	0	0	0	0	0	0	0	0	0	0	0	0	0	0	0	0	0	0	0	0	0	0	0	0	0	0
Synpcc7942_0094	0	0	0	0	0	0	0	0	0	0	0	0	0	0	0	0	0	0	0	0	0	0	0	0	0	0	0	0	0	0	0	0	0	0	0	0	0	0	0	0	0	0	0	0	0	0	0	0	0
Synpcc7942_0095	0	D	D	0	0	0	0	D	D	0	0	0	0	0	0	0	0	0	0	0	0	0	0	0	0	0	0	0	0	0	0	0	0	0	0	0	0	0	0	0	0	0	0	0	0	Both	Both	0	0
Crm	Both	0	Both	0	0	0	Both	0	Both	0	0	0	0	0	0	0	0	0	0	R	R	0	0	0	0	0	0	0	0	0	R	D	Both	0	0	0	R	0	R	0	0	0	0	0	0	0	0	0	0
Synpcc7942_0096	Both	0	Both	0	0	0	Both	0	Both	0	0	0	0	0	0	0	0	0	0	0	0	0	0	0	0	0	0	0	0	0	R	D	Both	0	0	0	R	D	Both	0	0	0	0	0	0	0	0	0	0
Synpcc7942_0097	0	0	0	0	0	0	0	0	0	0	0	0	0	0	0	0	0	0	0	0	0	0	0	0	0	0	0	0	0	0	0	0	0	0	0	0	0	0	0	0	0	0	0	0	0	0	0	0	0
Synpcc7942_0098	0	0	0	D	D	0	0	0	0	D	D	0	0	0	0	0	0	0	0	0	0	0	0	0	0	0	0	0	0	0	0	0	0	Both	Both	0	0	0	0	0	0	0	0	0	0	0	0	0	0
Synpcc7942_0099	0	0	0	0	0	0	0	0	0	0	0	0	0	0	0	0	0	0	0	0	0	0	0	0	0	0	0	0	0	0	0	0	0	R	R	0	0	0	0	0	0	0	0	0	0	Both	Both	0	0
Synpcc7942_0100	0	Both	Both	0	0	0	0	R	R	0	0	0	0	0	0	0	0	0	0	0	0	0	0	0	0	0	0	0	0	0	0	Both	Both	0	0	0	0	R	R	0	0	0	0	0	0	0	0	0	0
Synpcc7942_0101	0	0	0	0	0	0	0	0	0	0	0	0	0	0	0	0	0	0	0	0	0	0	0	0	0	D	D	0	0	0	0	D	D	0	0	0	0	0	0	0	0	0	0	D	D	0	0	0	0
Synpcc7942_0102	0	0	0	0	0	0	0	0	0	0	0	0	0	0	0	0	0	0	0	0	0	0	0	0	0	0	0	0	0	0	0	0	0	0	0	0	0	0	0	0	0	0	0	D	D	0	0	0	0
Synpcc7942_0103	0	0	0	0	0	0	0	0	0	0	0	0	0	0	0	0	0	0	0	0	0	0	0	0	0	0	0	0	0	0	0	0	0	0	0	0	0	0	0	0	0	0	0	0	0	0	0	0	0
Synpcc7942_0104	0	D	D	0	0	0	0	0	0	0	0	0	0	0	0	0	0	0	0	0	0	0	0	0	0	0	0	0	0	0	0	0	0	0	0	0	0	0	0	0	0	0	0	0	0	0	0	0	0
Synpcc7942_0105	0	0	0	0	0	0	0	0	0	0	0	0	0	0	0	0	0	0	0	0	0	0	0	0	0	0	0	0	0	0	0	0	0	0	0	0	0	0	0	0	0	0	0	0	0	0	0	0	0
Synpcc7942_0106	0	0	0	0	0	0	0	0	0	0	0	0	0	0	0	0	0	0	0	0	0	0	0	0	0	0	0	0	0	0	0	0	0	0	0	0	0	0	0	0	0	0	0	D	D	0	0	0	0
Synpcc7942_0107	0	0	0	0	0	0	0	0	0	0	0	0	0	0	0	0	0	0	0	0	0	0	0	0	0	D	D	0	0	0	0	0	0	0	0	0	0	0	0	D	D	0	0	D	D	0	0	0	0
Synpcc7942_0108	0	0	0	0	0	0	0	0	0	0	0	0	0	0	0	0	0	0	0	0	0	0	0	0	0	D	D	0	0	0	D	0	D	0	0	0	0	0	0	0	0	0	D	0	D	0	0	0	0
Synpcc7942_0109	0	0	0	0	0	0	0	0	0	0	0	0	0	0	0	0	0	0	0	0	0	0	0	0	0	0	0	0	0	0	0	0	0	0	0	0	0	0	0	0	0	0	0	0	0	0	0	0	0
Synpcc7942_0110	0	0	0	0	0	0	0	0	0	0	0	0	0	0	0	0	0	0	0	0	0	0	0	0	0	0	0	0	0	0	0	0	0	0	0	0	0	0	0	0	0	0	0	0	0	0	0	0	0
Synpcc7942_0111	0	0	0	0	0	0	0	0	0	0	0	0	0	0	0	0	0	0	0	0	0	0	0	0	0	0	0	0	0	0	0	0	0	0	0	0	0	0	0	0	0	0	0	0	0	0	0	0	0
Synpcc7942_0112	0	0	0	D	D	0	0	0	0	0	0	0	0	0	0	0	0	0	0	0	0	D	D	0	0	0	0	0	0	0	0	0	0	0	0	0	0	0	0	0	0	0	0	0	0	0	0	0	0
Synpcc7942_0113	0	0	0	0	0	0	0	0	0	0	0	0	0	0	0	0	0	0	0	0	0	0	0	0	0	0	0	R	R	0	0	0	0	R	R	0	0	0	0	0	0	0	0	0	0	Both	D	R	0
Synpcc7942_0114	0	0	0	0	0	0	0	0	0	0	0	0	0	0	0	0	0	0	0	0	0	0	0	0	0	0	0	0	0	0	0	0	0	0	0	0	0	0	0	0	0	0	0	0	0	0	0	0	0
Synpcc7942_0115	0	0	0	0	0	0	0	0	0	0	0	0	0	0	0	0	0	0	0	0	0	0	0	0	0	D	D	0	0	0	0	0	0	0	0	0	0	0	0	0	0	0	D	0	D	0	0	0	0
Synpcc7942_0116	0	0	0	0	0	0	0	0	0	0	0	0	0	0	0	0	0	0	0	0	0	0	0	0	0	0	0	0	0	0	0	0	0	0	0	0	0	0	0	0	0	0	0	D	D	0	0	0	0
Synpcc7942_0117	0	0	0	0	0	0	0	0	0	0	0	0	0	0	0	0	0	0	0	0	0	0	0	0	0	0	0	0	0	0	0	0	0	0	0	0	0	0	0	0	0	0	0	D	D	0	0	0	0
Synpcc7942_0118	0	D	D	0	0	0	0	D	D	0	0	0	0	0	0	0	0	0	0	0	0	0	0	0	0	0	0	0	0	0	0	D	D	0	0	0	0	D	D	0	0	0	0	D	D	0	0	0	0
Synpcc7942_0119	0	0	0	0	0	0	0	0	0	0	0	0	0	0	0	0	0	0	0	0	0	0	0	0	0	0	0	0	0	0	0	0	0	0	0	0	0	0	0	0	0	0	0	0	0	0	0	0	0
Synpcc7942_0120	0	0	0	0	0	0	0	0	0	0	0	0	0	0	0	0	0	0	0	0	0	0	0	0	0	0	0	0	0	0	0	0	0	0	0	0	0	0	0	0	0	0	0	0	0	0	0	0	0
Synpcc7942_0121	0	0	0	0	0	0	0	0	0	0	0	0	0	0	0	0	0	0	0	0	0	0	0	0	0	0	0	0	0	0	0	D	D	0	0	0	0	0	0	0	0	0	0	0	0	0	0	0	0
Synpcc7942_R0026	0	0	0	0	0	0	0	0	0	0	0	0	0	0	0	0	0	0	0	0	0	0	0	0	0	0	0	0	0	0	0	0	0	0	0	0	0	0	0	0	0	0	0	0	0	0	0	0	0
Synpcc7942_0122	D	0	D	0	0	0	D	0	D	0	0	0	0	0	0	0	0	0	0	0	0	0	0	0	0	0	0	0	0	0	0	D	D	0	0	0	0	D	D	0	0	0	0	0	0	0	0	0	0
Synpcc7942_0123	0	0	0	0	0	0	0	0	0	0	0	0	0	0	0	0	0	0	0	0	0	0	0	0	0	0	0	0	0	0	0	0	0	0	0	0	0	0	0	0	0	0	0	0	0	0	0	0	0
Synpcc7942_R0027	0	0	0	0	0	0	0	0	0	0	0	0	0	0	0	0	0	0	0	0	0	0	0	0	0	0	0	0	0	0	0	0	0	0	0	0	0	0	0	0	0	0	0	0	0	0	0	0	0
Synpcc7942_0124	0	0	0	0	0	0	0	0	0	0	0	0	0	0	0	0	0	0	0	0	0	0	0	0	0	0	0	0	0	0	0	D	D	0	0	0	0	0	0	0	0	0	0	0	0	0	0	0	0
Synpcc7942_0125	0	0	0	0	0	0	0	0	0	0	0	0	0	0	0	0	0	0	0	0	0	0	0	0	0	D	D	0	0	0	0	D	D	0	0	0	0	0	0	0	0	0	0	D	D	0	0	0	0
Synpcc7942_0126	0	0	0	R	R	0	0	0	0	0	0	0	0	0	0	0	0	0	0	0	0	0	0	0	0	0	0	D	D	0	0	0	0	0	0	0	0	0	0	0	0	0	0	0	0	D	D	0	0
Synpcc7942_0127	0	0	0	R	R	0	0	0	0	0	0	0	0	0	0	0	0	0	0	0	0	0	0	0	0	0	0	0	0	0	0	0	0	0	0	0	0	0	0	0	0	0	0	0	0	Both	Both	0	0
Synpcc7942_0128	0	0	0	0	0	0	0	0	0	0	0	0	0	0	0	0	0	0	0	0	0	0	0	0	0	0	0	0	0	0	0	0	0	0	0	0	0	0	0	0	0	0	0	0	0	R	R	0	0
Synpcc7942_0129	0	0	0	0	0	0	0	0	0	0	0	0	0	0	0	0	0	0	0	0	0	0	0	0	0	0	0	0	0	0	0	0	0	0	0	0	0	0	0	0	0	0	0	0	0	0	0	0	0
Synpcc7942_0130	0	0	0	0	0	0	0	0	0	0	0	0	0	0	0	0	0	0	0	0	0	0	0	0	0	0	0	0	0	0	0	0	0	0	0	0	0	0	0	0	0	0	0	0	0	0	0	0	0
Synpcc7942_0131	0	D	D	0	0	0	0	0	0	0	0	0	0	0	0	0	0	0	0	0	0	0	0	0	0	0	0	0	0	0	0	D	D	0	0	0	0	D	D	0	0	0	0	0	0	0	0	0	0
Synpcc7942_0132	0	0	0	0	0	0	0	0	0	0	0	0	0	0	0	0	0	0	0	0	0	0	0	0	0	0	0	0	0	0	0	0	0	0	0	0	0	0	0	0	0	0	0	0	0	D	D	0	0
Synpcc7942_0133	0	0	0	0	0	0	0	0	0	0	0	0	0	0	0	0	0	0	0	0	0	0	0	0	0	0	0	R	R	0	0	0	0	R	R	0	0	0	0	0	0	0	0	0	0	Both	Both	0	0
Synpcc7942_0134	0	0	0	0	0	0	0	0	0	0	0	0	0	0	0	0	0	0	0	0	0	0	0	0	0	0	0	0	0	0	0	0	0	R	R	0	0	0	0	0	0	0	0	0	0	R	R	0	0
Synpcc7942_0135	0	0	0	0	0	0	0	0	0	0	0	0	0	0	0	0	0	0	0	0	0	0	0	0	0	0	0	0	0	0	0	0	0	0	0	0	0	0	0	0	0	0	0	0	0	0	0	0	0
Synpcc7942_0136	0	0	0	0	0	0	0	0	0	0	0	0	0	0	0	0	0	0	0	0	0	0	0	0	0	0	0	0	0	0	0	0	0	D	D	0	0	0	0	0	0	0	0	0	0	0	0	0	0
Synpcc7942_0137	0	0	0	0	0	0	0	0	0	0	0	0	0	0	0	0	0	0	0	0	0	0	0	0	0	0	0	0	0	0	0	0	0	0	0	0	0	0	0	0	0	0	0	0	0	0	0	0	0
Synpcc7942_0138	0	0	0	0	0	0	0	0	0	0	0	0	0	0	0	0	0	0	0	0	0	0	0	0	0	0	0	R	R	0	0	0	0	0	0	0	0	R	R	0	0	0	0	0	0	R	R	0	0
Synpcc7942_0139	0	0	0	0	0	0	0	0	0	0	0	0	0	0	0	0	0	0	0	0	0	0	0	0	0	0	0	0	0	0	0	0	0	0	0	0	0	0	0	0	0	0	0	0	0	0	0	0	0
Synpcc7942_0140	0	0	0	0	0	0	0	0	0	0	0	0	0	0	0	0	0	0	0	0	0	0	0	0	0	0	0	0	0	0	0	0	0	0	0	0	0	0	0	0	0	0	0	D	D	0	0	0	0
Synpcc7942_0141	0	D	D	0	0	0	0	0	0	0	0	0	0	0	0	0	0	0	0	0	0	0	0	0	0	0	0	Both	Both	0	0	0	0	0	0	0	0	0	0	0	0	0	0	0	0	Both	Both	0	0
Synpcc7942_0142	0	0	0	0	0	0	0	0	0	0	0	0	0	0	0	0	0	0	0	0	0	0	0	0	0	0	0	R	R	0	0	0	0	0	0	0	0	0	0	0	0	0	0	0	0	Both	Both	0	0
Synpcc7942_0143	0	0	0	0	0	0	0	D	D	0	0	0	0	0	0	0	0	0	0	0	0	0	0	0	0	0	0	0	0	0	0	0	0	0	0	0	0	0	0	0	0	0	0	0	0	0	0	0	0
Synpcc7942_0144	0	0	0	0	0	0	0	0	0	0	0	0	0	0	0	0	0	0	0	0	0	0	0	0	0	0	0	0	0	0	0	0	0	0	0	0	0	0	0	0	0	0	0	0	0	0	0	0	0
Synpcc7942_0145	0	0	0	0	0	0	0	0	0	0	0	0	0	0	0	0	0	0	0	0	0	0	0	0	0	0	0	0	0	0	0	0	0	0	0	0	0	0	0	0	0	0	0	0	0	0	0	0	0
Synpcc7942_0146	0	0	0	0	0	0	0	0	0	0	0	0	0	0	0	0	0	0	0	0	0	0	0	0	0	D	D	0	0	0	0	0	0	0	0	0	0	0	0	0	0	0	0	0	0	0	0	0	0
Synpcc7942_0147	0	0	0	0	0	0	0	0	0	0	0	0	0	0	0	0	0	0	0	0	0	0	0	0	0	Both	Both	0	0	0	0	D	D	0	0	0	0	0	0	0	0	0	R	D	Both	0	0	0	0
Synpcc7942_0148	0	0	0	0	0	0	0	0	0	0	0	0	0	0	0	0	0	0	0	0	0	0	0	0	0	0	0	0	0	0	0	0	0	0	0	0	0	0	0	0	0	0	0	0	0	0	0	0	0
Synpcc7942_0149	0	0	0	0	0	0	0	0	0	D	D	0	0	0	0	0	0	0	0	0	0	0	0	0	0	0	0	0	0	0	0	0	0	D	D	0	0	0	0	0	0	0	0	0	0	0	0	0	0
Synpcc7942_0150	0	0	0	0	0	0	0	0	0	0	0	0	0	0	0	0	0	0	0	0	0	D	D	0	0	0	0	0	0	0	0	0	0	0	0	0	0	0	0	0	0	0	0	0	0	0	0	0	0
Synpcc7942_0151	0	Both	Both	0	0	0	0	Both	Both	0	0	0	0	0	0	0	0	0	0	0	0	0	0	0	0	0	0	0	0	0	0	D	D	0	0	0	0	Both	Both	0	0	0	0	0	0	0	0	0	0
Synpcc7942_0152	0	0	0	0	0	0	0	0	0	0	0	0	0	0	0	0	0	0	0	0	0	0	0	0	0	0	0	0	0	0	0	0	0	0	0	0	0	0	0	0	0	0	0	0	0	0	0	0	0
Synpcc7942_0153	0	0	0	0	0	0	0	0	0	0	0	0	0	0	0	0	0	0	0	0	0	0	0	0	0	D	D	0	0	0	0	D	D	0	0	0	0	0	0	0	0	0	0	D	D	0	0	0	0
Synpcc7942_0154	0	0	0	0	0	0	0	0	0	0	0	0	0	0	0	0	0	0	0	0	0	0	0	0	0	0	0	0	0	0	0	0	0	0	0	0	0	0	0	0	0	0	0	0	0	0	0	0	0
Synpcc7942_0155	0	0	0	0	0	0	0	0	0	0	0	0	0	0	0	0	0	0	0	0	0	0	0	0	0	0	0	0	0	0	0	0	0	0	0	0	0	0	0	0	0	0	0	0	0	0	0	0	0
Synpcc7942_0156	0	0	0	0	0	0	0	0	0	0	0	0	0	0	0	0	0	0	0	0	0	0	0	0	0	0	0	R	R	0	0	0	0	0	0	0	0	0	0	0	0	0	0	0	0	Both	Both	0	0
Synpcc7942_0157	0	0	0	0	0	0	0	0	0	0	0	0	0	0	0	0	0	0	0	0	0	0	0	0	0	0	0	0	0	0	0	0	0	0	0	0	0	0	0	0	0	0	0	0	0	0	0	0	0
Synpcc7942_0158	0	0	0	0	0	0	0	0	0	0	0	0	0	0	0	0	0	0	0	0	0	0	0	0	0	0	0	0	0	0	0	0	0	0	0	0	0	0	0	0	0	0	0	0	0	0	0	0	0
Synpcc7942_0159	0	0	0	0	0	0	0	0	0	0	0	0	0	0	0	0	0	0	0	0	0	0	0	0	0	0	0	0	0	0	0	0	0	0	0	0	0	0	0	0	0	0	0	0	0	0	0	0	0
Synpcc7942_0160	0	0	0	0	0	0	0	0	0	0	0	0	0	0	0	0	0	0	0	0	0	0	0	0	0	0	0	0	0	0	0	0	0	0	0	0	0	0	0	0	0	0	D	0	D	0	0	0	0
Synpcc7942_0161	0	0	0	0	0	0	0	0	0	0	0	0	0	0	0	0	0	0	0	0	0	0	0	0	0	0	0	Both	Both	0	0	0	0	R	R	0	0	0	0	0	0	0	0	0	0	Both	D	R	0
Synpcc7942_0162	0	Both	Both	0	0	0	0	0	0	0	0	0	0	0	0	0	0	0	0	Both	Both	0	0	0	0	0	0	0	0	0	0	0	0	R	R	0	0	0	0	0	0	0	0	D	D	0	0	0	0
Synpcc7942_0163	0	D	D	0	0	0	0	0	0	0	0	0	0	0	0	0	0	0	0	Both	Both	0	0	0	0	0	0	0	0	0	0	0	0	0	0	0	0	0	0	0	0	0	0	0	0	0	0	0	0
Synpcc7942_0164	0	D	D	0	0	0	0	0	0	0	0	0	0	0	0	0	0	0	0	0	0	0	0	0	0	0	0	0	0	0	0	D	D	0	0	0	0	0	0	0	0	0	0	D	D	0	0	0	0
Synpcc7942_0165	0	0	0	0	0	0	0	0	0	0	0	0	0	0	0	0	0	0	0	0	0	0	0	0	0	0	0	0	0	0	0	D	D	0	0	0	0	0	0	0	0	0	0	D	D	0	0	0	0
Synpcc7942_0166	0	0	0	0	0	0	0	0	0	0	0	0	0	0	0	0	0	0	0	0	0	0	0	0	0	0	0	0	0	0	0	0	0	0	0	0	0	0	0	0	0	0	0	0	0	0	0	0	0
Synpcc7942_R0028	0	0	0	0	0	0	0	0	0	0	0	0	0	0	0	0	0	0	0	0	0	0	0	0	0	0	0	0	0	0	0	0	0	0	0	0	0	0	0	0	0	0	0	0	0	0	0	0	0
Synpcc7942_0167	0	0	0	0	0	0	0	0	0	0	0	0	0	0	0	0	0	0	0	0	0	0	0	0	0	0	0	Both	Both	0	0	0	0	Both	D	R	0	0	0	0	0	0	0	0	0	Both	0	Both	0
Synpcc7942_0168	0	0	0	0	0	0	0	0	0	0	0	0	0	0	0	0	0	0	0	0	0	0	0	0	0	0	0	Both	Both	0	0	0	0	Both	Both	0	0	0	0	0	0	0	0	0	0	Both	0	Both	0
Synpcc7942_0169	0	0	0	0	0	0	0	D	D	0	0	0	0	0	0	0	0	0	0	0	0	0	0	0	0	0	0	0	0	0	0	0	0	0	0	0	0	0	0	0	0	0	0	0	0	0	0	0	0
Synpcc7942_0170	0	0	0	0	0	0	0	0	0	0	0	0	0	0	0	0	0	0	0	0	0	0	0	0	0	0	0	0	0	0	0	0	0	0	0	0	0	0	0	0	0	0	0	0	0	0	0	0	0
Synpcc7942_0171	0	0	0	0	0	0	0	0	0	0	0	0	0	0	0	0	0	0	0	0	0	0	0	0	0	0	0	0	0	0	0	0	0	0	0	0	0	0	0	0	0	0	0	0	0	0	0	0	0
Synpcc7942_0172	0	0	0	0	0	0	0	0	0	0	0	0	0	0	0	0	0	0	0	0	0	0	0	0	0	0	0	0	0	0	0	0	0	0	0	0	0	0	0	0	0	0	0	0	0	0	0	0	0
Synpcc7942_0173	0	0	0	D	D	0	0	0	0	0	0	0	0	0	0	0	0	0	0	0	0	0	0	0	0	0	0	0	0	0	0	0	0	D	D	0	0	0	0	0	0	0	0	0	0	0	0	0	0
Synpcc7942_0174	0	0	0	0	0	0	0	0	0	0	0	0	0	0	0	0	0	0	0	0	0	0	0	0	0	0	0	0	0	0	0	0	0	0	0	0	0	0	0	0	0	0	0	0	0	0	0	0	0
Synpcc7942_0175	0	0	0	0	0	0	0	0	0	0	0	0	0	0	0	0	0	0	0	0	0	0	0	0	0	0	0	0	0	0	0	0	0	0	0	0	0	0	0	0	0	0	0	0	0	0	0	0	0
Synpcc7942_0176	0	0	0	0	0	0	0	0	0	0	0	0	0	0	0	0	0	0	0	0	0	0	0	0	0	0	0	0	0	0	0	0	0	0	0	0	0	0	0	0	0	0	0	D	D	0	0	0	0
Synpcc7942_0177	0	0	0	0	0	0	0	0	0	0	0	0	0	0	0	0	0	0	0	0	0	0	0	0	0	D	D	0	0	0	0	Both	Both	0	0	0	0	0	0	0	0	0	Both	0	Both	0	0	0	0
Synpcc7942_0178	0	0	0	0	0	0	0	0	0	0	0	0	0	0	0	0	0	0	0	0	0	0	0	0	0	0	0	0	0	0	0	D	D	0	0	0	0	0	0	0	0	0	Both	0	Both	0	0	0	0
Synpcc7942_0179	0	0	0	0	0	0	0	0	0	0	0	0	0	0	0	0	0	0	0	0	0	0	0	0	0	0	0	0	0	0	0	0	0	0	0	0	0	0	0	0	0	0	0	0	0	0	0	0	0
Synpcc7942_0180	Both	0	Both	0	0	0	R	D	Both	0	0	0	0	0	0	0	0	0	0	0	0	0	0	0	0	0	0	0	0	0	R	D	Both	0	0	0	R	D	Both	0	0	0	0	0	0	0	0	0	0
Synpcc7942_0181	Both	0	Both	0	0	0	Both	0	Both	0	0	0	0	0	0	0	0	0	0	0	0	0	0	0	0	0	0	0	0	0	R	D	Both	0	0	0	Both	0	Both	0	0	0	0	0	0	0	0	0	0
Synpcc7942_0182	0	0	0	0	0	0	0	0	0	0	0	0	0	0	0	0	0	0	0	0	0	0	0	0	0	0	0	0	0	0	0	0	0	0	0	0	0	0	0	0	0	0	0	0	0	0	0	0	0
Synpcc7942_0183	0	D	D	0	0	0	0	0	0	0	0	0	0	0	0	0	0	0	0	0	0	0	0	0	0	0	0	0	0	0	0	0	0	0	0	0	0	0	0	0	0	0	0	0	0	0	0	0	0
Synpcc7942_0184	0	0	0	0	0	0	0	0	0	0	0	0	0	0	0	0	0	0	0	0	0	0	0	0	0	0	0	0	0	0	0	0	0	0	0	0	0	0	0	0	0	0	0	0	0	0	0	0	0
Synpcc7942_0185	0	0	0	0	0	0	0	0	0	0	0	0	0	0	0	0	0	0	0	0	0	0	0	0	0	0	0	0	0	0	0	0	0	0	0	0	0	0	0	0	0	0	0	0	0	D	D	0	0
Synpcc7942_0186	0	0	0	0	0	0	0	0	0	0	0	0	0	0	0	0	0	0	0	0	0	0	0	0	0	0	0	0	0	0	0	0	0	D	D	0	0	0	0	0	0	0	0	0	0	D	D	0	0
Synpcc7942_0187	0	0	0	0	0	0	0	0	0	0	0	0	0	0	0	0	0	0	0	0	0	0	0	0	0	0	0	0	0	0	0	0	0	0	0	0	0	0	0	0	0	0	0	0	0	0	0	0	0
Synpcc7942_0188	0	0	0	0	0	0	0	0	0	0	0	0	0	0	0	0	0	0	0	0	0	0	0	0	0	0	0	R	R	0	0	0	0	0	0	0	0	0	0	0	0	0	0	0	0	0	0	0	R
Synpcc7942_0189	0	0	0	0	0	0	0	0	0	0	0	0	0	0	0	0	0	0	0	0	0	0	0	0	0	D	D	0	0	0	0	D	D	0	0	0	0	0	0	0	0	0	0	D	D	0	0	0	0
Synpcc7942_0190	0	0	0	0	0	0	0	0	0	0	0	0	0	0	0	0	0	0	0	0	0	0	0	0	0	0	0	0	0	0	0	0	0	0	0	0	0	0	0	0	0	0	0	0	0	0	0	0	0
Synpcc7942_0191	0	0	0	0	0	0	0	0	0	0	0	0	0	0	0	0	0	0	0	0	0	0	0	0	0	0	0	0	0	0	0	0	0	0	0	0	0	0	0	0	0	0	0	0	0	0	0	0	0
Synpcc7942_0192	0	0	0	0	0	0	0	0	0	0	0	0	0	0	0	0	0	0	0	0	0	0	0	0	0	0	0	0	0	0	0	0	0	0	0	0	0	0	0	0	0	0	0	0	0	0	0	0	0
Synpcc7942_0193	R	0	R	0	0	0	R	0	R	0	0	0	0	0	0	0	0	0	0	0	0	0	0	0	0	0	0	0	0	0	0	0	0	0	0	0	0	0	0	0	0	0	0	0	0	0	0	0	0
Synpcc7942_0194	0	0	0	0	0	0	0	0	0	0	0	0	0	0	0	0	0	0	0	0	0	0	0	0	0	0	0	0	0	0	0	0	0	0	0	0	0	0	0	0	0	0	0	0	0	Both	Both	0	0
Synpcc7942_0195	0	0	0	Both	D	R	0	0	0	Both	D	R	0	0	0	0	0	0	0	0	0	0	0	0	0	0	0	0	0	0	0	0	0	Both	D	R	0	0	0	Both	0	Both	0	Both	Both	0	0	0	0
Synpcc7942_0196	0	0	0	0	0	0	0	0	0	0	0	0	0	0	0	0	0	0	0	0	0	0	0	0	0	0	0	0	0	0	0	0	0	D	D	0	0	0	0	0	0	0	0	0	0	0	0	0	0
Synpcc7942_0197	0	0	0	Both	Both	0	0	0	0	R	R	0	0	0	0	0	0	0	0	0	0	0	0	0	0	0	0	0	0	0	0	0	0	R	R	0	0	0	0	0	0	0	0	0	0	0	0	0	0
Synpcc7942_0198	0	0	0	0	0	0	0	0	0	0	0	0	0	0	0	0	0	0	0	0	0	0	0	0	0	0	0	0	0	0	0	0	0	0	0	0	0	0	0	0	0	0	0	0	0	0	0	0	0
Synpcc7942_0199	0	0	0	0	0	0	0	0	0	0	0	0	0	0	0	0	0	0	0	0	0	0	0	0	0	0	0	0	0	0	0	0	0	0	0	0	0	0	0	0	0	0	0	0	0	0	0	0	0
Synpcc7942_0200	0	0	0	0	0	0	0	0	0	0	0	0	0	0	0	0	0	0	0	0	0	0	0	0	0	0	0	0	0	0	0	0	0	0	0	0	0	0	0	0	0	0	0	0	0	0	0	0	0
Synpcc7942_0201	0	0	0	0	0	0	0	0	0	0	0	0	0	0	0	0	0	0	0	0	0	0	0	0	0	0	0	0	0	0	0	0	0	0	0	0	0	0	0	0	0	0	0	0	0	0	0	0	0
Synpcc7942_0202	0	0	0	0	0	0	0	0	0	0	0	0	0	0	0	0	0	0	0	0	0	0	0	0	0	0	0	0	0	0	0	0	0	0	0	0	0	0	0	0	0	0	0	0	0	0	0	0	0
Synpcc7942_0203	0	D	D	0	0	0	0	0	0	0	0	0	0	0	0	0	0	0	0	0	0	0	0	0	0	0	0	0	0	0	0	D	D	0	0	0	0	0	0	0	0	0	0	D	D	0	0	0	0
Synpcc7942_0204	0	D	D	0	0	0	0	0	0	0	0	0	0	0	0	0	0	0	0	0	0	0	0	0	0	D	D	0	0	0	0	D	D	0	0	0	0	0	0	0	0	0	0	0	0	0	0	0	0
Synpcc7942_0205	0	0	0	0	0	0	0	0	0	0	0	0	0	0	0	0	0	0	0	0	0	0	0	0	0	0	0	0	0	0	0	0	0	0	0	0	0	0	0	0	0	0	0	0	0	0	0	0	0
Synpcc7942_0206	0	0	0	0	0	0	0	0	0	0	0	0	0	0	0	0	0	0	0	0	0	0	0	0	0	0	0	0	0	0	0	0	0	0	0	0	0	0	0	0	0	0	0	0	0	0	0	0	0
Synpcc7942_0207	0	0	0	0	0	0	0	0	0	0	0	0	0	0	0	0	0	0	0	0	0	0	0	0	0	0	0	0	0	0	0	0	0	0	0	0	0	0	0	0	0	0	0	0	0	0	0	0	0
Synpcc7942_0208	0	0	0	0	0	0	0	0	0	0	0	0	0	0	0	0	0	0	0	0	0	0	0	0	0	0	0	0	0	0	0	0	0	0	0	0	0	0	0	0	0	0	0	0	0	0	0	0	0
Synpcc7942_0209	0	0	0	0	0	0	0	0	0	0	0	0	0	0	0	0	0	0	0	0	0	0	0	0	0	0	0	0	0	0	0	0	0	0	0	0	0	0	0	0	0	0	0	0	0	0	0	0	0
Synpcc7942_0210	0	0	0	0	0	0	0	0	0	0	0	0	0	0	0	0	0	0	0	0	0	0	0	0	0	0	0	0	0	0	0	0	0	0	0	0	0	0	0	0	0	0	0	0	0	0	0	0	0
Synpcc7942_0211	0	0	0	0	0	0	0	0	0	0	0	0	0	0	0	0	0	0	0	0	0	0	0	0	0	0	0	0	0	0	0	0	0	0	0	0	0	0	0	0	0	0	0	0	0	0	0	0	0
Synpcc7942_0212	0	0	0	0	0	0	0	0	0	0	0	0	0	0	0	0	0	0	0	0	0	0	0	0	0	0	0	0	0	0	0	0	0	0	0	0	0	0	0	0	0	0	0	0	0	R	R	0	0
Synpcc7942_0213	0	0	0	0	0	0	0	0	0	0	0	0	0	0	0	0	0	0	0	0	0	0	0	0	0	0	0	0	0	0	0	0	0	0	0	0	0	0	0	0	0	0	0	D	D	0	0	0	0
Synpcc7942_0214	0	0	0	D	D	0	0	0	0	D	D	0	0	0	0	0	0	0	0	0	0	0	0	0	0	0	0	0	0	0	0	0	0	0	0	0	0	0	0	D	D	0	0	0	0	0	0	0	0
Synpcc7942_0215	0	D	D	0	0	0	0	0	0	0	0	0	0	0	0	0	0	0	0	0	0	0	0	0	0	0	0	0	0	0	0	0	0	0	0	0	0	0	0	0	0	0	0	0	0	0	0	0	0
Synpcc7942_0216	0	0	0	0	0	0	0	0	0	0	0	0	0	0	0	0	0	0	0	0	0	0	0	0	0	0	0	0	0	0	0	0	0	0	0	0	0	0	0	0	0	0	0	0	0	0	0	0	0
Synpcc7942_0217	0	0	0	R	R	0	0	0	0	0	0	0	0	0	0	0	0	0	0	0	0	0	0	0	0	D	D	0	0	0	0	0	0	0	0	0	0	0	0	0	0	0	Both	0	Both	0	0	0	0
Synpcc7942_R0029	0	0	0	0	0	0	0	0	0	0	0	0	0	0	0	0	0	0	0	0	0	0	0	0	0	0	0	0	0	0	0	0	0	0	0	0	0	0	0	0	0	0	0	R	R	0	0	0	0
Synpcc7942_0218	0	0	0	0	0	0	0	0	0	0	0	0	0	0	0	0	0	0	0	0	0	0	0	0	0	0	0	R	R	0	0	0	0	Both	Both	0	0	0	0	0	0	0	0	0	0	R	R	0	0
Synpcc7942_0219	0	0	0	0	0	0	0	0	0	0	0	0	0	0	0	0	0	0	0	0	0	0	0	0	0	0	0	0	0	0	0	0	0	0	0	0	0	0	0	0	0	0	0	0	0	0	0	0	0
Synpcc7942_0220	0	0	0	0	0	0	0	0	0	0	0	0	0	0	0	0	0	0	0	0	0	0	0	0	0	0	0	0	0	0	0	0	0	0	0	0	0	0	0	0	0	0	0	0	0	0	0	0	0
Synpcc7942_0221	0	0	0	0	0	0	0	0	0	0	0	0	0	0	0	0	0	0	0	0	0	0	0	0	0	0	0	0	0	0	0	0	0	D	D	0	0	0	0	0	0	0	0	0	0	D	D	0	0
Synpcc7942_0222	0	0	0	0	0	0	0	0	0	0	0	0	0	0	0	0	0	0	0	0	0	0	0	0	0	0	0	0	0	0	0	0	0	0	0	0	0	0	0	0	0	0	0	0	0	0	0	0	0
Synpcc7942_0223	0	0	0	0	0	0	0	0	0	0	0	0	0	0	0	0	0	0	0	0	0	0	0	0	0	D	D	0	0	0	0	0	0	0	0	0	0	0	0	0	0	0	0	D	D	0	0	0	0
Synpcc7942_0224	0	0	0	0	0	0	0	0	0	0	0	0	0	0	0	0	0	0	0	0	0	0	0	0	0	0	0	0	0	0	0	0	0	0	0	0	0	0	0	0	0	0	0	0	0	0	0	0	0
Synpcc7942_0225	0	0	0	0	0	0	0	0	0	0	0	0	0	0	0	0	0	0	0	0	0	0	0	0	0	0	0	0	0	0	0	0	0	R	R	0	0	0	0	0	0	0	0	0	0	Both	Both	0	0
Synpcc7942_0226	0	0	0	0	0	0	0	0	0	0	0	0	0	0	0	0	0	0	0	0	0	0	0	0	0	0	0	0	0	0	0	0	0	0	0	0	0	0	0	0	0	0	0	0	0	Both	Both	0	0
Synpcc7942_0227	0	0	0	0	0	0	0	0	0	0	0	0	0	0	0	0	0	0	0	0	0	0	0	0	0	0	0	R	R	0	0	0	0	R	R	0	0	0	0	0	0	0	0	0	0	Both	Both	0	0
Synpcc7942_0228	0	0	0	R	R	0	0	0	0	R	R	0	0	0	0	0	0	0	0	0	0	0	0	0	0	0	0	0	0	0	0	0	0	D	D	0	0	0	0	0	0	0	0	0	0	Both	Both	0	0
Synpcc7942_0229	0	D	D	0	0	0	0	0	0	0	0	0	0	0	0	0	0	0	0	0	0	0	0	0	0	0	0	0	0	0	0	0	0	0	0	0	0	0	0	0	0	0	0	0	0	0	0	0	0
Synpcc7942_0230	0	0	0	0	0	0	0	0	0	0	0	0	0	0	0	0	0	0	0	0	0	0	0	0	0	0	0	0	0	0	0	0	0	0	0	0	0	0	0	0	0	0	0	0	0	0	0	0	0
Synpcc7942_0231	0	0	0	0	0	0	0	0	0	0	0	0	0	0	0	0	0	0	0	0	0	0	0	0	0	0	0	0	0	0	0	0	0	0	0	0	0	0	0	0	0	0	0	0	0	0	0	0	0
Synpcc7942_0232	0	0	0	0	0	0	0	0	0	0	0	0	0	0	0	0	0	0	0	0	0	0	0	0	0	0	0	D	D	0	0	0	0	D	D	0	0	0	0	0	0	0	0	0	0	D	D	0	0
Synpcc7942_0233	0	D	D	0	0	0	0	0	0	0	0	0	0	0	0	0	0	0	0	0	0	0	0	0	0	0	0	0	0	0	0	0	0	0	0	0	0	0	0	0	0	0	0	0	0	Both	Both	0	0
Synpcc7942_0234	0	0	0	0	0	0	0	0	0	0	0	0	0	0	0	0	0	0	0	0	0	D	D	0	0	0	0	0	0	0	0	0	0	0	0	0	0	0	0	0	0	0	0	0	0	D	D	0	0
Synpcc7942_0235	0	0	0	0	0	0	0	0	0	0	0	0	0	0	0	0	0	0	0	0	0	0	0	0	0	0	0	0	0	0	0	0	0	0	0	0	0	0	0	0	0	0	0	0	0	0	0	0	0
Synpcc7942_0236	0	Both	Both	0	0	0	Both	0	Both	0	0	0	0	0	0	0	0	0	0	0	0	0	0	0	0	0	0	0	0	0	0	D	D	0	0	0	0	0	0	0	0	0	0	0	0	0	0	0	0
Synpcc7942_0237	0	0	0	0	0	0	0	0	0	0	0	0	0	0	0	0	0	0	0	0	0	0	0	0	0	0	0	0	0	0	0	0	0	0	0	0	0	0	0	0	0	0	0	0	0	D	D	0	0
Synpcc7942_0238	0	0	0	0	0	0	0	0	0	0	0	0	0	0	0	0	0	0	0	0	0	0	0	0	0	0	0	0	0	0	0	0	0	0	0	0	0	0	0	0	0	0	0	0	0	0	0	0	0
Synpcc7942_0239	0	0	0	R	R	0	0	0	0	0	0	0	0	0	0	0	0	0	0	0	0	0	0	0	0	0	0	R	R	0	0	0	0	0	0	0	0	D	D	0	0	0	0	0	0	R	R	0	0
Synpcc7942_0240	0	0	0	0	0	0	0	0	0	0	0	0	0	0	0	0	0	0	0	0	0	0	0	0	0	0	0	Both	Both	0	0	0	0	0	0	0	0	D	D	0	0	0	0	0	0	Both	D	R	0
Synpcc7942_0241	0	D	D	0	0	0	0	0	0	0	0	0	0	0	0	0	0	0	0	0	0	0	0	0	0	D	D	0	0	0	0	D	D	0	0	0	0	0	0	0	0	0	0	D	D	0	0	0	0
Synpcc7942_0242	0	0	0	0	0	0	0	0	0	0	0	0	0	0	0	0	0	0	0	0	0	0	0	0	0	0	0	0	0	0	0	0	0	0	0	0	0	0	0	0	0	0	0	0	0	R	R	0	0
Synpcc7942_0243	0	0	0	0	0	0	0	0	0	Both	D	R	0	0	0	0	0	0	0	D	D	0	0	0	0	0	0	0	0	0	0	0	0	R	R	0	0	0	0	D	D	0	0	Both	Both	0	0	0	0
Synpcc7942_0244	0	0	0	0	0	0	0	0	0	0	0	0	0	0	0	0	0	0	0	0	0	0	0	0	0	0	0	0	0	0	0	0	0	0	0	0	0	0	0	0	0	0	Both	0	Both	0	0	0	R
Synpcc7942_0245	0	0	0	0	0	0	0	R	R	0	0	0	0	0	0	0	0	0	0	0	0	0	0	0	0	0	0	0	0	0	0	0	0	0	0	0	0	0	0	0	0	0	Both	0	Both	0	0	0	R
Synpcc7942_0246	0	0	0	0	0	0	0	0	0	0	0	0	0	0	0	0	0	0	0	0	0	0	0	0	0	0	0	0	0	0	0	0	0	0	0	0	0	0	0	0	0	0	0	0	0	Both	Both	0	0
Synpcc7942_0247	0	0	0	0	0	0	0	0	0	0	0	0	0	0	0	0	0	0	0	0	0	0	0	0	0	0	0	0	0	0	0	0	0	0	0	0	0	0	0	0	0	0	0	0	0	D	D	0	0
Synpcc7942_0248	0	0	0	0	0	0	0	0	0	0	0	0	0	0	0	0	0	0	0	0	0	0	0	0	0	0	0	0	0	0	0	0	0	0	0	0	0	0	0	0	0	0	0	0	0	D	D	0	0
Synpcc7942_0249	0	0	0	0	0	0	0	0	0	0	0	0	0	0	0	0	0	0	0	0	0	0	0	0	0	0	0	0	0	0	0	0	0	0	0	0	0	0	0	0	0	0	0	0	0	0	0	0	0
Synpcc7942_0250	0	0	0	0	0	0	0	0	0	0	0	0	0	0	0	0	0	0	0	0	0	0	0	0	0	0	0	0	0	0	0	0	0	0	0	0	0	0	0	0	0	0	0	0	0	0	0	0	0
Synpcc7942_0251	0	0	0	0	0	0	0	0	0	0	0	0	0	0	0	0	0	0	0	0	0	0	0	0	0	0	0	0	0	0	0	0	0	0	0	0	0	0	0	0	0	0	0	0	0	0	0	0	0
Synpcc7942_0252	0	0	0	0	0	0	0	0	0	0	0	0	0	0	0	0	0	0	0	0	0	0	0	0	0	0	0	0	0	0	0	0	0	R	0	R	0	0	0	0	0	0	0	0	0	0	0	0	0
Synpcc7942_0253	Both	0	Both	0	0	0	R	0	R	0	0	0	0	0	0	0	0	0	R	D	Both	0	0	0	0	0	0	0	0	0	0	0	0	R	R	0	0	0	0	0	0	0	0	0	0	0	0	0	0
Synpcc7942_0254	0	D	D	0	0	0	0	D	D	0	0	0	0	0	0	0	0	0	0	0	0	0	0	0	0	0	0	0	0	0	0	D	D	0	0	0	0	0	0	0	0	0	0	0	0	0	0	0	0
Synpcc7942_0255	0	0	0	Both	D	R	0	0	0	R	R	0	0	0	0	0	0	0	0	0	0	0	0	0	0	0	0	0	0	0	0	0	0	Both	Both	0	0	0	0	Both	Both	0	0	0	0	0	0	0	0
Synpcc7942_0256	0	0	0	0	0	0	0	0	0	0	0	0	0	0	0	0	0	0	0	0	0	0	0	0	0	D	D	0	0	0	0	D	D	0	0	0	0	0	0	0	0	0	0	Both	Both	0	0	0	0
Synpcc7942_0257	0	0	0	0	0	0	0	0	0	0	0	0	0	0	0	0	0	0	0	0	0	0	0	0	0	0	0	0	0	0	0	0	0	0	0	0	0	0	0	0	0	0	0	0	0	0	0	0	0
Synpcc7942_0258	0	0	0	0	0	0	0	0	0	0	0	0	0	0	0	0	0	0	0	0	0	0	0	0	0	0	0	0	0	0	0	0	0	0	0	0	0	0	0	0	0	0	0	0	0	0	0	0	0
Synpcc7942_0259	0	0	0	0	0	0	0	0	0	0	0	0	0	0	0	0	0	0	0	0	0	0	0	0	0	0	0	R	R	0	0	0	0	Both	Both	0	0	0	0	0	0	0	0	0	0	Both	0	Both	0
Synpcc7942_0260	0	R	R	0	0	0	0	0	0	0	0	0	0	0	0	0	0	0	0	0	0	0	0	0	0	0	0	0	0	0	0	0	0	0	0	0	0	0	0	0	0	0	0	0	0	0	0	0	0
Synpcc7942_0261	0	0	0	0	0	0	0	0	0	0	0	0	0	0	0	0	0	0	0	0	0	0	0	0	0	0	0	0	0	0	0	0	0	0	0	0	0	0	0	0	0	0	0	0	0	0	0	0	0
Synpcc7942_0262	0	D	D	0	0	0	0	D	D	0	0	0	0	0	0	0	0	0	0	0	0	0	0	0	0	0	0	0	0	0	0	0	0	0	0	0	0	0	0	0	0	0	0	0	0	0	0	0	0
Synpcc7942_0263	0	0	0	0	0	0	0	0	0	0	0	0	0	0	0	0	0	0	0	0	0	0	0	0	0	0	0	R	R	0	0	0	0	R	R	0	0	0	0	0	0	0	0	0	0	0	0	0	0
Synpcc7942_0264	0	0	0	0	0	0	0	0	0	0	0	0	0	0	0	0	0	0	0	0	0	0	0	0	0	0	0	R	R	0	0	0	0	R	R	0	0	0	0	0	0	0	0	0	0	0	0	0	0
Synpcc7942_0265	0	0	0	Both	Both	0	0	0	0	0	0	0	0	0	0	0	0	0	0	0	0	0	0	0	0	0	0	0	0	0	0	0	0	0	0	0	0	0	0	0	0	0	0	0	0	0	0	0	0
Synpcc7942_0266	0	0	0	0	0	0	0	0	0	0	0	0	0	0	0	0	0	0	0	0	0	0	0	0	0	0	0	0	0	0	0	0	0	0	0	0	0	0	0	0	0	0	0	0	0	0	0	0	0
Synpcc7942_0267	R	D	Both	0	0	0	R	0	R	0	0	0	0	0	0	0	0	0	0	0	0	0	0	0	0	0	0	0	0	0	R	0	R	0	0	0	0	0	0	0	0	0	0	0	0	0	0	0	0
Synpcc7942_0268	0	0	0	0	0	0	0	0	0	0	0	0	0	0	0	0	0	0	0	0	0	0	0	0	0	0	0	0	0	0	0	0	0	0	0	0	0	0	0	0	0	0	0	0	0	0	0	0	0
Synpcc7942_0269	0	0	0	0	0	0	0	0	0	0	0	0	0	0	0	0	0	0	0	0	0	0	0	0	0	0	0	0	0	0	0	0	0	0	0	0	0	0	0	D	D	0	0	0	0	0	0	0	0
Synpcc7942_0270	0	0	0	0	0	0	0	0	0	0	0	0	0	0	0	0	0	0	0	0	0	0	0	0	0	0	0	0	0	0	0	0	0	0	0	0	0	0	0	0	0	0	0	0	0	Both	D	R	0
Synpcc7942_0271	0	0	0	0	0	0	0	0	0	0	0	0	0	0	0	0	0	0	0	0	0	0	0	0	0	0	0	0	0	0	0	0	0	0	0	0	0	0	0	0	0	0	0	0	0	D	D	0	0
Synpcc7942_0272	0	0	0	0	0	0	0	0	0	0	0	0	0	0	0	0	0	0	0	0	0	0	0	0	0	0	0	0	0	0	0	0	0	0	0	0	0	0	0	0	0	0	0	0	0	D	D	0	0
Synpcc7942_0273	0	0	0	0	0	0	0	0	0	D	D	0	0	0	0	0	0	0	0	0	0	0	0	0	0	0	0	0	0	0	0	0	0	D	D	0	0	0	0	0	0	0	0	0	0	D	D	0	0
Synpcc7942_0274	0	0	0	0	0	0	0	0	0	0	0	0	0	0	0	0	0	0	0	0	0	0	0	0	0	0	0	0	0	0	0	0	0	0	0	0	0	0	0	0	0	0	0	0	0	0	0	0	0
Synpcc7942_0275	0	0	0	0	0	0	0	0	0	0	0	0	0	0	0	0	0	0	0	0	0	0	0	0	0	0	0	0	0	0	0	0	0	0	0	0	0	0	0	0	0	0	0	0	0	0	0	0	0
Synpcc7942_0276	0	0	0	Both	Both	0	0	0	0	0	0	0	0	0	0	0	0	0	0	0	0	0	0	0	0	0	0	0	0	0	0	0	0	Both	D	R	0	0	0	D	D	0	0	0	0	R	R	0	0
Synpcc7942_0277	0	0	0	0	0	0	0	0	0	0	0	0	0	0	0	0	0	0	0	0	0	0	0	0	0	0	0	D	D	0	0	0	0	D	D	0	0	0	0	0	0	0	0	0	0	D	D	0	0
Synpcc7942_0278	0	0	0	0	0	0	0	0	0	0	0	0	0	0	0	0	0	0	0	0	0	0	0	0	0	0	0	0	0	0	0	0	0	0	0	0	0	0	0	0	0	0	D	0	D	0	0	0	0
Synpcc7942_0279	0	0	0	0	0	0	0	0	0	0	0	0	0	0	0	0	0	0	0	0	0	0	0	0	0	0	0	0	0	0	0	0	0	0	0	0	0	0	0	0	0	0	R	D	Both	0	0	0	0
Synpcc7942_0280	0	0	0	0	0	0	0	0	0	0	0	0	0	0	0	0	0	0	0	0	0	0	0	0	0	0	0	0	0	0	0	0	0	0	0	0	0	0	0	0	0	0	0	0	0	0	0	0	0
Synpcc7942_0281	0	0	0	0	0	0	0	0	0	0	0	0	0	0	0	0	0	0	0	0	0	0	0	0	0	0	0	0	0	0	0	0	0	0	0	0	0	0	0	0	0	0	0	0	0	0	0	0	0
Synpcc7942_0282	0	0	0	0	0	0	0	0	0	0	0	0	0	0	0	0	0	0	0	0	0	0	0	0	0	D	D	0	0	0	0	D	D	0	0	0	0	0	0	0	0	0	0	D	D	0	0	0	0
Synpcc7942_0283	0	0	0	0	0	0	0	0	0	0	0	0	0	0	0	0	0	0	0	0	0	0	0	0	0	0	0	0	0	0	0	0	0	0	0	0	0	0	0	0	0	0	0	0	0	0	0	0	0
Synpcc7942_0284	0	0	0	0	0	0	0	0	0	0	0	0	0	0	0	0	0	0	0	0	0	0	0	0	0	0	0	R	R	0	0	0	0	R	R	0	0	0	0	0	0	0	0	0	0	Both	Both	0	0
Synpcc7942_0285	0	0	0	0	0	0	0	0	0	0	0	0	0	0	0	0	0	0	0	0	0	0	0	0	0	0	0	R	R	0	0	0	0	R	R	0	0	0	0	0	0	0	0	0	0	Both	D	R	0
Synpcc7942_0286	0	0	0	0	0	0	0	0	0	0	0	0	0	0	0	0	0	0	0	0	0	0	0	0	0	0	0	0	0	0	0	0	0	0	0	0	0	0	0	0	0	0	0	0	0	D	D	0	0
Synpcc7942_0287	0	0	0	0	0	0	0	0	0	D	D	0	0	0	0	0	0	0	0	0	0	0	0	0	0	0	0	0	0	0	0	0	0	0	0	0	0	0	0	0	0	0	0	0	0	0	0	0	0
Synpcc7942_0288	0	0	0	0	0	0	0	0	0	0	0	0	0	0	0	0	0	0	0	0	0	0	0	0	0	0	0	D	D	0	0	0	0	D	D	0	0	0	0	0	0	0	0	0	0	D	D	0	0
Synpcc7942_0289	0	D	D	0	0	0	0	D	D	0	0	0	0	0	0	0	0	0	0	0	0	0	0	0	0	0	0	0	0	0	0	0	0	0	0	0	0	0	0	0	0	0	0	0	0	D	D	0	0
Synpcc7942_0290	0	0	0	0	0	0	0	0	0	0	0	0	0	0	0	0	0	0	0	0	0	0	0	0	0	0	0	0	0	0	0	0	0	0	0	0	0	0	0	0	0	0	0	0	0	0	0	0	0
Synpcc7942_R0030	0	0	0	0	0	0	0	0	0	0	0	0	0	0	0	0	0	0	0	0	0	0	0	0	0	0	0	0	0	0	0	0	0	0	0	0	0	0	0	0	0	0	0	0	0	0	0	0	0
Synpcc7942_0291	0	R	R	0	0	0	0	0	0	0	0	0	0	0	0	0	0	0	0	0	0	0	0	0	0	0	0	0	0	0	0	0	0	0	0	0	0	0	0	0	0	0	0	0	0	0	0	0	0
Synpcc7942_0292	0	0	0	0	0	0	0	0	0	0	0	0	0	0	0	0	0	0	0	0	0	0	0	0	0	0	0	0	0	0	0	0	0	0	0	0	0	0	0	0	0	0	0	0	0	0	0	0	0
Synpcc7942_0293	0	0	0	0	0	0	0	0	0	0	0	0	0	0	0	0	0	0	0	0	0	0	0	0	0	0	0	0	0	0	0	0	0	0	0	0	0	0	0	0	0	0	0	0	0	0	0	0	0
Synpcc7942_0294	0	0	0	0	0	0	0	0	0	0	0	0	0	0	0	0	0	0	0	0	0	0	0	0	0	0	0	Both	Both	0	0	0	0	0	0	0	0	D	D	0	0	0	0	0	0	Both	0	Both	0
Synpcc7942_0295	0	0	0	0	0	0	0	0	0	0	0	0	0	0	0	0	0	0	0	0	0	0	0	0	0	0	0	R	R	0	0	0	0	R	R	0	0	0	0	0	0	0	0	0	0	Both	D	R	0
Synpcc7942_0296	0	0	0	0	0	0	0	0	0	0	0	0	0	0	0	0	0	0	0	0	0	0	0	0	0	0	0	0	0	0	0	0	0	0	0	0	0	0	0	0	0	0	0	0	0	Both	Both	0	0
Synpcc7942_0297	0	0	0	0	0	0	0	0	0	0	0	0	0	0	0	0	0	0	0	0	0	0	0	0	0	0	0	0	0	0	0	0	0	0	0	0	0	0	0	0	0	0	0	D	D	0	0	0	0
Synpcc7942_0298	0	0	0	0	0	0	0	0	0	0	0	0	0	0	0	0	0	0	0	0	0	0	0	0	0	0	0	0	0	0	0	0	0	0	0	0	0	0	0	0	0	0	0	0	0	0	0	0	0
Synpcc7942_0299	0	0	0	0	0	0	0	0	0	0	0	0	0	0	0	0	0	0	0	0	0	0	0	0	0	0	0	0	0	0	0	0	0	0	0	0	0	0	0	0	0	0	0	0	0	0	0	0	0
Synpcc7942_0300	0	0	0	D	D	0	0	0	0	0	0	0	0	0	0	0	0	0	0	0	0	0	0	0	0	0	0	0	0	0	0	0	0	R	R	0	0	0	0	0	0	0	0	0	0	0	0	0	0
Synpcc7942_0301	0	0	0	0	0	0	0	0	0	0	0	0	0	0	0	0	0	0	0	0	0	0	0	0	0	0	0	0	0	0	0	0	0	0	0	0	0	0	0	0	0	0	0	0	0	0	0	0	0
Synpcc7942_0302	0	0	0	0	0	0	0	0	0	0	0	0	0	0	0	0	0	0	0	0	0	0	0	0	0	0	0	0	0	0	0	0	0	0	0	0	0	0	0	0	0	0	0	D	D	0	0	0	0
Synpcc7942_0303	0	0	0	0	0	0	0	0	0	0	0	0	0	0	0	0	0	0	0	0	0	0	0	0	0	0	0	0	0	0	0	0	0	0	0	0	0	0	0	0	0	0	0	0	0	0	0	0	0
Synpcc7942_0304	0	0	0	0	0	0	0	0	0	0	0	0	0	0	0	0	0	0	0	0	0	0	0	0	0	0	0	0	0	0	0	0	0	0	0	0	0	0	0	0	0	0	R	D	Both	0	0	0	R
Synpcc7942_0305	0	Both	Both	0	0	0	0	R	R	0	0	0	0	0	0	0	0	0	0	0	0	0	0	0	0	0	0	0	0	0	0	0	0	0	0	0	0	0	0	0	0	0	0	0	0	0	0	0	0
Synpcc7942_0306	0	0	0	0	0	0	0	0	0	0	0	0	0	0	0	0	0	0	0	0	0	0	0	0	0	0	0	0	0	0	0	0	0	0	0	0	0	0	0	0	0	0	0	D	D	0	0	0	0
Synpcc7942_0307	0	0	0	0	0	0	0	0	0	0	0	0	0	0	0	0	0	0	0	0	0	0	0	0	0	0	0	0	0	0	0	0	0	0	0	0	0	0	0	0	0	0	0	0	0	R	R	0	0
Synpcc7942_0308	0	D	D	0	0	0	0	D	D	0	0	0	0	0	0	0	0	0	0	0	0	0	0	0	0	0	0	0	0	0	0	0	0	0	0	0	0	0	0	0	0	0	0	0	0	0	0	0	0
Synpcc7942_0309	0	0	0	0	0	0	0	0	0	0	0	0	0	0	0	0	0	0	0	0	0	0	0	0	0	0	0	0	0	0	0	D	D	0	0	0	0	D	D	0	0	0	0	0	0	0	0	0	0
Synpcc7942_0310	0	0	0	0	0	0	0	0	0	0	0	0	0	0	0	0	0	0	0	0	0	0	0	0	0	0	0	0	0	0	0	0	0	0	0	0	0	0	0	0	0	0	0	0	0	D	D	0	0
Synpcc7942_0311	0	0	0	0	0	0	0	0	0	0	0	0	0	0	0	0	0	0	0	0	0	0	0	0	0	0	0	0	0	0	0	0	0	0	0	0	0	0	0	0	0	0	0	0	0	0	0	0	0
Synpcc7942_0312	0	R	R	0	0	0	0	R	R	0	0	0	0	0	0	0	0	0	0	0	0	0	0	0	0	0	0	0	0	0	0	R	R	0	0	0	0	0	0	0	0	0	0	Both	Both	0	0	0	0
Synpcc7942_0313	0	0	0	0	0	0	0	0	0	0	0	0	0	0	0	0	0	0	0	0	0	0	0	0	0	0	0	0	0	0	0	0	0	0	0	0	0	0	0	0	0	0	0	0	0	0	0	0	0
Synpcc7942_0314	0	0	0	0	0	0	0	0	0	0	0	0	0	0	0	0	0	0	0	0	0	0	0	0	0	0	0	0	0	0	0	0	0	0	0	0	0	0	0	0	0	0	0	0	0	0	0	0	0
Synpcc7942_0315	0	0	0	0	0	0	0	0	0	0	0	0	0	0	0	0	0	0	0	0	0	0	0	0	0	0	0	0	0	0	0	0	0	0	0	0	0	0	0	0	0	0	0	0	0	Both	Both	0	0
Synpcc7942_0316	0	0	0	0	0	0	0	0	0	0	0	0	0	0	0	0	0	0	0	0	0	0	0	0	0	0	0	R	R	0	0	0	0	Both	D	R	0	0	0	0	0	0	0	0	0	Both	0	Both	0
Synpcc7942_0317	0	0	0	0	0	0	0	0	0	0	0	0	0	0	0	0	0	0	0	0	0	0	0	0	0	0	0	0	0	0	0	0	0	0	0	0	0	0	0	0	0	0	0	0	0	R	R	0	0
Synpcc7942_0318	0	0	0	0	0	0	0	0	0	Both	Both	0	0	0	0	0	0	0	0	0	0	0	0	0	0	0	0	Both	Both	0	0	0	0	Both	Both	0	0	0	0	0	0	0	0	0	0	Both	Both	0	0
Synpcc7942_0319	0	0	0	0	0	0	0	0	0	0	0	0	0	0	0	0	0	0	0	0	0	0	0	0	0	0	0	0	0	0	0	0	0	0	0	0	0	0	0	0	0	0	0	0	0	0	0	0	0
Synpcc7942_0320	0	0	0	D	D	0	0	0	0	0	0	0	0	0	0	0	0	0	0	0	0	0	0	0	0	0	0	0	0	0	0	0	0	0	0	0	0	0	0	0	0	0	0	0	0	0	0	0	0
Synpcc7942_0321	0	0	0	0	0	0	0	0	0	0	0	0	0	0	0	0	0	0	0	0	0	0	0	0	0	0	0	D	D	0	0	0	0	D	D	0	0	0	0	0	0	0	0	0	0	Both	D	R	0
Synpcc7942_0322	0	0	0	0	0	0	0	0	0	0	0	0	0	0	0	0	0	0	0	0	0	0	0	0	0	0	0	0	0	0	0	0	0	0	0	0	0	0	0	0	0	0	0	0	0	0	0	0	0
Synpcc7942_0323	0	0	0	0	0	0	0	0	0	0	0	0	0	0	0	0	0	0	0	0	0	0	0	0	0	0	0	0	0	0	0	D	D	0	0	0	0	0	0	0	0	0	0	D	D	0	0	0	0
Synpcc7942_0324	0	0	0	0	0	0	0	0	0	0	0	0	0	0	0	0	0	0	0	0	0	0	0	0	0	0	0	0	0	0	0	0	0	0	0	0	0	0	0	0	0	0	0	0	0	Both	Both	0	0
Synpcc7942_0325	0	0	0	0	0	0	0	0	0	0	0	0	0	0	0	0	0	0	0	0	0	0	0	0	0	0	0	Both	Both	0	0	0	0	Both	Both	0	0	0	0	0	0	0	0	0	0	Both	0	Both	0
Synpcc7942_0326	0	0	0	0	0	0	0	0	0	0	0	0	0	0	0	0	0	0	0	0	0	0	0	0	0	0	0	D	D	0	0	0	0	D	D	0	0	0	0	0	0	0	0	0	0	Both	0	Both	0
Synpcc7942_0327	0	0	0	0	0	0	0	0	0	0	0	0	0	0	0	0	0	0	0	0	0	0	0	0	0	0	0	D	D	0	0	0	0	D	D	0	0	0	0	0	0	0	0	0	0	Both	0	Both	0
Synpcc7942_0328	0	0	0	0	0	0	0	0	0	0	0	0	0	0	0	0	0	0	0	0	0	0	0	0	0	0	0	D	D	0	0	0	0	0	0	0	0	0	0	0	0	0	0	0	0	Both	0	Both	0
Synpcc7942_0329	0	0	0	0	0	0	0	0	0	0	0	0	0	0	0	0	0	0	0	0	0	0	0	0	0	0	0	D	D	0	0	0	0	D	D	0	0	0	0	0	0	0	0	0	0	D	0	D	0
Synpcc7942_0330	0	0	0	0	0	0	0	0	0	0	0	0	0	0	0	0	0	0	0	0	0	0	0	0	0	0	0	Both	Both	0	0	0	0	Both	Both	0	0	0	0	0	0	0	0	0	0	Both	0	Both	0
Synpcc7942_0331	0	0	0	0	0	0	0	0	0	0	0	0	0	0	0	0	0	0	0	0	0	0	0	0	0	0	0	Both	D	R	0	0	0	Both	Both	0	0	0	0	0	0	0	0	0	0	Both	0	Both	0
Synpcc7942_0332	0	0	0	0	0	0	0	0	0	0	0	0	0	0	0	0	0	0	0	0	0	0	0	0	0	0	0	Both	D	R	0	0	0	Both	D	R	0	0	0	0	0	0	0	0	0	Both	0	Both	0
Synpcc7942_0333	0	0	0	0	0	0	0	0	0	0	0	0	0	0	0	0	0	0	0	0	0	0	0	0	0	0	0	Both	Both	0	0	0	0	R	R	0	0	0	0	0	0	0	0	0	0	Both	D	R	0
Synpcc7942_0334	0	0	0	0	0	0	0	0	0	0	0	0	0	0	0	0	0	0	0	0	0	0	0	0	0	0	0	Both	D	R	0	0	0	R	R	0	0	0	0	0	0	0	0	0	0	Both	D	R	0
Synpcc7942_0335	0	0	0	0	0	0	0	0	0	0	0	0	0	0	0	0	0	0	0	0	0	0	0	0	0	0	0	Both	D	R	0	0	0	R	R	0	0	0	0	0	0	0	0	0	0	Both	D	R	0
Synpcc7942_0336	0	0	0	0	0	0	0	0	0	0	0	0	0	0	0	0	0	0	0	0	0	0	0	0	0	0	0	Both	D	R	0	0	0	0	0	0	0	0	0	0	0	0	0	0	0	Both	0	Both	0
Synpcc7942_0337	0	0	0	0	0	0	0	0	0	0	0	0	0	0	0	0	0	0	0	0	0	0	0	0	0	0	0	Both	Both	0	0	0	0	R	R	0	0	0	0	0	0	0	0	0	0	Both	0	Both	0
Synpcc7942_0338	0	0	0	0	0	0	0	0	0	0	0	0	0	0	0	0	0	0	0	0	0	0	0	0	0	0	0	0	0	0	0	0	0	0	0	0	0	0	0	0	0	0	0	0	0	R	R	0	0
Synpcc7942_0339	0	0	0	0	0	0	0	0	0	0	0	0	0	0	0	0	0	0	0	0	0	0	0	0	0	0	0	0	0	0	0	0	0	0	0	0	0	0	0	0	0	0	0	0	0	0	0	0	0
Synpcc7942_0340	0	0	0	0	0	0	0	0	0	0	0	0	0	0	0	0	0	0	0	0	0	0	0	0	0	0	0	0	0	0	0	0	0	0	0	0	0	0	0	0	0	0	0	0	0	0	0	0	0
Synpcc7942_0341	0	0	0	0	0	0	0	0	0	0	0	0	0	0	0	0	0	0	0	0	0	0	0	0	0	0	0	0	0	0	0	0	0	0	0	0	0	0	0	0	0	0	0	0	0	0	0	0	0
Synpcc7942_0342	0	Both	Both	0	0	0	0	Both	Both	0	0	0	0	0	0	0	0	0	0	0	0	0	0	0	0	0	0	0	0	0	0	0	0	0	0	0	0	0	0	0	0	0	0	D	D	0	0	0	0
Synpcc7942_0343	0	0	0	0	0	0	0	0	0	0	0	0	0	0	0	0	0	0	0	0	0	0	0	0	0	0	0	0	0	0	0	0	0	0	0	0	0	0	0	0	0	0	0	0	0	0	0	0	0
Synpcc7942_0344	0	0	0	0	0	0	0	0	0	0	0	0	0	0	0	0	0	0	0	0	0	0	0	0	0	0	0	0	0	0	0	0	0	0	0	0	0	0	0	0	0	0	0	D	D	0	0	0	0
Synpcc7942_0345	0	0	0	D	D	0	0	0	0	0	0	0	0	0	0	0	0	0	0	0	0	0	0	0	0	0	0	0	0	0	0	0	0	D	D	0	0	0	0	0	0	0	0	0	0	0	0	0	0
Synpcc7942_0346	0	0	0	0	0	0	0	0	0	0	0	0	0	0	0	0	0	0	0	0	0	0	0	0	0	0	0	0	0	0	0	0	0	0	0	0	0	0	0	0	0	0	0	D	D	0	0	0	0
Synpcc7942_0347	0	0	0	D	D	0	0	0	0	0	0	0	0	0	0	0	0	0	0	0	0	0	0	0	0	0	0	0	0	0	0	0	0	R	R	0	0	0	0	0	0	0	0	0	0	0	0	0	0
Synpcc7942_0348	0	0	0	R	R	0	0	0	0	0	0	0	0	0	0	0	0	0	0	0	0	0	0	0	0	0	0	0	0	0	0	0	0	0	0	0	0	0	0	0	0	0	0	D	D	0	0	0	0
Synpcc7942_0349	R	D	Both	0	0	0	R	D	Both	0	0	0	0	0	0	0	0	0	0	0	0	0	0	0	0	0	0	0	0	0	0	0	0	0	0	0	0	0	0	0	0	0	0	0	0	0	0	0	0
Synpcc7942_0350	0	0	0	0	0	0	0	0	0	0	0	0	0	0	0	0	0	0	0	0	0	0	0	0	0	0	0	0	0	0	0	0	0	0	0	0	0	0	0	0	0	0	0	0	0	0	0	0	0
Synpcc7942_0351	0	0	0	0	0	0	0	0	0	0	0	0	0	0	0	0	0	0	0	0	0	0	0	0	0	0	0	0	0	0	0	0	0	0	0	0	0	0	0	0	0	0	0	0	0	D	D	0	0
Synpcc7942_0352	0	0	0	0	0	0	0	0	0	0	0	0	0	0	0	0	0	0	0	0	0	0	0	0	0	0	0	0	0	0	0	0	0	R	R	0	0	0	0	0	0	0	0	D	D	0	0	0	0
Synpcc7942_0353	0	0	0	0	0	0	0	0	0	0	0	0	0	0	0	0	0	0	0	0	0	0	0	0	0	0	0	D	D	0	0	0	0	0	0	0	0	0	0	0	0	0	0	0	0	D	D	0	0
Synpcc7942_0354	0	0	0	0	0	0	0	0	0	0	0	0	0	0	0	0	0	0	0	0	0	0	0	0	0	0	0	0	0	0	0	0	0	0	0	0	0	0	0	0	0	0	0	D	D	0	0	0	0
Synpcc7942_0355	0	0	0	0	0	0	0	0	0	0	0	0	0	0	0	0	0	0	0	0	0	0	0	0	0	0	0	0	0	0	0	0	0	0	0	0	0	0	0	0	0	0	0	0	0	0	0	0	0
Synpcc7942_0356	0	0	0	0	0	0	0	0	0	0	0	0	0	0	0	0	0	0	0	0	0	0	0	0	0	0	0	0	0	0	0	0	0	R	R	0	0	0	0	0	0	0	0	0	0	R	R	0	0
Synpcc7942_0357	0	0	0	0	0	0	0	0	0	0	0	0	0	0	0	0	0	0	0	0	0	0	0	0	0	0	0	0	0	0	0	0	0	0	0	0	0	0	0	0	0	0	0	0	0	D	D	0	0
Synpcc7942_0358	0	0	0	0	0	0	0	0	0	0	0	0	0	0	0	0	0	0	0	0	0	0	0	0	0	0	0	0	0	0	0	0	0	0	0	0	0	0	0	0	0	0	0	0	0	0	0	0	0
Synpcc7942_0359	0	0	0	0	0	0	0	0	0	0	0	0	0	0	0	0	0	0	0	0	0	0	0	0	0	0	0	0	0	0	0	0	0	0	0	0	0	0	0	0	0	0	0	0	0	0	0	0	0
Synpcc7942_0360	0	0	0	0	0	0	0	0	0	0	0	0	0	0	0	0	0	0	0	0	0	0	0	0	0	0	0	0	0	0	0	0	0	0	0	0	0	0	0	0	0	0	0	0	0	0	0	0	0
Synpcc7942_0361	0	0	0	0	0	0	0	0	0	0	0	0	0	0	0	0	0	0	0	0	0	0	0	0	0	0	0	0	0	0	0	0	0	0	0	0	0	0	0	0	0	0	0	0	0	0	0	0	0
Synpcc7942_0362	0	0	0	0	0	0	0	0	0	0	0	0	0	0	0	0	0	0	0	0	0	0	0	0	0	0	0	Both	Both	0	0	0	0	0	0	0	0	R	R	0	0	0	0	0	0	Both	D	R	0
Synpcc7942_0363	0	0	0	0	0	0	0	0	0	0	0	0	0	0	0	0	0	0	0	0	0	0	0	0	0	0	0	0	0	0	0	0	0	0	0	0	0	0	0	0	0	0	0	0	0	0	0	0	0
Synpcc7942_0364	0	0	0	0	0	0	0	0	0	0	0	0	0	0	0	0	0	0	0	0	0	0	0	0	Both	0	Both	0	0	0	Both	0	Both	0	0	0	0	0	0	0	0	0	Both	0	Both	0	0	0	0
Synpcc7942_0365	R	D	Both	0	0	0	Both	0	Both	0	0	0	0	0	0	0	0	0	0	0	0	0	0	0	0	0	0	0	0	0	0	0	0	0	0	0	0	0	0	0	0	0	0	0	0	0	0	0	0
Synpcc7942_0366	0	0	0	D	D	0	0	0	0	D	D	0	0	0	0	0	0	0	0	0	0	0	0	0	0	0	0	0	0	0	0	0	0	D	D	0	0	0	0	D	D	0	0	D	D	0	0	0	0
Synpcc7942_0367	0	0	0	0	0	0	0	0	0	0	0	0	0	0	0	0	0	0	0	0	0	0	0	0	0	0	0	0	0	0	0	0	0	D	D	0	0	0	0	0	0	0	0	0	0	D	0	D	0
Synpcc7942_0368	0	0	0	0	0	0	0	0	0	0	0	0	0	0	0	0	0	0	0	0	0	0	0	0	0	0	0	0	0	0	0	0	0	0	0	0	0	0	0	0	0	0	0	0	0	0	0	0	0
Synpcc7942_0369	0	0	0	0	0	0	0	0	0	0	0	0	0	0	0	0	0	0	0	0	0	0	0	0	0	0	0	0	0	0	0	0	0	0	0	0	0	0	0	0	0	0	0	0	0	0	0	0	0
Synpcc7942_0370	0	0	0	0	0	0	0	0	0	0	0	0	0	0	0	0	0	0	0	0	0	0	0	0	0	0	0	0	0	0	0	0	0	0	0	0	0	0	0	0	0	0	0	D	D	0	0	0	0
Synpcc7942_0371	0	0	0	0	0	0	0	0	0	0	0	0	0	0	0	0	0	0	0	0	0	0	0	0	0	0	0	0	0	0	0	0	0	0	0	0	0	0	0	0	0	0	0	D	D	0	0	0	0
Synpcc7942_0372	0	0	0	0	0	0	0	0	0	0	0	0	0	0	0	0	0	0	0	0	0	0	0	0	0	0	0	0	0	0	0	0	0	0	0	0	0	0	0	0	0	0	0	0	0	0	0	0	0
Synpcc7942_0373	0	0	0	0	0	0	0	0	0	0	0	0	0	0	0	0	0	0	0	0	0	0	0	0	0	0	0	0	0	0	0	0	0	0	0	0	0	0	0	0	0	0	0	0	0	0	0	0	0
Synpcc7942_0374	0	R	R	0	0	0	0	0	0	0	0	0	0	0	0	0	0	0	0	R	R	0	0	0	0	0	0	0	0	0	0	0	0	0	0	0	0	0	0	0	0	0	0	0	0	0	0	0	0
Synpcc7942_0375	0	0	0	0	0	0	0	0	0	0	0	0	0	0	0	0	0	0	0	0	0	0	0	0	0	0	0	0	0	0	0	0	0	0	0	0	0	0	0	0	0	0	0	0	0	D	D	0	0
Synpcc7942_0376	0	0	0	0	0	0	0	0	0	0	0	0	0	0	0	0	0	0	0	0	0	0	0	0	0	0	0	0	0	0	0	0	0	0	0	0	0	0	0	0	0	0	0	0	0	0	0	0	0
Synpcc7942_0377	0	0	0	0	0	0	0	0	0	0	0	0	0	0	0	0	0	0	0	0	0	0	0	0	0	0	0	0	0	0	0	0	0	0	0	0	0	0	0	0	0	0	0	0	0	0	0	0	0
Synpcc7942_0378	0	0	0	0	0	0	0	0	0	0	0	0	0	0	0	0	0	0	0	0	0	0	0	0	0	0	0	0	0	0	0	0	0	0	0	0	0	0	0	0	0	0	0	0	0	0	0	0	0
Synpcc7942_0379	0	0	0	0	0	0	0	0	0	0	0	0	0	0	0	0	0	0	0	0	0	0	0	0	0	0	0	R	R	0	0	0	0	R	R	0	0	0	0	0	0	0	0	0	0	R	R	0	0
Synpcc7942_0380	0	0	0	0	0	0	0	0	0	0	0	0	0	0	0	0	0	0	0	0	0	0	0	0	0	0	0	R	R	0	0	0	0	R	R	0	0	0	0	0	0	0	0	0	0	Both	Both	0	0
Synpcc7942_0381	0	0	0	0	0	0	0	0	0	0	0	0	0	0	0	0	0	0	0	0	0	0	0	0	0	0	0	R	R	0	0	0	0	0	0	0	0	0	0	0	0	0	0	0	0	Both	D	R	0
Synpcc7942_0382	0	D	D	0	0	0	0	0	0	0	0	0	0	0	0	0	0	0	0	0	0	0	0	0	0	0	0	R	R	0	0	0	0	0	0	0	0	0	0	0	0	0	0	0	0	Both	D	R	0
Synpcc7942_0383	0	0	0	0	0	0	0	0	0	0	0	0	0	0	0	0	0	0	0	0	0	0	0	0	0	0	0	0	0	0	0	0	0	0	0	0	0	0	0	0	0	0	0	0	0	0	0	0	0
Synpcc7942_0384	0	0	0	0	0	0	0	0	0	0	0	0	0	0	0	0	0	0	0	0	0	0	0	0	0	0	0	0	0	0	0	0	0	0	0	0	0	0	0	0	0	0	0	0	0	0	0	0	0
Synpcc7942_0385	0	0	0	0	0	0	0	0	0	0	0	0	0	0	0	0	0	0	0	0	0	0	0	0	0	0	0	D	D	0	0	0	0	Both	Both	0	0	0	0	0	0	0	0	0	0	Both	0	Both	0
Synpcc7942_0386	0	0	0	0	0	0	0	0	0	0	0	0	0	0	0	0	0	0	0	0	0	0	0	0	0	0	0	0	0	0	0	0	0	R	R	0	0	0	0	0	0	0	0	0	0	Both	Both	0	0
Synpcc7942_0387	0	0	0	0	0	0	0	0	0	0	0	0	0	0	0	0	0	0	0	0	0	0	0	0	0	0	0	R	R	0	0	0	0	R	R	0	0	0	0	0	0	0	0	0	0	Both	Both	0	0
Synpcc7942_0388	0	0	0	0	0	0	0	0	0	0	0	0	0	0	0	0	0	0	0	0	0	0	0	0	0	0	0	0	0	0	0	0	0	0	0	0	0	0	0	0	0	0	0	0	0	0	0	0	0
Synpcc7942_0389	0	0	0	0	0	0	0	0	0	0	0	0	0	0	0	0	0	0	0	0	0	0	0	0	0	0	0	0	0	0	0	0	0	0	0	0	0	0	0	0	0	0	0	0	0	0	0	0	0
Synpcc7942_0390	0	0	0	0	0	0	0	D	D	0	0	0	0	0	0	0	0	0	0	0	0	0	0	0	0	0	0	0	0	0	0	0	0	0	0	0	0	0	0	0	0	0	0	0	0	0	0	0	0
Synpcc7942_0391	0	0	0	0	0	0	0	0	0	0	0	0	0	0	0	0	0	0	0	0	0	0	0	0	0	0	0	0	0	0	0	0	0	0	0	0	0	0	0	0	0	0	0	0	0	0	0	0	0
Synpcc7942_0392	0	0	0	D	D	0	0	0	0	0	0	0	0	0	0	0	0	0	0	0	0	0	0	0	0	0	0	0	0	0	0	0	0	D	D	0	0	0	0	0	0	0	0	0	0	0	0	0	0
Synpcc7942_0393	0	0	0	D	D	0	0	0	0	0	0	0	0	0	0	0	0	0	0	0	0	0	0	0	0	0	0	0	0	0	0	0	0	D	D	0	0	0	0	0	0	0	0	0	0	D	D	0	0
Synpcc7942_0394	0	0	0	0	0	0	0	0	0	0	0	0	0	0	0	0	0	0	0	0	0	0	0	0	0	0	0	0	0	0	0	0	0	0	0	0	0	0	0	0	0	0	0	0	0	0	0	0	0
Synpcc7942_0395	0	0	0	0	0	0	0	D	D	0	0	0	0	0	0	0	0	0	0	0	0	0	0	0	0	0	0	0	0	0	0	0	0	0	0	0	0	0	0	0	0	0	0	0	0	0	0	0	0
Synpcc7942_0396	0	0	0	0	0	0	0	D	D	0	0	0	0	0	0	0	0	0	0	0	0	0	0	0	0	0	0	0	0	0	0	D	D	0	0	0	0	0	0	0	0	0	0	0	0	0	0	0	0
Synpcc7942_0397	0	0	0	0	0	0	0	0	0	0	0	0	0	0	0	0	0	0	0	0	0	0	0	0	0	0	0	0	0	0	0	0	0	0	0	0	0	0	0	0	0	0	0	0	0	0	0	0	0
Synpcc7942_0398	0	0	0	0	0	0	0	0	0	D	D	0	0	0	0	0	0	0	0	0	0	0	0	0	0	0	0	R	R	0	0	0	0	R	R	0	0	0	0	0	0	0	0	0	0	Both	Both	0	0
Synpcc7942_0399	0	0	0	Both	Both	0	0	0	0	0	0	0	0	0	0	0	0	0	0	0	0	0	0	0	0	0	0	0	0	0	0	0	0	0	0	0	0	0	0	0	0	0	0	0	0	0	0	0	0
Synpcc7942_0400	0	0	0	0	0	0	0	0	0	0	0	0	0	0	0	0	0	0	0	0	0	0	0	0	0	0	0	0	0	0	0	0	0	0	0	0	0	0	0	0	0	0	0	0	0	0	0	0	0
Synpcc7942_0401	0	0	0	0	0	0	0	0	0	0	0	0	0	0	0	0	0	0	0	0	0	0	0	0	0	0	0	0	0	0	0	0	0	0	0	0	0	0	0	0	0	0	0	D	D	0	0	0	0
Synpcc7942_0402	0	0	0	0	0	0	0	0	0	0	0	0	0	0	0	0	0	0	0	0	0	0	0	0	0	0	0	0	0	0	0	0	0	0	0	0	0	0	0	0	0	0	0	Both	Both	0	0	0	0
Synpcc7942_0403	0	0	0	0	0	0	0	0	0	0	0	0	0	0	0	0	0	0	0	0	0	0	0	0	0	D	D	0	0	0	0	D	D	0	0	0	0	0	0	0	0	0	0	Both	Both	0	0	0	0
Synpcc7942_0404	0	0	0	0	0	0	0	0	0	0	0	0	0	0	0	0	0	0	0	0	0	0	0	0	0	0	0	0	0	0	0	0	0	0	0	0	0	0	0	0	0	0	0	Both	Both	0	0	0	0
Synpcc7942_0405	0	0	0	0	0	0	0	0	0	0	0	0	0	0	0	0	0	0	0	0	0	0	0	0	0	0	0	0	0	0	0	0	0	0	0	0	0	0	0	0	0	0	0	0	0	0	0	0	0
Synpcc7942_0406	0	D	D	0	0	0	0	0	0	0	0	0	0	0	0	0	0	0	0	0	0	0	0	0	0	0	0	0	0	0	0	D	D	0	0	0	0	0	0	0	0	0	0	D	D	0	0	0	0
Synpcc7942_0407	0	0	0	0	0	0	0	0	0	0	0	0	0	0	0	0	0	0	0	0	0	0	0	0	0	0	0	Both	Both	0	0	0	0	Both	Both	0	0	0	0	0	0	0	0	0	0	Both	0	Both	0
Synpcc7942_0408	0	0	0	0	0	0	0	0	0	0	0	0	0	0	0	0	0	0	0	0	0	0	0	0	0	0	0	0	0	0	0	0	0	0	0	0	0	0	0	0	0	0	0	0	0	0	0	0	0
Synpcc7942_0409	0	0	0	0	0	0	0	0	0	0	0	0	0	0	0	0	0	0	0	0	0	0	0	0	0	0	0	0	0	0	0	Both	Both	0	0	0	0	Both	Both	0	0	0	0	D	D	0	0	0	0
Synpcc7942_0410	0	0	0	0	0	0	0	0	0	0	0	0	0	0	0	0	0	0	0	0	0	0	0	0	0	0	0	0	0	0	0	0	0	0	0	0	0	0	0	0	0	0	0	0	0	0	0	0	0
Synpcc7942_0411	0	0	0	0	0	0	0	0	0	0	0	0	0	0	0	0	0	0	0	0	0	0	0	0	0	0	0	0	0	0	0	0	0	0	0	0	0	0	0	0	0	0	0	0	0	0	0	0	0
Synpcc7942_0412	0	0	0	0	0	0	0	0	0	0	0	0	0	0	0	0	0	0	0	0	0	0	0	0	0	0	0	R	R	0	0	0	0	R	R	0	0	0	0	0	0	0	0	0	0	R	R	0	0
Synpcc7942_0413	0	0	0	0	0	0	0	0	0	0	0	0	0	0	0	0	0	0	0	0	0	0	0	0	0	0	0	R	R	0	0	0	0	R	R	0	0	0	0	0	0	0	0	0	0	R	R	0	0
Synpcc7942_0414	0	0	0	0	0	0	0	0	0	0	0	0	0	0	0	0	0	0	0	0	0	0	0	0	0	0	0	0	0	0	0	0	0	0	0	0	0	0	0	0	0	0	0	0	0	0	0	0	0
Synpcc7942_0415	0	D	D	0	0	0	0	0	0	0	0	0	0	0	0	0	0	0	0	0	0	0	0	0	0	0	0	0	0	0	0	0	0	0	0	0	0	0	0	0	0	0	0	0	0	R	R	0	0
Synpcc7942_0416	0	0	0	0	0	0	0	0	0	0	0	0	0	0	0	0	0	0	0	0	0	0	0	0	0	0	0	0	0	0	0	0	0	0	0	0	0	0	0	0	0	0	0	D	D	0	0	0	0
Synpcc7942_0417	0	0	0	0	0	0	0	0	0	0	0	0	0	0	0	0	0	0	0	0	0	0	0	0	0	0	0	0	0	0	0	0	0	0	0	0	0	0	0	0	0	0	0	0	0	0	0	0	0
Synpcc7942_0418	0	0	0	0	0	0	0	0	0	0	0	0	0	0	0	0	0	0	0	0	0	0	0	0	0	0	0	0	0	0	0	0	0	0	0	0	0	0	0	0	0	0	0	0	0	0	0	0	0
Synpcc7942_0419	0	0	0	0	0	0	0	0	0	0	0	0	0	0	0	0	0	0	0	0	0	0	0	0	0	0	0	0	0	0	0	0	0	0	0	0	0	0	0	0	0	0	0	0	0	D	D	0	0
Synpcc7942_0420	0	0	0	0	0	0	0	0	0	0	0	0	0	0	0	0	0	0	0	0	0	0	0	0	0	0	0	0	0	0	0	0	0	0	0	0	0	0	0	0	0	0	0	0	0	0	0	0	0
Synpcc7942_0421	0	0	0	0	0	0	0	0	0	0	0	0	0	0	0	0	0	0	0	0	0	0	0	0	0	0	0	0	0	0	0	0	0	R	R	0	0	0	0	0	0	0	0	0	0	0	0	0	0
Synpcc7942_0422	0	0	0	R	R	0	0	0	0	R	R	0	0	0	0	0	0	0	0	0	0	0	0	0	0	0	0	0	0	0	0	0	0	R	R	0	0	0	0	0	0	0	0	0	0	0	0	0	0
Synpcc7942_0423	0	0	0	0	0	0	0	0	0	0	0	0	0	0	0	0	0	0	0	0	0	0	0	0	0	D	D	0	0	0	0	0	0	0	0	0	0	0	0	0	0	0	0	D	D	0	0	0	0
Synpcc7942_0424	0	0	0	0	0	0	0	0	0	0	0	0	0	0	0	0	0	0	0	0	0	0	0	0	0	0	0	0	0	0	0	0	0	0	0	0	0	0	0	0	0	0	0	0	0	D	D	0	0
Synpcc7942_0425	Both	0	Both	0	0	0	0	0	0	0	0	0	0	0	0	0	0	0	R	D	Both	0	0	0	0	0	0	0	0	0	0	0	0	R	R	0	0	0	0	0	0	0	0	0	0	R	R	0	0
Synpcc7942_0426	0	0	0	0	0	0	0	0	0	0	0	0	0	0	0	0	0	0	0	0	0	0	0	0	0	0	0	0	0	0	0	0	0	0	0	0	0	0	0	0	0	0	0	0	0	D	D	0	0
Synpcc7942_0427	0	0	0	0	0	0	0	0	0	0	0	0	0	0	0	0	0	0	0	0	0	0	0	0	0	0	0	0	0	0	0	0	0	0	0	0	0	0	0	0	0	0	0	0	0	0	0	0	0
Synpcc7942_0428	0	0	0	0	0	0	0	0	0	0	0	0	0	0	0	0	0	0	0	0	0	0	0	0	0	0	0	0	0	0	0	0	0	0	0	0	0	0	0	0	0	0	0	D	D	0	0	0	0
Synpcc7942_0429	0	0	0	0	0	0	0	0	0	0	0	0	0	0	0	0	0	0	0	0	0	0	0	0	0	0	0	Both	Both	0	0	0	0	Both	Both	0	0	0	0	0	0	0	0	0	0	Both	0	Both	0
Synpcc7942_0430	0	D	D	0	0	0	0	D	D	0	0	0	0	0	0	0	0	0	0	0	0	0	0	0	0	0	0	0	0	0	0	0	0	0	0	0	0	0	0	0	0	0	0	0	0	0	0	0	0
Synpcc7942_0431	0	0	0	0	0	0	0	0	0	0	0	0	0	0	0	0	0	0	0	0	0	0	0	0	0	0	0	0	0	0	0	0	0	0	0	0	0	0	0	0	0	0	0	0	0	0	0	0	0
Synpcc7942_0432	0	0	0	0	0	0	0	0	0	0	0	0	0	0	0	0	0	0	0	0	0	0	0	0	0	0	0	0	0	0	0	0	0	D	D	0	0	0	0	D	D	0	0	0	0	D	D	0	0
Synpcc7942_0433	0	0	0	0	0	0	0	0	0	0	0	0	0	0	0	0	0	0	0	0	0	0	0	0	0	0	0	R	R	0	0	0	0	0	0	0	0	0	0	0	0	0	0	0	0	Both	0	Both	0
Synpcc7942_R0031	0	0	0	0	0	0	0	0	0	0	0	0	0	0	0	0	0	0	0	0	0	0	0	0	0	0	0	0	0	0	0	0	0	0	0	0	0	0	0	0	0	0	0	0	0	0	0	0	0
Synpcc7942_0434	0	0	0	Both	Both	0	0	0	0	0	0	0	0	0	0	0	0	0	0	0	0	0	0	0	0	0	0	0	0	0	0	0	0	0	0	0	0	0	0	0	0	0	0	0	0	0	0	0	0
Synpcc7942_0435	0	0	0	0	0	0	0	0	0	0	0	0	0	0	0	0	0	0	0	0	0	0	0	0	0	0	0	0	0	0	0	0	0	0	0	0	0	0	0	0	0	0	0	0	0	0	0	0	0
Synpcc7942_0436	0	0	0	0	0	0	0	0	0	0	0	0	0	0	0	0	0	0	0	0	0	0	0	0	0	0	0	0	0	0	0	0	0	0	0	0	0	0	0	0	0	0	0	0	0	0	0	0	0
Synpcc7942_0437	0	0	0	0	0	0	0	0	0	0	0	0	0	0	0	0	0	0	0	0	0	0	0	0	0	0	0	0	0	0	0	D	D	0	0	0	0	0	0	0	0	0	0	0	0	0	0	0	0
Synpcc7942_0438	0	0	0	0	0	0	0	0	0	0	0	0	0	0	0	0	0	0	0	0	0	0	0	0	0	0	0	0	0	0	0	D	D	0	0	0	0	D	D	0	0	0	0	0	0	0	0	0	0
Synpcc7942_0439	0	0	0	0	0	0	0	0	0	0	0	0	0	0	0	0	0	0	0	0	0	0	0	0	0	0	0	0	0	0	0	0	0	D	D	0	0	0	0	0	0	0	0	0	0	0	0	0	0
Synpcc7942_0440	0	0	0	0	0	0	0	0	0	0	0	0	0	0	0	0	0	0	0	0	0	0	0	0	0	0	0	0	0	0	0	0	0	0	0	0	0	0	0	0	0	0	0	0	0	0	0	0	0
Synpcc7942_0441	0	0	0	0	0	0	0	0	0	0	0	0	0	0	0	0	0	0	0	0	0	0	0	0	0	0	0	0	0	0	0	0	0	0	0	0	0	0	0	0	0	0	0	0	0	D	D	0	0
Synpcc7942_0442	0	0	0	0	0	0	0	0	0	0	0	0	0	0	0	0	0	0	0	0	0	0	0	0	0	0	0	D	D	0	0	0	0	Both	D	R	0	0	0	0	0	0	0	0	0	Both	0	Both	0
Synpcc7942_0443	0	0	0	0	0	0	0	0	0	0	0	0	0	0	0	0	0	0	0	Both	Both	0	0	0	0	0	0	0	0	0	0	0	0	0	0	0	0	0	0	0	0	0	Both	0	Both	0	0	0	0
Synpcc7942_0444	0	D	D	0	0	0	0	0	0	0	0	0	0	0	0	0	0	0	R	D	Both	0	0	0	0	0	0	0	0	0	0	0	0	0	0	0	0	0	0	0	0	0	0	Both	Both	0	0	0	0
Synpcc7942_0445	0	0	0	0	0	0	0	0	0	0	0	0	0	0	0	0	0	0	0	0	0	0	0	0	0	0	0	0	0	0	0	0	0	0	0	0	0	0	0	0	0	0	0	0	0	0	0	0	0
Synpcc7942_0446	0	0	0	0	0	0	0	0	0	0	0	0	0	0	0	0	0	0	0	0	0	0	0	0	0	0	0	0	0	0	0	0	0	0	0	0	0	0	0	0	0	0	0	0	0	Both	Both	0	0
Synpcc7942_0447	0	0	0	0	0	0	0	0	0	0	0	0	0	0	0	0	0	0	0	0	0	0	0	0	0	0	0	0	0	0	0	D	D	0	0	0	0	D	D	0	0	0	D	0	D	0	0	0	0
Synpcc7942_0448	0	0	0	0	0	0	0	0	0	0	0	0	0	0	0	0	0	0	0	0	0	0	0	0	0	D	D	0	0	0	0	D	D	0	0	0	0	0	0	0	0	0	0	Both	Both	0	0	0	0
Synpcc7942_0449	0	0	0	D	D	0	0	0	0	0	0	0	0	0	0	0	0	0	0	0	0	0	0	0	0	0	0	0	0	0	0	D	D	0	0	0	0	0	0	0	0	0	0	D	D	0	0	0	0
Synpcc7942_0450	0	0	0	0	0	0	0	0	0	0	0	0	0	0	0	0	0	0	0	0	0	0	0	0	0	D	D	0	0	0	0	D	D	0	0	0	0	0	0	0	0	0	D	R	Both	0	0	0	0
Synpcc7942_0451	0	0	0	0	0	0	0	0	0	0	0	0	0	0	0	0	0	0	0	0	0	0	0	0	0	0	0	0	0	0	0	0	0	0	0	0	0	0	0	0	0	0	0	0	0	0	0	0	0
Synpcc7942_0452	0	0	0	0	0	0	0	0	0	0	0	0	0	0	0	0	0	0	0	0	0	0	0	0	0	0	0	0	0	0	0	0	0	0	0	0	0	0	0	0	0	0	0	0	0	0	0	0	0
Synpcc7942_0453	0	0	0	0	0	0	0	0	0	0	0	0	0	0	0	0	0	0	0	0	0	0	0	0	0	0	0	0	0	0	0	0	0	0	0	0	0	0	0	0	0	0	0	0	0	0	0	0	0
Synpcc7942_0454	0	0	0	0	0	0	0	0	0	0	0	0	0	0	0	0	0	0	0	0	0	0	0	0	0	0	0	0	0	0	0	0	0	0	0	0	0	0	0	0	0	0	0	0	0	0	0	0	0
Synpcc7942_0455	0	0	0	0	0	0	0	0	0	0	0	0	0	0	0	0	0	0	0	0	0	0	0	0	0	0	0	0	0	0	0	0	0	0	0	0	0	0	0	0	0	0	0	0	0	0	0	0	0
Synpcc7942_0456	0	0	0	0	0	0	0	0	0	0	0	0	0	0	0	0	0	0	0	0	0	0	0	0	0	0	0	0	0	0	0	0	0	D	D	0	0	0	0	0	0	0	0	0	0	Both	D	R	0
Synpcc7942_0457	0	0	0	0	0	0	0	0	0	0	0	0	0	0	0	0	0	0	0	0	0	0	0	0	0	0	0	0	0	0	0	0	0	0	0	0	0	0	0	0	0	0	0	0	0	0	0	0	0
Synpcc7942_0458	0	0	0	0	0	0	0	0	0	0	0	0	0	0	0	0	0	0	0	0	0	0	0	0	0	0	0	0	0	0	0	0	0	0	0	0	0	0	0	0	0	0	0	0	0	0	0	0	0
Synpcc7942_0459	0	0	0	0	0	0	0	0	0	0	0	0	0	0	0	0	0	0	0	0	0	0	0	0	0	0	0	0	0	0	0	0	0	0	0	0	0	0	0	0	0	0	0	0	0	0	0	0	0
Synpcc7942_0460	0	0	0	0	0	0	0	0	0	0	0	0	0	0	0	0	0	0	0	0	0	0	0	0	0	0	0	0	0	0	0	0	0	0	0	0	0	0	0	0	0	0	0	D	D	0	0	0	0
Synpcc7942_0461	0	0	0	0	0	0	0	0	0	0	0	0	0	0	0	0	0	0	0	0	0	0	0	0	0	0	0	0	0	0	0	0	0	0	0	0	0	0	0	0	0	0	0	0	0	0	0	0	0
Synpcc7942_0462	0	0	0	0	0	0	0	0	0	0	0	0	0	0	0	0	0	0	0	0	0	0	0	0	0	0	0	0	0	0	0	0	0	0	0	0	0	0	0	0	0	0	0	0	0	0	0	0	0
Synpcc7942_0463	0	0	0	0	0	0	0	0	0	0	0	0	0	0	0	0	0	0	0	0	0	0	0	0	0	0	0	0	0	0	0	0	0	0	0	0	0	0	0	0	0	0	0	0	0	0	0	0	0
Synpcc7942_0464	0	0	0	0	0	0	0	0	0	0	0	0	0	0	0	0	0	0	0	0	0	0	0	0	0	0	0	Both	Both	0	0	0	0	Both	Both	0	0	0	0	0	0	0	0	0	0	Both	D	R	0
Synpcc7942_0465	0	0	0	0	0	0	0	0	0	0	0	0	0	0	0	0	0	0	0	0	0	0	0	0	0	0	0	R	R	0	0	0	0	R	R	0	0	0	0	0	0	0	0	0	0	Both	D	R	0
Synpcc7942_0466	0	0	0	0	0	0	0	0	0	0	0	0	0	0	0	0	0	0	0	0	0	0	0	0	0	0	0	0	0	0	0	0	0	Both	Both	0	0	0	0	0	0	0	0	0	0	0	0	0	0
Synpcc7942_0467	0	0	0	0	0	0	0	0	0	0	0	0	0	0	0	0	0	0	0	0	0	0	0	0	0	0	0	0	0	0	0	D	D	0	0	0	0	0	0	0	0	0	0	Both	Both	0	0	0	0
Synpcc7942_0468	0	0	0	0	0	0	0	0	0	0	0	0	0	0	0	0	0	0	0	0	0	0	0	0	0	D	D	0	0	0	0	D	D	0	0	0	0	0	0	0	0	0	0	D	D	0	0	0	0
Synpcc7942_0469	0	0	0	0	0	0	0	0	0	0	0	0	0	0	0	0	0	0	0	0	0	0	0	0	0	0	0	0	0	0	0	0	0	0	0	0	0	0	0	0	0	0	0	0	0	Both	Both	0	0
Synpcc7942_0470	0	0	0	0	0	0	0	0	0	0	0	0	0	0	0	0	0	0	0	0	0	0	0	0	0	0	0	0	0	0	0	0	0	0	0	0	0	0	0	0	0	0	0	0	0	0	0	0	0
Synpcc7942_0471	0	0	0	Both	Both	0	0	0	0	0	0	0	0	0	0	0	0	0	0	0	0	D	D	0	0	0	0	D	D	0	0	0	0	D	D	0	0	0	0	0	0	0	0	0	0	D	D	0	0
Synpcc7942_0472	0	0	0	0	0	0	0	0	0	0	0	0	0	0	0	0	0	0	0	0	0	0	0	0	0	0	0	0	0	0	0	0	0	0	0	0	0	0	0	0	0	0	0	0	0	0	0	0	0
Synpcc7942_0473	0	0	0	0	0	0	0	0	0	0	0	0	0	0	0	0	0	0	0	0	0	0	0	0	0	0	0	0	0	0	0	0	0	0	0	0	0	0	0	D	D	0	0	D	D	0	0	0	0
Synpcc7942_0474	0	0	0	D	D	0	0	0	0	D	D	0	0	0	0	0	0	0	0	0	0	0	0	0	0	0	0	0	0	0	0	0	0	R	R	0	0	0	0	0	0	0	0	0	0	Both	Both	0	0
Synpcc7942_0475	0	0	0	0	0	0	0	0	0	0	0	0	0	0	0	0	0	0	0	0	0	0	0	0	0	0	0	0	0	0	0	0	0	R	R	0	0	0	0	0	0	0	0	0	0	R	R	0	0
Synpcc7942_0476	0	0	0	0	0	0	0	0	0	0	0	0	0	0	0	0	0	0	0	0	0	0	0	0	0	0	0	0	0	0	0	0	0	0	0	0	0	0	0	0	0	0	0	0	0	0	0	0	0
Synpcc7942_0477	0	D	D	0	0	0	0	0	0	0	0	0	0	0	0	0	0	0	0	0	0	0	0	0	0	0	0	0	0	0	0	0	0	0	0	0	0	0	0	0	0	0	0	0	0	0	0	0	0
Synpcc7942_0478	0	0	0	0	0	0	0	0	0	0	0	0	0	0	0	0	0	0	0	0	0	0	0	0	0	0	0	0	0	0	0	0	0	0	0	0	0	0	0	0	0	0	0	0	0	0	0	0	0
Synpcc7942_0479	0	0	0	0	0	0	0	0	0	0	0	0	0	0	0	0	0	0	0	0	0	0	0	0	0	0	0	0	0	0	0	D	D	0	0	0	0	0	0	0	0	0	0	0	0	0	0	0	0
Synpcc7942_0480	0	0	0	0	0	0	0	0	0	0	0	0	0	0	0	0	0	0	0	0	0	0	0	0	0	0	0	0	0	0	0	0	0	0	0	0	0	0	0	0	0	0	0	0	0	0	0	0	0
Synpcc7942_0481	0	0	0	0	0	0	0	0	0	0	0	0	0	0	0	0	0	0	0	0	0	0	0	0	0	0	0	0	0	0	0	0	0	0	0	0	0	0	0	0	0	0	0	0	0	0	0	0	0
Synpcc7942_0482	0	0	0	D	D	0	0	0	0	D	D	0	0	0	0	0	0	0	0	0	0	0	0	0	0	0	0	0	0	0	0	0	0	Both	D	R	0	0	0	Both	Both	0	0	0	0	Both	Both	0	0
Synpcc7942_0483	0	0	0	Both	Both	0	0	0	0	0	0	0	0	0	0	0	0	0	0	0	0	0	0	0	0	0	0	0	0	0	0	0	0	Both	Both	0	0	0	0	Both	Both	0	0	0	0	R	R	0	0
Synpcc7942_0484	0	0	0	0	0	0	0	0	0	0	0	0	0	0	0	0	0	0	0	0	0	0	0	0	0	0	0	D	D	0	0	0	0	0	0	0	0	0	0	0	0	0	0	0	0	D	D	0	0
Synpcc7942_0485	0	0	0	0	0	0	0	0	0	0	0	0	0	0	0	0	0	0	0	0	0	0	0	0	0	0	0	D	D	0	0	0	0	D	D	0	0	0	0	0	0	0	0	0	0	D	D	0	0
Synpcc7942_0486	0	0	0	0	0	0	0	0	0	0	0	0	0	0	0	0	0	0	0	0	0	0	0	0	0	0	0	0	0	0	0	0	0	0	0	0	0	0	0	0	0	0	0	0	0	D	D	0	0
Synpcc7942_0487	0	0	0	0	0	0	0	0	0	0	0	0	0	0	0	0	0	0	0	0	0	0	0	0	0	D	D	0	0	0	0	0	0	0	0	0	0	0	0	0	0	0	0	Both	Both	0	0	0	0
Synpcc7942_0488	0	0	0	0	0	0	0	0	0	0	0	0	0	0	0	0	0	0	0	0	0	0	0	0	0	0	0	0	0	0	0	0	0	0	0	0	0	0	0	0	0	0	0	0	0	0	0	0	0
Synpcc7942_0489	0	0	0	D	D	0	0	0	0	0	0	0	0	0	0	0	0	0	0	0	0	0	0	0	0	0	0	0	0	0	0	0	0	0	0	0	0	0	0	0	0	0	0	0	0	D	D	0	0
Synpcc7942_0490	0	0	0	0	0	0	0	0	0	0	0	0	0	0	0	0	0	0	0	R	R	0	0	0	0	0	0	0	0	0	0	0	0	0	0	0	0	0	0	0	0	0	0	0	0	0	0	0	0
Synpcc7942_0491	0	0	0	0	0	0	0	0	0	0	0	0	0	0	0	0	0	0	0	0	0	0	0	0	0	0	0	0	0	0	0	0	0	0	0	0	0	0	0	0	0	0	0	0	0	0	0	0	0
Synpcc7942_0492	0	0	0	0	0	0	0	0	0	0	0	0	0	0	0	0	0	0	0	0	0	0	0	0	0	0	0	0	0	0	0	0	0	0	0	0	0	0	0	0	0	0	0	0	0	0	0	0	0
Synpcc7942_0493	0	0	0	0	0	0	0	0	0	0	0	0	0	0	0	0	0	0	0	0	0	0	0	0	0	0	0	0	0	0	0	0	0	0	0	0	0	0	0	0	0	0	0	0	0	0	0	0	0
Synpcc7942_0494	0	0	0	0	0	0	0	0	0	0	0	0	0	0	0	0	0	0	0	0	0	0	0	0	0	D	D	0	0	0	0	0	0	0	0	0	0	0	0	0	0	0	0	D	D	0	0	0	0
Synpcc7942_0495	0	0	0	0	0	0	0	0	0	0	0	0	0	0	0	0	0	0	0	0	0	0	0	0	0	D	D	0	0	0	0	0	0	0	0	0	0	0	0	0	0	0	0	D	D	0	0	0	0
Synpcc7942_0496	0	0	0	0	0	0	0	0	0	0	0	0	0	0	0	0	0	0	0	0	0	0	0	0	0	D	D	0	0	0	0	D	D	0	0	0	0	0	0	0	0	0	0	D	D	0	0	0	0
Synpcc7942_0497	0	0	0	0	0	0	0	0	0	0	0	0	0	0	0	0	0	0	0	0	0	0	0	0	0	D	D	0	0	0	0	D	D	0	0	0	0	0	0	0	0	0	0	D	D	0	0	0	0
Synpcc7942_0498	0	0	0	D	D	0	0	0	0	D	D	0	0	0	0	0	0	0	0	0	0	0	0	0	0	0	0	0	0	0	0	0	0	0	0	0	0	0	0	D	D	0	0	D	D	0	0	0	0
Synpcc7942_0499	0	0	0	0	0	0	0	0	0	0	0	0	0	0	0	0	0	0	0	0	0	0	0	0	0	0	0	0	0	0	0	D	D	0	0	0	0	0	0	0	0	0	0	D	D	0	0	0	0
Synpcc7942_0500	0	0	0	0	0	0	0	0	0	0	0	0	0	0	0	0	0	0	0	0	0	0	0	0	0	0	0	0	0	0	0	D	D	0	0	0	0	0	0	0	0	0	0	D	D	0	0	0	0
Synpcc7942_0501	0	D	D	0	0	0	0	0	0	0	0	0	0	0	0	0	0	0	0	0	0	0	0	0	0	0	0	0	0	0	0	D	D	0	0	0	0	0	0	0	0	0	0	D	D	0	0	0	0
Synpcc7942_0502	0	0	0	0	0	0	0	0	0	0	0	0	0	0	0	0	0	0	0	0	0	0	0	0	0	0	0	0	0	0	0	0	0	0	0	0	0	0	0	0	0	0	0	0	0	0	0	0	0
Synpcc7942_0503	0	0	0	0	0	0	0	0	0	0	0	0	0	0	0	0	0	0	0	0	0	0	0	0	0	0	0	0	0	0	0	D	D	0	0	0	0	0	0	0	0	0	0	0	0	0	0	0	0
Synpcc7942_0504	0	0	0	0	0	0	0	0	0	0	0	0	0	0	0	0	0	0	0	0	0	0	0	0	0	0	0	0	0	0	0	0	0	0	0	0	0	0	0	0	0	0	0	0	0	0	0	0	0
Synpcc7942_0505	0	0	0	0	0	0	0	0	0	0	0	0	0	0	0	0	0	0	0	0	0	0	0	0	0	0	0	Both	D	R	0	0	0	Both	D	R	0	0	0	0	0	0	0	0	0	Both	0	Both	0
Synpcc7942_0506	0	0	0	R	R	0	0	0	0	R	R	0	0	0	0	0	0	0	0	0	0	0	0	0	0	0	0	0	0	0	0	0	0	0	0	0	0	0	0	0	0	0	0	0	0	Both	Both	0	0
Synpcc7942_0507	0	0	0	0	0	0	0	0	0	0	0	0	0	0	0	0	0	0	0	0	0	0	0	0	0	0	0	R	R	0	0	0	0	R	R	0	0	0	0	0	0	0	0	0	0	Both	D	R	0
Synpcc7942_0508	0	0	0	0	0	0	0	0	0	0	0	0	0	0	0	0	0	0	0	0	0	0	0	0	0	0	0	0	0	0	0	0	0	0	0	0	0	0	0	0	0	0	0	0	0	D	D	0	0
Synpcc7942_0509	0	0	0	D	D	0	0	0	0	0	0	0	0	0	0	0	0	0	0	0	0	0	0	0	0	0	0	0	0	0	0	0	0	0	0	0	0	0	0	0	0	0	0	0	0	0	0	0	0
Synpcc7942_0510	0	0	0	0	0	0	0	0	0	0	0	0	0	0	0	0	0	0	0	0	0	0	0	0	0	0	0	0	0	0	0	D	D	0	0	0	0	0	0	0	0	0	0	0	0	0	0	0	0
Synpcc7942_0511	0	0	0	0	0	0	0	0	0	0	0	0	0	0	0	0	0	0	0	0	0	0	0	0	0	0	0	0	0	0	0	0	0	0	0	0	0	0	0	0	0	0	0	0	0	0	0	0	0
Synpcc7942_0512	0	0	0	Both	Both	0	0	0	0	0	0	0	0	0	0	0	0	0	0	0	0	0	0	0	0	0	0	0	0	0	0	0	0	0	0	0	0	0	0	0	0	0	0	D	D	0	0	0	0
Synpcc7942_0513	0	0	0	0	0	0	0	0	0	0	0	0	0	0	0	0	0	0	0	0	0	0	0	0	0	0	0	R	R	0	0	0	0	R	R	0	0	0	0	0	0	0	0	0	0	0	0	0	0
Synpcc7942_0514	0	0	0	0	0	0	0	0	0	0	0	0	0	0	0	0	0	0	0	0	0	0	0	0	0	0	0	Both	Both	0	0	0	0	Both	Both	0	0	0	0	0	0	0	0	0	0	R	R	0	0
Synpcc7942_0515	0	0	0	0	0	0	0	0	0	0	0	0	0	0	0	0	0	0	0	0	0	0	0	0	0	0	0	0	0	0	0	0	0	0	0	0	0	0	0	0	0	0	0	0	0	0	0	0	0
Synpcc7942_0516	0	0	0	0	0	0	0	0	0	0	0	0	0	0	0	0	0	0	0	0	0	0	0	0	0	0	0	0	0	0	0	0	0	R	R	0	0	0	0	0	0	0	0	0	0	0	0	0	0
Synpcc7942_0517	0	0	0	0	0	0	0	0	0	0	0	0	0	0	0	0	0	0	0	0	0	0	0	0	0	D	D	0	0	0	0	0	0	0	0	0	0	0	0	D	D	0	0	0	0	0	0	0	0
Synpcc7942_0518	0	0	0	0	0	0	0	0	0	0	0	0	0	0	0	0	0	0	0	0	0	0	0	0	0	0	0	0	0	0	0	0	0	0	0	0	0	0	0	0	0	0	0	0	0	0	0	0	0
Synpcc7942_0519	0	0	0	0	0	0	0	0	0	0	0	0	0	0	0	0	0	0	0	0	0	0	0	0	0	0	0	0	0	0	0	0	0	0	0	0	0	0	0	0	0	0	0	D	D	0	0	0	0
Synpcc7942_0520	0	0	0	0	0	0	0	0	0	0	0	0	0	0	0	0	0	0	0	0	0	0	0	0	0	0	0	0	0	0	0	0	0	0	0	0	0	0	0	0	0	0	0	0	0	0	0	0	0
Synpcc7942_0521	0	0	0	0	0	0	0	0	0	0	0	0	0	0	0	0	0	0	0	0	0	0	0	0	0	0	0	0	0	0	0	0	0	0	0	0	0	0	0	0	0	0	0	0	0	0	0	0	0
Synpcc7942_0522	0	0	0	Both	D	R	0	0	0	Both	0	Both	0	0	0	0	0	0	0	0	0	0	0	0	0	0	0	0	0	0	0	0	0	Both	D	R	0	0	0	Both	0	Both	0	R	R	0	0	0	0
Synpcc7942_0523	0	0	0	0	0	0	0	0	0	0	0	0	0	0	0	0	0	0	0	0	0	0	0	0	0	0	0	0	0	0	0	0	0	0	0	0	0	0	0	0	0	0	0	0	0	0	0	0	0
Synpcc7942_0524	0	0	0	0	0	0	0	0	0	0	0	0	0	0	0	0	0	0	0	0	0	0	0	0	0	0	0	0	0	0	0	0	0	0	0	0	0	0	0	0	0	0	0	0	0	0	0	0	0
Synpcc7942_0525	0	0	0	0	0	0	0	0	0	0	0	0	0	0	0	0	0	0	0	0	0	0	0	0	0	0	0	0	0	0	0	0	0	0	0	0	0	0	0	0	0	0	0	0	0	0	0	0	0
Synpcc7942_0526	0	0	0	0	0	0	0	0	0	0	0	0	0	0	0	0	0	0	0	0	0	0	0	0	0	0	0	0	0	0	0	0	0	0	0	0	0	0	0	0	0	0	0	0	0	D	D	0	0
Synpcc7942_0527	R	D	Both	0	0	0	0	R	R	0	0	0	0	0	0	0	0	0	0	0	0	0	0	0	0	0	0	0	0	0	Both	0	Both	0	0	0	R	D	Both	0	0	0	Both	0	Both	0	0	0	R
Synpcc7942_0528	0	0	0	0	0	0	0	0	0	0	0	0	0	0	0	0	0	0	0	Both	Both	0	0	0	0	0	0	0	0	0	0	0	0	R	R	0	0	0	0	0	0	0	0	0	0	0	0	0	0
Synpcc7942_0529	0	0	0	0	0	0	0	0	0	0	0	0	0	0	0	0	0	0	0	0	0	0	0	0	0	0	0	0	0	0	0	0	0	0	0	0	0	0	0	0	0	0	0	Both	Both	0	0	0	0
Synpcc7942_0530	0	0	0	0	0	0	0	0	0	0	0	0	0	0	0	0	0	0	0	0	0	0	0	0	0	0	0	0	0	0	0	0	0	0	0	0	0	0	0	0	0	0	0	D	D	0	0	0	0
Synpcc7942_0531	0	0	0	0	0	0	0	0	0	0	0	0	0	0	0	0	0	0	0	0	0	0	0	0	0	0	0	0	0	0	0	0	0	R	R	0	0	0	0	0	0	0	0	0	0	0	0	0	0
Synpcc7942_0532	0	0	0	0	0	0	0	0	0	0	0	0	0	0	0	0	0	0	0	0	0	0	0	0	0	0	0	0	0	0	0	0	0	0	0	0	0	0	0	0	0	0	0	0	0	0	0	0	0
Synpcc7942_0533	0	0	0	0	0	0	0	0	0	0	0	0	0	0	0	0	0	0	0	0	0	0	0	0	0	0	0	0	0	0	0	0	0	0	0	0	0	0	0	0	0	0	0	0	0	Both	Both	0	0
Synpcc7942_0534	0	0	0	0	0	0	0	0	0	0	0	0	0	0	0	0	0	0	0	0	0	0	0	0	0	0	0	D	D	0	0	0	0	D	D	0	0	0	0	0	0	0	0	0	0	Both	Both	0	0
Synpcc7942_0535	0	0	0	0	0	0	0	0	0	0	0	0	0	0	0	0	0	0	0	0	0	0	0	0	0	0	0	D	D	0	0	0	0	D	D	0	0	0	0	0	0	0	0	0	0	Both	0	Both	0
Synpcc7942_0536	0	0	0	0	0	0	0	0	0	0	0	0	0	0	0	0	0	0	0	0	0	0	0	0	0	0	0	R	R	0	0	0	0	0	0	0	0	0	0	0	0	0	0	0	0	R	R	0	0
Synpcc7942_0537	0	0	0	0	0	0	0	0	0	0	0	0	0	0	0	0	0	0	0	0	0	0	0	0	0	0	0	0	0	0	0	0	0	0	0	0	0	0	0	0	0	0	0	0	0	Both	Both	0	0
Synpcc7942_0538	0	0	0	0	0	0	0	0	0	0	0	0	0	0	0	0	0	0	0	0	0	0	0	0	0	0	0	R	R	0	0	0	0	0	0	0	0	0	0	0	0	0	0	0	0	Both	Both	0	0
Synpcc7942_0539	0	0	0	0	0	0	0	0	0	0	0	0	0	0	0	0	0	0	0	0	0	0	0	0	0	0	0	0	0	0	0	0	0	0	0	0	0	0	0	0	0	0	0	0	0	0	0	0	0
Synpcc7942_0540	0	0	0	0	0	0	0	0	0	0	0	0	0	0	0	0	0	0	0	0	0	0	0	0	0	0	0	0	0	0	0	0	0	0	0	0	0	0	0	0	0	0	0	0	0	0	0	0	0
Synpcc7942_0541	0	0	0	0	0	0	0	0	0	0	0	0	0	0	0	0	0	0	0	0	0	0	0	0	0	0	0	0	0	0	0	0	0	0	0	0	0	0	0	0	0	0	0	0	0	0	0	0	0
Synpcc7942_0542	0	0	0	0	0	0	0	0	0	0	0	0	0	0	0	0	0	0	0	0	0	0	0	0	0	0	0	0	0	0	0	0	0	0	0	0	0	0	0	0	0	0	0	0	0	0	0	0	0
Synpcc7942_0543	0	0	0	0	0	0	0	0	0	0	0	0	0	0	0	0	0	0	0	0	0	0	0	0	0	0	0	0	0	0	0	0	0	0	0	0	0	0	0	0	0	0	0	0	0	R	R	0	0
Synpcc7942_0544	0	0	0	R	R	0	0	0	0	0	0	0	0	0	0	0	0	0	0	0	0	0	0	0	0	0	0	D	D	0	0	0	0	D	D	0	0	0	0	0	0	0	0	0	0	D	0	D	0
Synpcc7942_0545	0	0	0	0	0	0	0	0	0	0	0	0	0	0	0	0	0	0	0	0	0	0	0	0	0	0	0	D	D	0	0	0	0	D	D	0	0	0	0	0	0	0	0	0	0	Both	0	Both	0
Synpcc7942_0546	0	0	0	0	0	0	0	0	0	0	0	0	0	0	0	0	0	0	0	0	0	0	0	0	0	0	0	0	0	0	0	D	D	0	0	0	0	0	0	0	0	0	0	D	D	0	0	0	0
Synpcc7942_0547	0	0	0	0	0	0	0	0	0	0	0	0	0	0	0	0	0	0	0	0	0	0	0	0	0	0	0	0	0	0	0	0	0	0	0	0	0	0	0	0	0	0	0	0	0	0	0	0	0
Synpcc7942_0548	0	0	0	0	0	0	0	0	0	0	0	0	0	0	0	0	0	0	0	0	0	0	0	0	0	0	0	0	0	0	0	0	0	R	R	0	0	0	0	0	0	0	0	0	0	0	0	0	0
Synpcc7942_0549	0	0	0	0	0	0	0	0	0	0	0	0	0	0	0	0	0	0	0	0	0	0	0	0	0	D	D	0	0	0	0	D	D	0	0	0	0	0	0	0	0	0	Both	0	Both	0	0	0	0
Synpcc7942_0550	0	0	0	0	0	0	0	0	0	0	0	0	0	0	0	0	0	0	0	0	0	0	0	0	0	D	D	0	0	0	0	0	0	0	0	0	0	0	0	0	0	0	0	D	D	0	0	0	0
Synpcc7942_0551	0	D	D	0	0	0	0	0	0	0	0	0	0	0	0	0	0	0	0	0	0	0	0	0	0	0	0	0	0	0	Both	0	Both	0	0	0	0	D	D	0	0	0	0	0	0	0	0	0	0
Synpcc7942_0552	0	0	0	0	0	0	0	0	0	0	0	0	0	0	0	0	0	0	0	0	0	0	0	0	0	0	0	0	0	0	0	0	0	D	D	0	0	0	0	0	0	0	0	0	0	D	D	0	0
Synpcc7942_0553	0	0	0	0	0	0	0	0	0	0	0	0	0	0	0	0	0	0	0	0	0	0	0	0	0	D	D	0	0	0	0	0	0	0	0	0	0	0	0	0	0	0	0	Both	Both	0	0	0	0
Synpcc7942_0554	0	0	0	0	0	0	0	0	0	0	0	0	0	0	0	0	0	0	0	0	0	0	0	0	0	0	0	R	R	0	0	0	0	Both	Both	0	0	0	0	0	0	0	0	0	0	Both	Both	0	0
Synpcc7942_0555	0	0	0	0	0	0	0	0	0	0	0	0	0	0	0	0	0	0	0	0	0	0	0	0	0	0	0	0	0	0	0	0	0	0	0	0	0	0	0	0	0	0	0	0	0	0	0	0	0
Synpcc7942_0556	0	0	0	0	0	0	0	0	0	0	0	0	0	0	0	0	0	0	0	0	0	0	0	0	0	0	0	0	0	0	0	0	0	0	0	0	0	0	0	0	0	0	0	0	0	0	0	0	0
Synpcc7942_0557	0	0	0	0	0	0	0	0	0	0	0	0	0	0	0	0	0	0	0	0	0	0	0	0	0	0	0	0	0	0	0	0	0	0	0	0	0	0	0	0	0	0	0	0	0	0	0	0	0
Synpcc7942_0558	0	0	0	0	0	0	0	0	0	0	0	0	0	0	0	0	0	0	0	0	0	0	0	0	0	0	0	R	R	0	0	0	0	R	R	0	0	0	0	0	0	0	0	0	0	0	0	0	0
Synpcc7942_0559	0	0	0	0	0	0	0	0	0	0	0	0	0	0	0	0	0	0	0	0	0	0	0	0	0	0	0	0	0	0	0	0	0	0	0	0	0	0	0	0	0	0	0	D	D	0	0	0	0
Synpcc7942_0560	0	0	0	0	0	0	0	0	0	0	0	0	0	0	0	0	0	0	0	0	0	0	0	0	0	0	0	0	0	0	0	0	0	0	0	0	0	0	0	0	0	0	0	D	D	0	0	0	0
Synpcc7942_0561	0	0	0	D	D	0	0	0	0	D	D	0	0	0	0	0	0	0	0	0	0	0	0	0	0	0	0	R	R	0	0	0	0	Both	Both	0	0	0	0	0	0	0	0	0	0	0	0	0	0
Synpcc7942_0562	0	0	0	0	0	0	0	0	0	0	0	0	0	0	0	0	0	0	0	0	0	0	0	0	0	0	0	0	0	0	0	0	0	0	0	0	0	0	0	0	0	0	0	0	0	0	0	0	0
Synpcc7942_0563	0	0	0	0	0	0	0	0	0	0	0	0	0	0	0	0	0	0	0	0	0	0	0	0	0	0	0	0	0	0	0	0	0	0	0	0	0	0	0	0	0	0	0	0	0	0	0	0	0
Synpcc7942_0564	0	0	0	0	0	0	0	0	0	0	0	0	0	0	0	0	0	0	0	0	0	0	0	0	0	0	0	0	0	0	0	0	0	0	0	0	0	0	0	0	0	0	0	D	D	0	0	0	0
Synpcc7942_0565	0	0	0	0	0	0	0	0	0	0	0	0	0	0	0	0	0	0	0	0	0	0	0	0	0	0	0	0	0	0	0	0	0	0	0	0	0	0	0	0	0	0	0	0	0	0	0	0	0
Synpcc7942_0566	0	0	0	0	0	0	0	0	0	0	0	0	0	0	0	0	0	0	0	0	0	0	0	0	0	0	0	0	0	0	0	0	0	0	0	0	0	0	0	0	0	0	0	D	D	0	0	0	0
Synpcc7942_0567	0	0	0	0	0	0	0	0	0	0	0	0	0	0	0	0	0	0	0	0	0	0	0	0	0	0	0	0	0	0	0	0	0	0	0	0	0	0	0	0	0	0	0	0	0	0	0	0	0
Synpcc7942_0568	0	0	0	0	0	0	0	0	0	R	R	0	0	0	0	0	0	0	0	0	0	0	0	0	0	0	0	0	0	0	0	0	0	Both	Both	0	0	0	0	0	0	0	0	0	0	Both	Both	0	0
Synpcc7942_0569	0	0	0	0	0	0	0	0	0	0	0	0	0	0	0	0	0	0	0	0	0	0	0	0	0	0	0	Both	D	R	0	0	0	Both	D	R	0	0	0	0	0	0	0	0	0	Both	0	Both	0
Synpcc7942_0570	0	0	0	0	0	0	0	0	0	0	0	0	0	0	0	0	0	0	0	0	0	0	0	0	0	0	0	0	0	0	0	D	D	0	0	0	0	0	0	0	0	0	0	D	D	0	0	0	0
Synpcc7942_0571	0	0	0	0	0	0	0	0	0	0	0	0	0	0	0	0	0	0	0	0	0	0	0	0	0	0	0	0	0	0	0	D	D	0	0	0	0	0	0	0	0	0	0	D	D	0	0	0	0
Synpcc7942_0572	0	0	0	0	0	0	0	0	0	0	0	0	0	0	0	0	0	0	0	0	0	0	0	0	0	0	0	0	0	0	0	0	0	0	0	0	0	0	0	0	0	0	0	0	0	0	0	0	0
Synpcc7942_R0032	0	0	0	0	0	0	0	0	0	0	0	0	0	0	0	0	0	0	0	0	0	0	0	0	0	0	0	0	0	0	0	0	0	0	0	0	0	0	0	D	D	0	0	0	0	0	0	0	0
Synpcc7942_0573	0	R	R	0	0	0	0	0	0	0	0	0	0	0	0	0	0	0	0	0	0	0	0	0	0	0	0	0	0	0	R	0	R	0	0	0	0	0	0	0	0	0	R	D	Both	0	0	0	0
Synpcc7942_0574	0	0	0	0	0	0	0	0	0	0	0	0	0	0	0	0	0	0	0	0	0	0	0	0	0	0	0	0	0	0	0	0	0	0	0	0	0	0	0	0	0	0	0	0	0	0	0	0	0
Synpcc7942_0575	0	0	0	0	0	0	0	0	0	0	0	0	0	0	0	0	0	0	0	0	0	0	0	0	0	0	0	Both	Both	0	0	0	0	Both	Both	0	0	0	0	0	0	0	0	0	0	Both	Both	0	0
Synpcc7942_0576	0	D	D	0	0	0	0	0	0	0	0	0	0	0	0	0	0	0	0	0	0	0	0	0	0	0	0	0	0	0	0	0	0	0	0	0	0	D	D	0	0	0	0	0	0	0	0	0	0
Synpcc7942_0577	0	0	0	0	0	0	0	0	0	0	0	0	0	0	0	0	0	0	0	0	0	0	0	0	0	0	0	Both	Both	0	0	0	0	Both	Both	0	0	0	0	0	0	0	0	0	0	Both	0	Both	0
Synpcc7942_0578	0	D	D	0	0	0	0	D	D	0	0	0	0	0	0	0	0	0	0	0	0	0	0	0	0	0	0	D	D	0	0	0	0	0	0	0	0	0	0	0	0	0	0	0	0	D	D	0	0
Synpcc7942_0579	0	0	0	0	0	0	0	0	0	0	0	0	0	0	0	0	0	0	0	0	0	0	0	0	0	0	0	R	R	0	0	0	0	R	R	0	0	0	0	0	0	0	0	0	0	R	R	0	0
Synpcc7942_0580	0	0	0	0	0	0	0	0	0	0	0	0	0	0	0	0	0	0	0	0	0	0	0	0	0	0	0	0	0	0	0	0	0	0	0	0	0	0	0	0	0	0	0	0	0	0	0	0	0
Synpcc7942_0581	0	0	0	0	0	0	0	0	0	0	0	0	0	0	0	0	0	0	0	0	0	0	0	0	0	0	0	0	0	0	0	R	R	0	0	0	0	0	0	0	0	0	Both	0	Both	0	0	0	0
Synpcc7942_0582	0	0	0	0	0	0	0	0	0	0	0	0	0	0	0	0	0	0	0	0	0	0	0	0	0	0	0	0	0	0	0	0	0	0	0	0	0	0	0	0	0	0	0	0	0	0	0	0	0
Synpcc7942_0583	0	0	0	0	0	0	0	0	0	0	0	0	0	0	0	0	0	0	0	0	0	0	0	0	0	0	0	R	R	0	0	0	0	0	0	0	0	0	0	0	0	0	0	0	0	0	0	0	0
Synpcc7942_0584	0	0	0	0	0	0	0	0	0	0	0	0	0	0	0	0	0	0	0	0	0	0	0	0	0	0	0	D	D	0	0	0	0	0	0	0	0	0	0	0	0	0	0	0	0	D	D	0	0
Synpcc7942_0585	0	0	0	0	0	0	0	0	0	0	0	0	0	0	0	0	0	0	0	0	0	0	0	0	0	0	0	0	0	0	0	0	0	0	0	0	0	0	0	0	0	0	0	0	0	0	0	0	0
Synpcc7942_0586	0	0	0	0	0	0	0	0	0	0	0	0	0	0	0	0	0	0	0	0	0	0	0	0	0	0	0	0	0	0	0	0	0	0	0	0	0	0	0	0	0	0	0	0	0	0	0	0	0
Synpcc7942_R0004	0	0	0	0	0	0	0	0	0	0	0	0	0	0	0	0	0	0	0	0	0	0	0	0	0	0	0	0	0	0	0	0	0	0	0	0	0	0	0	0	0	0	0	0	0	0	0	0	0
Synpcc7942_R0033	0	0	0	0	0	0	0	0	0	0	0	0	0	0	0	0	0	0	0	0	0	0	0	0	0	0	0	0	0	0	0	0	0	0	0	0	0	R	R	0	0	0	0	R	R	0	0	0	0
Synpcc7942_R0034	0	0	0	0	0	0	0	0	0	0	0	0	0	0	0	0	0	0	0	0	0	0	0	0	0	0	0	0	0	0	0	R	R	0	0	0	0	0	0	0	0	0	R	0	R	0	0	0	0
Synpcc7942_R0005	0	0	0	0	0	0	0	0	0	0	0	0	0	0	0	0	0	0	0	0	0	0	0	0	0	0	0	0	0	0	0	R	R	0	0	0	0	0	0	0	0	0	0	0	0	0	0	0	0
Synpcc7942_R0006	0	0	0	0	0	0	0	0	0	0	0	0	0	0	0	0	0	0	0	0	0	0	0	0	0	0	0	0	0	0	0	0	0	0	0	0	0	0	0	0	0	0	0	0	0	0	0	0	0
Synpcc7942_0587	0	0	0	0	0	0	0	0	0	0	0	0	0	0	0	0	0	0	0	0	0	0	0	0	0	0	0	0	0	0	0	0	0	0	0	0	0	0	0	0	0	0	0	0	0	Both	Both	0	0
Synpcc7942_0588	0	0	0	0	0	0	0	0	0	0	0	0	0	0	0	0	0	0	0	0	0	0	0	0	0	0	0	0	0	0	0	0	0	0	0	0	0	0	0	0	0	0	0	0	0	0	0	0	0
Synpcc7942_0589	0	0	0	0	0	0	0	0	0	0	0	0	0	0	0	0	0	0	0	0	0	0	0	0	0	0	0	0	0	0	0	D	D	0	0	0	0	0	0	0	0	0	Both	0	Both	0	0	0	0
Synpcc7942_0590	0	0	0	0	0	0	0	0	0	0	0	0	0	0	0	0	0	0	0	0	0	0	0	0	0	0	0	0	0	0	0	D	D	0	0	0	0	0	0	0	0	0	R	D	Both	0	0	0	0
Synpcc7942_0591	0	0	0	0	0	0	0	0	0	0	0	0	0	0	0	0	0	0	0	0	0	0	0	0	0	0	0	0	0	0	0	D	D	0	0	0	0	0	0	0	0	0	0	D	D	0	0	0	0
Synpcc7942_0592	0	0	0	0	0	0	0	0	0	0	0	0	0	0	0	0	0	0	0	0	0	0	0	0	0	0	0	0	0	0	0	0	0	0	0	0	0	0	0	0	0	0	0	0	0	0	0	0	0
Synpcc7942_0593	0	0	0	0	0	0	0	0	0	0	0	0	0	0	0	0	0	0	0	0	0	0	0	0	0	0	0	D	D	0	0	0	0	0	0	0	0	0	0	0	0	0	0	0	0	D	D	0	0
Synpcc7942_0594	0	0	0	0	0	0	0	0	0	0	0	0	0	0	0	0	0	0	0	0	0	0	0	0	0	0	0	0	0	0	0	0	0	0	0	0	0	0	0	0	0	0	0	D	D	0	0	0	0
Synpcc7942_0595	0	0	0	0	0	0	0	0	0	0	0	0	0	0	0	0	0	0	0	0	0	0	0	0	0	0	0	0	0	0	0	0	0	0	0	0	0	0	0	0	0	0	0	0	0	0	0	0	0
Synpcc7942_0596	0	0	0	0	0	0	0	0	0	0	0	0	0	0	0	0	0	0	0	0	0	0	0	0	0	0	0	0	0	0	0	0	0	D	D	0	0	0	0	0	0	0	0	0	0	0	0	0	0
Synpcc7942_0597	0	0	0	0	0	0	0	0	0	0	0	0	0	0	0	0	0	0	0	0	0	0	0	0	0	0	0	0	0	0	0	0	0	0	0	0	0	0	0	0	0	0	0	0	0	0	0	0	0
Synpcc7942_0598	0	0	0	D	D	0	0	0	0	D	D	0	0	0	0	0	0	0	0	0	0	0	0	0	0	0	0	Both	Both	0	0	0	0	Both	Both	0	0	0	0	0	0	0	0	0	0	Both	Both	0	0
Synpcc7942_R0035	0	0	0	0	0	0	0	0	0	0	0	0	0	0	0	0	0	0	0	0	0	0	0	0	0	0	0	0	0	0	0	0	0	0	0	0	0	0	0	0	0	0	0	0	0	0	0	0	0
Synpcc7942_0599	0	0	0	0	0	0	0	0	0	0	0	0	0	0	0	0	0	0	0	0	0	0	0	0	0	0	0	0	0	0	0	0	0	0	0	0	0	0	0	0	0	0	R	D	Both	0	0	0	R
Synpcc7942_0600	0	0	0	0	0	0	0	D	D	0	0	0	0	0	0	0	0	0	0	0	0	0	0	0	0	D	D	0	0	0	Both	0	Both	0	0	0	0	0	0	0	0	0	Both	0	Both	0	0	0	0
Synpcc7942_0601	0	0	0	0	0	0	0	0	0	0	0	0	0	0	0	0	0	0	0	0	0	0	0	0	0	0	0	0	0	0	0	R	R	0	0	0	0	0	0	0	0	0	R	D	Both	0	0	0	0
Synpcc7942_0602	0	0	0	0	0	0	0	0	0	0	0	0	0	0	0	0	0	0	0	0	0	0	0	0	0	0	0	R	R	0	0	0	0	R	R	0	0	0	0	0	0	0	0	0	0	Both	D	R	0
Synpcc7942_0603	0	0	0	0	0	0	0	0	0	0	0	0	0	0	0	0	0	0	0	0	0	0	0	0	0	0	0	Both	Both	0	0	0	0	R	R	0	0	0	0	0	0	0	0	0	0	Both	D	R	0
Synpcc7942_0604	0	0	0	0	0	0	0	0	0	0	0	0	0	0	0	0	0	0	0	0	0	0	0	0	0	0	0	Both	Both	0	0	0	0	R	R	0	0	0	0	0	0	0	0	0	0	Both	D	R	0
Synpcc7942_0605	0	0	0	0	0	0	0	0	0	0	0	0	0	0	0	0	0	0	0	0	0	0	0	0	0	0	0	0	0	0	0	0	0	0	0	0	0	0	0	0	0	0	0	0	0	0	0	0	0
Synpcc7942_0606	0	0	0	0	0	0	0	0	0	0	0	0	0	0	0	0	0	0	0	0	0	0	0	0	0	0	0	0	0	0	0	0	0	0	0	0	0	0	0	0	0	0	0	0	0	0	0	0	0
Synpcc7942_0607	0	0	0	0	0	0	0	0	0	0	0	0	0	0	0	0	0	0	0	0	0	0	0	0	0	0	0	0	0	0	0	0	0	0	0	0	0	0	0	0	0	0	0	0	0	R	R	0	0
Synpcc7942_0608	0	0	0	0	0	0	0	0	0	0	0	0	0	0	0	0	0	0	0	0	0	0	0	0	0	0	0	0	0	0	0	0	0	0	0	0	0	0	0	0	0	0	0	D	D	0	0	0	0
Synpcc7942_0609	0	0	0	0	0	0	0	0	0	0	0	0	0	0	0	0	0	0	0	0	0	0	0	0	0	0	0	0	0	0	0	0	0	0	0	0	0	0	0	0	0	0	0	0	0	Both	Both	0	0
Synpcc7942_0610	0	0	0	0	0	0	0	0	0	0	0	0	0	0	0	0	0	0	0	0	0	0	0	0	0	0	0	0	0	0	0	0	0	0	0	0	0	0	0	0	0	0	0	0	0	0	0	0	0
Synpcc7942_0611	0	0	0	0	0	0	0	0	0	0	0	0	0	0	0	0	0	0	0	0	0	0	0	0	0	0	0	0	0	0	0	0	0	0	0	0	0	0	0	0	0	0	0	0	0	0	0	0	0
Synpcc7942_0612	0	0	0	0	0	0	0	0	0	0	0	0	0	0	0	0	0	0	0	0	0	0	0	0	0	0	0	0	0	0	0	0	0	0	0	0	0	0	0	0	0	0	0	0	0	Both	Both	0	0
Synpcc7942_0613	0	0	0	0	0	0	0	0	0	0	0	0	0	0	0	0	0	0	0	0	0	0	0	0	0	0	0	0	0	0	0	0	0	0	0	0	0	0	0	0	0	0	0	0	0	D	D	0	0
Synpcc7942_0614	0	0	0	0	0	0	0	0	0	0	0	0	0	0	0	0	0	0	0	0	0	0	0	0	0	0	0	D	D	0	0	0	0	0	0	0	0	0	0	0	0	0	0	0	0	Both	D	R	0
Synpcc7942_0615	0	0	0	0	0	0	0	0	0	0	0	0	0	0	0	0	0	0	0	0	0	0	0	0	0	0	0	0	0	0	0	0	0	0	0	0	0	0	0	0	0	0	0	0	0	0	0	0	0
Synpcc7942_0616	0	0	0	0	0	0	0	0	0	0	0	0	0	0	0	0	0	0	0	0	0	0	0	0	0	0	0	0	0	0	0	0	0	0	0	0	0	0	0	0	0	0	0	0	0	0	0	0	0
Synpcc7942_0617	0	0	0	0	0	0	0	0	0	0	0	0	0	0	0	0	0	0	0	0	0	0	0	0	0	0	0	0	0	0	0	0	0	0	0	0	0	0	0	0	0	0	0	0	0	0	0	0	0
Synpcc7942_0618	0	0	0	0	0	0	0	0	0	0	0	0	0	0	0	0	0	0	0	0	0	0	0	0	0	0	0	R	R	0	0	0	0	0	0	0	0	0	0	0	0	0	0	0	0	R	R	0	0
Synpcc7942_0619	0	0	0	0	0	0	0	0	0	0	0	0	0	0	0	0	0	0	0	0	0	0	0	0	0	0	0	R	R	0	0	0	0	R	R	0	0	0	0	0	0	0	0	0	0	Both	Both	0	0
Synpcc7942_0620	0	0	0	0	0	0	0	0	0	0	0	0	0	0	0	0	0	0	0	0	0	0	0	0	0	0	0	R	R	0	0	0	0	0	0	0	0	0	0	0	0	0	0	0	0	0	0	0	0
Synpcc7942_0621	0	0	0	0	0	0	0	0	0	0	0	0	0	0	0	0	0	0	0	0	0	0	0	0	0	D	D	0	0	0	0	D	D	0	0	0	0	0	0	0	0	0	0	Both	Both	0	0	0	0
Synpcc7942_0622	0	0	0	0	0	0	0	0	0	0	0	0	0	0	0	0	0	0	0	0	0	0	0	0	0	0	0	0	0	0	0	D	D	0	0	0	0	0	0	0	0	0	0	D	D	0	0	0	0
Synpcc7942_0623	0	0	0	0	0	0	0	0	0	0	0	0	0	0	0	0	0	0	0	0	0	0	0	0	R	D	Both	0	0	0	0	D	D	0	0	0	0	0	0	0	0	0	0	D	D	0	0	0	0
Synpcc7942_0624	0	0	0	0	0	0	0	0	0	0	0	0	0	0	0	0	0	0	0	0	0	0	0	0	0	D	D	0	0	0	0	D	D	0	0	0	0	0	0	0	0	0	0	Both	Both	0	0	0	0
Synpcc7942_0625	0	0	0	0	0	0	0	0	0	0	0	0	0	0	0	0	0	0	0	0	0	0	0	0	0	D	D	0	0	0	0	D	D	0	0	0	0	0	0	0	0	0	0	D	D	0	0	0	0
Synpcc7942_0626	0	0	0	0	0	0	0	0	0	0	0	0	0	0	0	0	0	0	0	0	0	0	0	0	0	0	0	0	0	0	0	0	0	0	0	0	0	0	0	0	0	0	0	0	0	0	0	0	0
Synpcc7942_R0037	0	0	0	0	0	0	0	0	0	0	0	0	0	0	0	0	0	0	0	0	0	0	0	0	0	0	0	0	0	0	0	0	0	0	0	0	0	0	0	0	0	0	0	0	0	0	0	0	0
Synpcc7942_0627	0	0	0	0	0	0	0	0	0	0	0	0	0	0	0	0	0	0	0	0	0	0	0	0	0	0	0	0	0	0	0	0	0	0	0	0	0	0	0	0	0	0	0	0	0	0	0	0	0
Synpcc7942_0628	0	0	0	0	0	0	0	0	0	0	0	0	0	0	0	0	0	0	0	0	0	0	0	0	0	0	0	R	R	0	0	0	0	0	0	0	0	0	0	0	0	0	0	0	0	0	0	0	0
Synpcc7942_0629	0	0	0	D	D	0	0	0	0	0	0	0	0	0	0	0	0	0	0	0	0	0	0	0	0	0	0	0	0	0	0	0	0	D	D	0	0	0	0	D	D	0	0	0	0	0	0	0	0
Synpcc7942_0630	0	0	0	0	0	0	0	0	0	0	0	0	0	0	0	0	0	0	0	0	0	0	0	0	0	0	0	D	D	0	0	0	0	0	0	0	0	0	0	0	0	0	0	0	0	D	0	D	0
Synpcc7942_0631	0	0	0	0	0	0	0	0	0	0	0	0	0	0	0	0	0	0	0	0	0	0	0	0	0	0	0	0	0	0	0	0	0	0	0	0	0	0	0	0	0	0	0	0	0	Both	Both	0	0
Synpcc7942_0632	0	0	0	0	0	0	0	0	0	0	0	0	0	0	0	0	0	0	0	0	0	0	0	0	0	0	0	0	0	0	0	0	0	0	0	0	0	0	0	0	0	0	0	0	0	Both	Both	0	0
Synpcc7942_0633	0	0	0	0	0	0	0	0	0	0	0	0	0	0	0	0	0	0	0	0	0	0	0	0	0	0	0	0	0	0	0	0	0	0	0	0	0	0	0	0	0	0	0	0	0	0	0	0	0
Synpcc7942_0634	0	0	0	0	0	0	0	0	0	0	0	0	0	0	0	0	0	0	0	0	0	0	0	0	0	0	0	0	0	0	0	0	0	0	0	0	0	0	0	0	0	0	0	D	D	0	0	0	0
Synpcc7942_0635	0	0	0	0	0	0	0	0	0	0	0	0	0	0	0	0	0	0	0	0	0	0	0	0	0	0	0	0	0	0	0	0	0	0	0	0	0	0	0	0	0	0	0	D	D	0	0	0	0
Synpcc7942_0636	0	0	0	0	0	0	0	0	0	0	0	0	0	0	0	0	0	0	0	0	0	0	0	0	0	D	D	0	0	0	0	0	0	0	0	0	0	0	0	0	0	0	0	D	D	0	0	0	0
Synpcc7942_0637	0	0	0	0	0	0	0	0	0	0	0	0	0	0	0	0	0	0	0	0	0	0	0	0	0	0	0	0	0	0	0	D	D	0	0	0	0	0	0	0	0	0	0	D	D	0	0	0	0
Synpcc7942_0638	0	0	0	0	0	0	0	0	0	0	0	0	0	0	0	0	0	0	0	0	0	0	0	0	0	0	0	0	0	0	0	0	0	0	0	0	0	0	0	0	0	0	0	0	0	0	0	0	0
Synpcc7942_0639	0	0	0	0	0	0	0	0	0	0	0	0	0	0	0	0	0	0	0	0	0	0	0	0	0	0	0	Both	Both	0	0	0	0	R	R	0	0	0	0	0	0	0	0	0	0	Both	D	R	0
Synpcc7942_0640	0	0	0	0	0	0	0	0	0	0	0	0	0	0	0	0	0	0	0	0	0	0	0	0	0	D	D	0	0	0	0	D	D	0	0	0	0	0	0	0	0	0	Both	0	Both	0	0	0	0
Synpcc7942_0641	0	0	0	0	0	0	0	0	0	0	0	0	0	0	0	0	0	0	0	0	0	0	0	0	0	0	0	0	0	0	0	0	0	0	0	0	0	0	0	0	0	0	0	0	0	0	0	0	0
Synpcc7942_0642	0	0	0	0	0	0	0	0	0	0	0	0	0	0	0	0	0	0	0	0	0	0	0	0	0	D	D	0	0	0	0	0	0	0	0	0	0	0	0	0	0	0	0	Both	Both	0	0	0	0
Synpcc7942_0643	0	0	0	0	0	0	0	0	0	0	0	0	0	0	0	0	0	0	0	0	0	0	0	0	0	0	0	0	0	0	0	0	0	0	0	0	0	0	0	0	0	0	0	0	0	0	0	0	0
Synpcc7942_0644	0	0	0	0	0	0	0	0	0	0	0	0	0	0	0	0	0	0	0	0	0	0	0	0	0	0	0	0	0	0	0	D	D	0	0	0	0	0	0	0	0	0	0	Both	Both	0	0	0	0
Synpcc7942_0645	0	D	D	0	0	0	0	D	D	0	0	0	0	0	0	0	0	0	0	0	0	0	0	0	0	0	0	0	0	0	0	0	0	0	0	0	0	0	0	0	0	0	0	0	0	Both	Both	0	0
Synpcc7942_0646	0	0	0	0	0	0	0	0	0	0	0	0	0	0	0	0	0	0	0	0	0	0	0	0	0	0	0	0	0	0	0	0	0	0	0	0	0	0	0	0	0	0	0	0	0	R	R	0	0
Synpcc7942_0647	0	0	0	0	0	0	0	0	0	0	0	0	0	0	0	0	0	0	0	0	0	0	0	0	0	0	0	0	0	0	0	0	0	0	0	0	0	0	0	0	0	0	R	D	Both	0	0	0	0
Synpcc7942_0648	0	0	0	0	0	0	0	D	D	0	0	0	0	0	0	0	0	0	0	0	0	0	0	0	0	0	0	0	0	0	D	0	D	0	0	0	0	0	0	0	0	0	D	0	D	0	0	0	0
Synpcc7942_0649	0	0	0	Both	D	R	0	0	0	D	D	0	0	0	0	0	0	0	0	0	0	D	D	0	0	0	0	0	0	0	0	0	0	0	0	0	0	0	0	0	0	0	0	D	D	0	0	0	0
Synpcc7942_0650	D	0	D	0	0	0	D	0	D	0	0	0	0	0	0	0	0	0	0	0	0	0	0	0	0	0	0	0	0	0	0	0	0	0	0	0	0	0	0	0	0	0	0	0	0	0	0	0	0
Synpcc7942_0651	0	0	0	0	0	0	0	0	0	0	0	0	0	0	0	0	0	0	0	0	0	0	0	0	0	D	D	0	0	0	0	0	0	0	0	0	0	0	0	0	0	0	0	D	D	0	0	0	0
Synpcc7942_0652	0	0	0	0	0	0	0	0	0	0	0	0	0	0	0	0	0	0	0	0	0	0	0	0	0	0	0	0	0	0	0	0	0	0	0	0	0	0	0	0	0	0	0	0	0	0	0	0	0
Synpcc7942_0653	0	0	0	0	0	0	0	0	0	0	0	0	0	0	0	0	0	0	0	0	0	0	0	0	0	0	0	0	0	0	0	D	D	0	0	0	0	0	0	0	0	0	0	D	D	0	0	0	0
Synpcc7942_0654	0	0	0	0	0	0	0	0	0	0	0	0	0	0	0	0	0	0	0	0	0	0	0	0	0	0	0	0	0	0	0	0	0	0	0	0	0	0	0	0	0	0	0	0	0	0	0	0	0
Synpcc7942_0655	0	0	0	0	0	0	0	0	0	0	0	0	0	0	0	0	0	0	0	0	0	0	0	0	0	0	0	0	0	0	0	0	0	0	0	0	0	0	0	0	0	0	0	0	0	D	D	0	0
Synpcc7942_0656	0	0	0	0	0	0	0	0	0	0	0	0	0	0	0	0	0	0	0	0	0	0	0	0	0	0	0	0	0	0	0	0	0	0	0	0	0	0	0	0	0	0	0	0	0	Both	D	R	0
Synpcc7942_0657	0	0	0	Both	D	R	0	0	0	Both	0	Both	0	0	0	0	0	0	0	0	0	0	0	0	0	0	0	0	0	0	0	0	0	Both	0	Both	0	0	0	Both	0	Both	0	0	0	D	D	0	0
Synpcc7942_0658	0	D	D	0	0	0	0	D	D	0	0	0	0	0	0	0	0	0	0	0	0	0	0	0	0	0	0	0	0	0	0	0	0	0	0	0	0	0	0	0	0	0	0	0	0	Both	Both	0	0
Synpcc7942_0659	0	0	0	D	D	0	0	0	0	0	0	0	0	0	0	0	0	0	0	0	0	0	0	0	0	0	0	0	0	0	0	0	0	0	0	0	0	0	0	0	0	0	0	0	0	0	0	0	0
Synpcc7942_0660	0	0	0	0	0	0	0	0	0	0	0	0	0	0	0	0	0	0	0	0	0	0	0	0	0	0	0	0	0	0	0	0	0	0	0	0	0	0	0	0	0	0	0	0	0	0	0	0	0
Synpcc7942_0661	0	0	0	0	0	0	0	0	0	0	0	0	0	0	0	0	0	0	0	0	0	0	0	0	0	0	0	0	0	0	0	0	0	0	0	0	0	0	0	0	0	0	0	0	0	0	0	0	0
Synpcc7942_0662	0	0	0	0	0	0	0	0	0	0	0	0	0	0	0	0	0	0	0	0	0	0	0	0	0	0	0	0	0	0	0	0	0	0	0	0	0	0	0	0	0	0	0	0	0	0	0	0	0
Synpcc7942_0663	0	0	0	D	D	0	0	0	0	0	0	0	0	0	0	0	0	0	0	0	0	0	0	0	0	0	0	0	0	0	0	0	0	0	0	0	0	0	0	0	0	0	0	0	0	0	0	0	0
Synpcc7942_0664	0	0	0	0	0	0	0	0	0	0	0	0	0	0	0	0	0	0	0	0	0	0	0	0	0	0	0	0	0	0	0	0	0	D	D	0	0	0	0	0	0	0	0	0	0	D	D	0	0
Synpcc7942_0665	0	0	0	0	0	0	0	0	0	0	0	0	0	0	0	0	0	0	0	0	0	0	0	0	0	0	0	0	0	0	0	0	0	D	D	0	0	0	0	0	0	0	0	0	0	0	0	0	0
Synpcc7942_0666	0	0	0	0	0	0	0	0	0	0	0	0	0	0	0	0	0	0	0	0	0	0	0	0	0	0	0	0	0	0	0	0	0	D	D	0	0	0	0	D	D	0	0	0	0	0	0	0	0
Synpcc7942_0667	0	0	0	0	0	0	0	0	0	0	0	0	0	0	0	0	0	0	0	0	0	0	0	0	0	D	D	0	0	0	0	0	0	0	0	0	0	0	0	D	D	0	0	D	D	0	0	0	0
Synpcc7942_0668	R	D	Both	0	0	0	0	R	R	0	0	0	0	0	0	0	0	0	0	0	0	0	0	0	0	0	0	0	0	0	0	0	0	0	0	0	0	0	0	0	0	0	0	0	0	0	0	0	0
Synpcc7942_0669	0	0	0	0	0	0	0	0	0	0	0	0	0	0	0	0	0	0	0	0	0	0	0	0	0	0	0	0	0	0	0	0	0	0	0	0	0	0	0	0	0	0	0	0	0	0	0	0	0
Synpcc7942_0670	0	0	0	D	D	0	0	0	0	D	D	0	0	0	0	0	0	0	0	0	0	0	0	0	0	0	0	0	0	0	0	0	0	0	0	0	0	0	0	0	0	0	0	0	0	0	0	0	0
Synpcc7942_0671	0	0	0	0	0	0	0	0	0	0	0	0	0	0	0	0	0	0	0	0	0	0	0	0	0	D	D	0	0	0	0	0	0	0	0	0	0	0	0	0	0	0	0	D	D	0	0	0	0
Synpcc7942_0672	0	0	0	0	0	0	0	0	0	0	0	0	0	0	0	0	0	0	0	0	0	0	0	0	R	D	Both	0	0	0	Both	0	Both	0	0	0	0	0	0	0	0	0	Both	0	Both	0	0	0	0
Synpcc7942_0673	0	0	0	0	0	0	0	0	0	0	0	0	0	0	0	0	0	0	0	0	0	0	0	0	0	0	0	0	0	0	0	D	D	0	0	0	0	0	0	0	0	0	0	D	D	0	0	0	0
Synpcc7942_0674	0	D	D	0	0	0	0	D	D	0	0	0	0	0	0	0	0	0	0	0	0	0	0	0	0	0	0	R	R	0	0	0	0	0	0	0	0	0	0	0	0	0	0	0	0	Both	0	Both	0
Synpcc7942_0675	0	0	0	0	0	0	0	0	0	0	0	0	0	0	0	0	0	0	0	0	0	0	0	0	0	0	0	0	0	0	0	0	0	0	0	0	0	0	0	0	0	0	0	0	0	0	0	0	0
Synpcc7942_0676	0	0	0	0	0	0	0	0	0	0	0	0	0	0	0	0	0	0	0	0	0	0	0	0	0	0	0	0	0	0	0	0	0	0	0	0	0	0	0	0	0	0	0	0	0	0	0	0	0
Synpcc7942_0677	0	0	0	0	0	0	0	0	0	0	0	0	0	0	0	0	0	0	0	0	0	0	0	0	0	0	0	0	0	0	0	0	0	0	0	0	0	0	0	0	0	0	0	Both	Both	0	0	0	0
Synpcc7942_0678	0	0	0	0	0	0	0	0	0	0	0	0	0	0	0	0	0	0	0	0	0	0	0	0	0	0	0	0	0	0	0	0	0	0	0	0	0	0	0	0	0	0	0	0	0	R	R	0	0
Synpcc7942_R0038	0	0	0	0	0	0	0	0	0	0	0	0	0	0	0	0	0	0	0	0	0	0	0	0	0	0	0	0	0	0	0	0	0	0	0	0	0	0	0	0	0	0	0	0	0	0	0	0	0
Synpcc7942_0679	0	0	0	0	0	0	0	0	0	0	0	0	0	0	0	0	0	0	0	0	0	0	0	0	0	0	0	0	0	0	0	D	D	0	0	0	0	0	0	0	0	0	R	D	Both	0	0	0	0
Synpcc7942_0680	0	Both	Both	0	0	0	0	Both	Both	0	0	0	0	0	0	0	0	0	0	0	0	0	0	0	0	0	0	0	0	0	0	0	0	0	0	0	0	0	0	0	0	0	0	D	D	0	0	0	0
Synpcc7942_0681	0	0	0	0	0	0	0	0	0	0	0	0	0	0	0	0	0	0	0	0	0	0	0	0	0	0	0	0	0	0	0	0	0	D	D	0	0	0	0	0	0	0	0	0	0	0	0	0	0
Synpcc7942_0682	0	0	0	0	0	0	0	0	0	0	0	0	0	0	0	0	0	0	0	0	0	0	0	0	0	0	0	Both	Both	0	0	0	0	D	D	0	0	0	0	0	0	0	0	0	0	Both	D	R	0
Synpcc7942_0683	0	0	0	0	0	0	0	0	0	0	0	0	0	0	0	0	0	0	0	0	0	0	0	0	0	0	0	0	0	0	0	0	0	0	0	0	0	0	0	0	0	0	0	0	0	0	0	0	0
Synpcc7942_0684	0	0	0	D	D	0	0	0	0	D	D	0	0	0	0	0	0	0	0	0	0	0	0	0	0	0	0	0	0	0	0	0	0	D	D	0	0	0	0	0	0	0	0	0	0	Both	0	Both	0
Synpcc7942_0685	0	D	D	0	0	0	0	0	0	0	0	0	0	0	0	0	0	0	0	0	0	0	0	0	0	0	0	R	R	0	0	0	0	Both	D	R	0	0	0	0	0	0	0	0	0	Both	D	R	0
Synpcc7942_0686	0	0	0	0	0	0	0	0	0	0	0	0	0	0	0	0	0	0	0	0	0	0	0	0	0	0	0	0	0	0	0	D	D	0	0	0	0	0	0	0	0	0	0	0	0	0	0	0	0
Synpcc7942_0687	0	0	0	0	0	0	0	0	0	0	0	0	0	0	0	0	0	0	0	0	0	0	0	0	0	0	0	0	0	0	0	0	0	0	0	0	0	0	0	0	0	0	0	0	0	0	0	0	0
Synpcc7942_0688	0	0	0	0	0	0	0	0	0	0	0	0	0	0	0	0	0	0	0	0	0	0	0	0	0	0	0	0	0	0	0	0	0	0	0	0	0	0	0	0	0	0	0	0	0	0	0	0	0
Synpcc7942_0689	0	0	0	D	D	0	0	0	0	0	0	0	0	0	0	0	0	0	0	0	0	0	0	0	0	0	0	0	0	0	0	0	0	0	0	0	0	0	0	0	0	0	0	0	0	0	0	0	0
Synpcc7942_0690	0	0	0	R	R	0	0	0	0	0	0	0	0	0	0	0	0	0	0	0	0	0	0	0	0	0	0	0	0	0	0	0	0	0	0	0	0	0	0	0	0	0	0	D	D	0	0	0	0
Synpcc7942_0691	0	0	0	0	0	0	0	0	0	0	0	0	0	0	0	0	0	0	0	0	0	0	0	0	0	0	0	0	0	0	0	0	0	0	0	0	0	0	0	0	0	0	0	0	0	0	0	0	0
Synpcc7942_0692	0	0	0	0	0	0	0	0	0	0	0	0	0	0	0	0	0	0	0	0	0	0	0	0	0	0	0	0	0	0	0	0	0	0	0	0	0	0	0	0	0	0	0	0	0	0	0	0	0
Synpcc7942_0693	0	0	0	0	0	0	0	0	0	0	0	0	0	0	0	0	0	0	0	0	0	0	0	0	0	0	0	0	0	0	0	0	0	0	0	0	0	0	0	0	0	0	0	0	0	0	0	0	0
Synpcc7942_0694	0	0	0	0	0	0	0	0	0	0	0	0	0	0	0	0	0	0	0	0	0	0	0	0	0	0	0	0	0	0	0	0	0	0	0	0	0	0	0	0	0	0	0	0	0	0	0	0	0
Synpcc7942_0695	0	0	0	0	0	0	0	0	0	0	0	0	0	0	0	0	0	0	0	0	0	0	0	0	0	0	0	0	0	0	0	D	D	0	0	0	0	0	0	0	0	0	0	0	0	0	0	0	0
Synpcc7942_0696	0	0	0	0	0	0	0	0	0	0	0	0	0	0	0	0	0	0	0	0	0	0	0	0	0	0	0	Both	Both	0	0	0	0	0	0	0	0	0	0	0	0	0	0	0	0	Both	0	Both	0
Synpcc7942_0697	0	0	0	0	0	0	0	0	0	0	0	0	0	0	0	0	0	0	0	0	0	0	0	0	0	0	0	D	D	0	0	0	0	0	0	0	0	0	0	0	0	0	0	0	0	Both	0	Both	0
Synpcc7942_0698	0	0	0	0	0	0	0	0	0	0	0	0	0	0	0	0	0	0	0	0	0	0	0	0	0	D	D	0	0	0	0	Both	Both	0	0	0	0	0	0	0	0	0	0	D	D	0	0	0	0
Synpcc7942_0699	0	0	0	0	0	0	0	0	0	0	0	0	0	0	0	0	0	0	0	0	0	0	0	0	0	0	0	R	R	0	0	0	0	Both	Both	0	0	0	0	0	0	0	0	0	0	Both	D	R	0
Synpcc7942_0700	0	D	D	0	0	0	0	0	0	0	0	0	0	0	0	0	0	0	0	0	0	0	0	0	0	0	0	R	R	0	0	0	0	R	R	0	0	0	0	0	0	0	0	0	0	Both	D	R	0
Synpcc7942_0701	0	0	0	0	0	0	0	0	0	0	0	0	0	0	0	0	0	0	0	0	0	0	0	0	0	0	0	0	0	0	0	0	0	0	0	0	0	0	0	0	0	0	0	D	D	0	0	0	0
Synpcc7942_0702	0	0	0	0	0	0	0	0	0	0	0	0	0	0	0	0	0	0	0	0	0	0	0	0	0	0	0	0	0	0	0	0	0	0	0	0	0	0	0	0	0	0	0	0	0	0	0	0	0
Synpcc7942_0703	0	0	0	0	0	0	0	0	0	0	0	0	0	0	0	0	0	0	0	0	0	0	0	0	0	0	0	0	0	0	0	0	0	0	0	0	0	0	0	0	0	0	0	0	0	0	0	0	0
Synpcc7942_0704	0	0	0	0	0	0	0	0	0	0	0	0	0	0	0	0	0	0	0	0	0	0	0	0	0	0	0	0	0	0	0	0	0	0	0	0	0	0	0	0	0	0	0	0	0	0	0	0	0
Synpcc7942_0705	0	0	0	0	0	0	0	0	0	0	0	0	0	0	0	0	0	0	0	0	0	0	0	0	0	0	0	0	0	0	0	0	0	0	0	0	0	0	0	0	0	0	0	D	D	0	0	0	0
Synpcc7942_0706	0	0	0	0	0	0	0	0	0	0	0	0	0	0	0	0	0	0	0	0	0	0	0	0	0	0	0	0	0	0	0	0	0	0	0	0	0	0	0	0	0	0	0	0	0	0	0	0	0
Synpcc7942_0707	0	0	0	D	D	0	0	0	0	0	0	0	0	0	0	0	0	0	0	0	0	0	0	0	0	0	0	0	0	0	0	0	0	0	0	0	0	0	0	0	0	0	0	0	0	0	0	0	0
Synpcc7942_0708	0	0	0	R	0	R	0	0	0	R	0	R	0	0	0	0	0	0	0	0	0	0	0	0	0	0	0	0	0	0	0	0	0	0	0	0	0	0	0	0	0	0	0	0	0	0	0	0	0
Synpcc7942_0709	0	0	0	0	0	0	0	0	0	0	0	0	0	0	0	0	0	0	0	0	0	0	0	0	0	0	0	0	0	0	0	0	0	0	0	0	0	0	0	0	0	0	0	0	0	0	0	0	0
Synpcc7942_0710	0	0	0	0	0	0	0	0	0	0	0	0	0	0	0	0	0	0	0	0	0	0	0	0	0	0	0	0	0	0	0	0	0	0	0	0	0	0	0	0	0	0	0	0	0	0	0	0	0
Synpcc7942_0711	0	0	0	0	0	0	0	0	0	0	0	0	0	0	0	0	0	0	0	0	0	0	0	0	0	0	0	D	D	0	0	0	0	0	0	0	0	0	0	0	0	0	0	0	0	Both	Both	0	0
Synpcc7942_0712	0	0	0	0	0	0	0	0	0	0	0	0	0	0	0	0	0	0	0	0	0	0	0	0	0	D	D	0	0	0	0	D	D	0	0	0	0	0	0	0	0	0	0	D	D	0	0	0	0
Synpcc7942_0713	0	0	0	0	0	0	0	0	0	0	0	0	0	0	0	0	0	0	0	0	0	0	0	0	0	0	0	0	0	0	0	0	0	0	0	0	0	0	0	0	0	0	0	0	0	0	0	0	0
Synpcc7942_0714	0	0	0	0	0	0	0	0	0	D	D	0	0	0	0	0	0	0	0	0	0	0	0	0	0	0	0	0	0	0	0	0	0	D	D	0	0	0	0	D	D	0	0	0	0	D	D	0	0
Synpcc7942_R0039	0	0	0	0	0	0	0	0	0	0	0	0	0	0	0	0	0	0	0	0	0	0	0	0	0	0	0	0	0	0	0	0	0	0	0	0	0	0	0	0	0	0	0	0	0	0	0	0	0
Synpcc7942_0715	0	0	0	0	0	0	0	0	0	0	0	0	0	0	0	0	0	0	0	0	0	0	0	0	0	0	0	R	R	0	0	0	0	R	R	0	0	0	0	0	0	0	0	0	0	Both	D	R	0
Synpcc7942_R0040	0	0	0	0	0	0	0	0	0	0	0	0	0	0	0	0	0	0	0	0	0	0	0	0	0	0	0	R	R	0	0	0	0	0	0	0	0	0	0	0	0	0	0	0	0	R	R	0	0
Synpcc7942_0716	0	0	0	0	0	0	0	0	0	0	0	0	0	0	0	0	0	0	0	D	D	0	0	0	0	0	0	0	0	0	0	0	0	D	D	0	0	0	0	0	0	0	0	0	0	0	0	0	0
Synpcc7942_0717	0	0	0	0	0	0	0	0	0	0	0	0	0	0	0	0	0	0	0	0	0	0	0	0	0	0	0	0	0	0	0	0	0	0	0	0	0	0	0	0	0	0	0	0	0	0	0	0	0
Synpcc7942_0718	0	0	0	0	0	0	0	0	0	0	0	0	0	0	0	0	0	0	0	0	0	0	0	0	0	0	0	0	0	0	0	0	0	0	0	0	0	0	0	0	0	0	0	0	0	0	0	0	0
Synpcc7942_0719	0	0	0	0	0	0	0	0	0	0	0	0	0	0	0	0	0	0	0	0	0	0	0	0	0	0	0	0	0	0	0	0	0	0	0	0	0	0	0	0	0	0	0	0	0	0	0	0	0
Synpcc7942_0720	0	0	0	0	0	0	0	0	0	0	0	0	0	0	0	0	0	0	0	0	0	0	0	0	0	0	0	0	0	0	0	0	0	0	0	0	0	0	0	0	0	0	0	0	0	0	0	0	0
Synpcc7942_0721	0	0	0	0	0	0	0	0	0	0	0	0	0	0	0	0	0	0	0	0	0	0	0	0	0	0	0	0	0	0	0	0	0	0	0	0	0	0	0	0	0	0	0	0	0	0	0	0	0
Synpcc7942_0722	0	0	0	0	0	0	0	0	0	0	0	0	0	0	0	0	0	0	0	0	0	0	0	0	0	0	0	0	0	0	0	0	0	0	0	0	0	0	0	0	0	0	0	0	0	0	0	0	0
Synpcc7942_0723	R	D	Both	0	0	0	0	0	0	0	0	0	0	0	0	0	0	0	0	0	0	0	0	0	0	0	0	R	R	0	0	0	0	R	R	0	0	0	0	0	0	0	0	0	0	Both	D	R	0
Synpcc7942_0724	0	0	0	0	0	0	0	0	0	0	0	0	0	0	0	0	0	0	0	0	0	0	0	0	0	0	0	0	0	0	0	0	0	0	0	0	0	0	0	0	0	0	0	0	0	0	0	0	0
Synpcc7942_0725	0	0	0	0	0	0	0	0	0	0	0	0	0	0	0	0	0	0	0	0	0	0	0	0	0	0	0	0	0	0	0	0	0	0	0	0	0	0	0	0	0	0	0	D	D	0	0	0	0
Synpcc7942_0726	0	0	0	0	0	0	0	0	0	0	0	0	0	0	0	0	0	0	0	0	0	0	0	0	0	0	0	0	0	0	0	0	0	0	0	0	0	0	0	0	0	0	0	0	0	0	0	0	0
Synpcc7942_0727	0	0	0	0	0	0	0	0	0	0	0	0	0	0	0	0	0	0	0	0	0	0	0	0	0	0	0	0	0	0	0	0	0	D	D	0	0	0	0	0	0	0	0	0	0	0	0	0	0
Synpcc7942_0728	0	0	0	0	0	0	0	0	0	0	0	0	0	0	0	0	0	0	0	0	0	0	0	0	0	0	0	0	0	0	0	0	0	0	0	0	0	0	0	0	0	0	0	0	0	0	0	0	0
Synpcc7942_0729	0	0	0	0	0	0	0	0	0	0	0	0	0	0	0	0	0	0	0	0	0	0	0	0	0	0	0	0	0	0	0	0	0	0	0	0	0	0	0	0	0	0	0	D	D	0	0	0	0
Synpcc7942_0730	0	0	0	0	0	0	0	0	0	0	0	0	0	0	0	0	0	0	0	0	0	0	0	0	0	0	0	0	0	0	0	0	0	0	0	0	0	0	0	0	0	0	0	0	0	0	0	0	0
Synpcc7942_0731	0	0	0	0	0	0	0	0	0	0	0	0	0	0	0	0	0	0	0	0	0	0	0	0	0	0	0	0	0	0	0	0	0	0	0	0	0	0	0	0	0	0	0	0	0	0	0	0	0
Synpcc7942_0732	0	0	0	0	0	0	0	0	0	R	R	0	0	0	0	0	0	0	0	R	R	0	0	0	0	0	0	0	0	0	0	0	0	0	0	0	0	0	0	0	0	0	0	0	0	0	0	0	0
Synpcc7942_0733	0	0	0	0	0	0	0	0	0	0	0	0	0	0	0	0	0	0	0	D	D	0	0	0	0	0	0	0	0	0	0	0	0	0	0	0	0	0	0	0	0	0	0	D	D	0	0	0	0
Synpcc7942_0734	0	0	0	0	0	0	0	0	0	D	D	0	0	0	0	0	0	0	0	0	0	0	0	0	0	0	0	0	0	0	0	0	0	0	0	0	0	0	0	0	0	0	0	0	0	0	0	0	0
Synpcc7942_0735	0	0	0	0	0	0	0	0	0	Both	D	R	0	0	0	0	0	0	0	0	0	0	0	0	0	0	0	0	0	0	0	0	0	0	0	0	0	0	0	0	0	0	0	0	0	0	0	0	0
Synpcc7942_0736	0	0	0	0	0	0	0	0	0	D	D	0	0	0	0	0	0	0	0	0	0	0	0	0	0	0	0	0	0	0	0	0	0	0	0	0	0	0	0	0	0	0	0	0	0	0	0	0	0
Synpcc7942_0737	0	0	0	D	D	0	0	0	0	D	D	0	0	0	0	0	0	0	0	0	0	0	0	0	0	0	0	0	0	0	0	0	0	0	0	0	0	0	0	0	0	0	0	0	0	0	0	0	0
Synpcc7942_0738	0	0	0	0	0	0	0	0	0	D	0	D	0	0	0	0	0	0	0	0	0	0	0	0	0	0	0	0	0	0	0	0	0	0	0	0	0	0	0	0	0	0	0	0	0	0	0	0	0
ORF01999	0	0	0	0	0	0	0	0	0	D	D	0	0	0	0	0	0	0	0	0	0	0	0	0	0	0	0	0	0	0	0	0	0	0	0	0	0	0	0	0	0	0	0	0	0	0	0	0	0
Synpcc7942_0739	0	0	0	D	D	0	0	0	0	0	0	0	0	0	0	0	0	0	0	0	0	0	0	0	0	0	0	0	0	0	0	0	0	0	0	0	0	0	0	0	0	0	0	D	D	0	0	0	0
Synpcc7942_0740	0	0	0	D	D	0	0	0	0	D	D	0	0	0	0	0	0	0	0	0	0	0	0	0	0	0	0	0	0	0	0	0	0	0	0	0	0	0	0	0	0	0	0	0	0	0	0	0	0
Synpcc7942_0741	0	0	0	D	D	0	0	0	0	D	D	0	0	0	0	0	0	0	0	0	0	0	0	0	0	0	0	0	0	0	0	0	0	0	0	0	0	0	0	0	0	0	0	0	0	0	0	0	0
Synpcc7942_0742	0	0	0	0	0	0	0	0	0	0	0	0	0	0	0	0	0	0	0	0	0	0	0	0	0	0	0	0	0	0	0	0	0	0	0	0	0	0	0	0	0	0	0	D	D	0	0	0	0
Synpcc7942_0743	0	0	0	0	0	0	0	0	0	0	0	0	0	0	0	0	0	0	0	0	0	0	0	0	0	0	0	0	0	0	0	0	0	0	0	0	0	0	0	0	0	0	0	0	0	0	0	0	0
Synpcc7942_0744	0	0	0	0	0	0	0	0	0	0	0	0	0	0	0	0	0	0	0	0	0	0	0	0	0	0	0	0	0	0	0	0	0	0	0	0	0	0	0	0	0	0	0	0	0	0	0	0	0
Synpcc7942_0745	0	D	D	0	0	0	0	0	0	0	0	0	0	0	0	0	0	0	0	0	0	0	0	0	0	0	0	0	0	0	0	0	0	0	0	0	0	0	0	0	0	0	0	0	0	0	0	0	0
Synpcc7942_0746	0	0	0	0	0	0	0	0	0	0	0	0	0	0	0	0	0	0	0	0	0	0	0	0	0	0	0	0	0	0	0	0	0	0	0	0	0	0	0	0	0	0	0	D	D	0	0	0	0
Synpcc7942_0747	0	0	0	D	D	0	0	0	0	D	0	D	0	0	0	0	0	0	0	D	D	0	0	0	0	0	0	0	0	0	0	0	0	0	0	0	0	0	0	0	0	0	0	0	0	0	0	0	0
Synpcc7942_0748	0	0	0	D	D	0	0	0	0	D	D	0	0	0	0	0	0	0	0	0	0	0	0	0	0	0	0	0	0	0	0	0	0	0	0	0	0	0	0	0	0	0	0	0	0	0	0	0	0
Synpcc7942_0749	0	0	0	0	0	0	0	0	0	D	D	0	0	0	0	0	0	0	0	0	0	0	0	0	0	0	0	0	0	0	0	0	0	0	0	0	0	0	0	0	0	0	0	0	0	0	0	0	0
Synpcc7942_0750	0	0	0	0	0	0	0	0	0	D	D	0	0	0	0	0	0	0	0	0	0	0	0	0	0	0	0	0	0	0	0	0	0	0	0	0	0	0	0	0	0	0	0	0	0	0	0	0	0
Synpcc7942_0751	0	0	0	0	0	0	0	0	0	0	0	0	0	0	0	0	0	0	0	0	0	0	0	0	0	0	0	0	0	0	0	0	0	0	0	0	0	0	0	0	0	0	0	0	0	0	0	0	0
Synpcc7942_0752	0	0	0	0	0	0	0	0	0	0	0	0	0	0	0	0	0	0	0	0	0	0	0	0	0	0	0	0	0	0	0	0	0	0	0	0	0	0	0	0	0	0	0	0	0	0	0	0	0
Synpcc7942_0753	0	0	0	0	0	0	0	0	0	0	0	0	0	0	0	0	0	0	0	0	0	0	0	0	0	0	0	0	0	0	0	0	0	0	0	0	0	0	0	0	0	0	0	0	0	0	0	0	0
Synpcc7942_0754	0	0	0	0	0	0	0	0	0	0	0	0	0	0	0	0	0	0	0	0	0	0	0	0	0	0	0	0	0	0	0	0	0	0	0	0	0	0	0	0	0	0	0	0	0	0	0	0	0
Synpcc7942_0755	0	0	0	0	0	0	0	0	0	D	D	0	0	0	0	0	0	0	0	0	0	0	0	0	0	0	0	0	0	0	0	0	0	0	0	0	0	0	0	0	0	0	0	0	0	0	0	0	0
Synpcc7942_0756	0	0	0	0	0	0	0	0	0	D	D	0	0	0	0	0	0	0	0	D	D	0	0	0	0	0	0	0	0	0	0	0	0	0	0	0	0	0	0	0	0	0	0	0	0	0	0	0	0
Synpcc7942_0757	0	0	0	0	0	0	0	Both	Both	0	0	0	0	0	0	0	0	0	0	0	0	0	0	0	0	0	0	0	0	0	0	0	0	0	0	0	0	0	0	0	0	0	0	0	0	0	0	0	0
Synpcc7942_0758	0	0	0	0	0	0	0	0	0	0	0	0	0	0	0	0	0	0	0	0	0	0	0	0	0	0	0	0	0	0	0	0	0	0	0	0	0	0	0	0	0	0	0	0	0	0	0	0	0
Synpcc7942_0759	0	D	D	0	0	0	0	0	0	0	0	0	0	0	0	0	0	0	0	0	0	0	0	0	0	0	0	0	0	0	0	0	0	0	0	0	0	0	0	0	0	0	0	0	0	0	0	0	0
Synpcc7942_0760	0	Both	Both	0	0	0	0	Both	Both	0	0	0	0	0	0	0	0	0	0	0	0	0	0	0	0	0	0	0	0	0	0	0	0	0	0	0	0	0	0	0	0	0	0	0	0	0	0	0	0
Synpcc7942_0761	0	0	0	0	0	0	0	0	0	0	0	0	0	0	0	0	0	0	0	0	0	0	0	0	0	0	0	0	0	0	0	D	D	0	0	0	0	0	0	0	0	0	Both	0	Both	0	0	0	0
Synpcc7942_0762	0	0	0	0	0	0	0	0	0	0	0	0	0	0	0	0	0	0	0	0	0	0	0	0	0	0	0	0	0	0	0	D	D	0	0	0	0	0	0	0	0	0	0	D	D	0	0	0	0
Synpcc7942_0763	0	D	D	0	0	0	0	Both	Both	0	0	0	0	0	0	0	0	0	0	0	0	0	0	0	0	0	0	0	0	0	0	0	0	0	0	0	0	0	0	0	0	0	0	0	0	0	0	0	0
Synpcc7942_0764	0	D	D	0	0	0	0	0	0	0	0	0	0	0	0	0	0	0	0	0	0	0	0	0	0	0	0	0	0	0	0	0	0	0	0	0	0	0	0	0	0	0	0	0	0	R	R	0	0
ORF02027	0	0	0	0	0	0	0	0	0	0	0	0	0	0	0	0	0	0	0	0	0	0	0	0	0	0	0	0	0	0	0	0	0	0	0	0	0	0	0	0	0	0	0	0	0	R	R	0	0
Synpcc7942_0765	0	0	0	0	0	0	0	0	0	0	0	0	0	0	0	0	0	0	0	0	0	0	0	0	0	0	0	0	0	0	0	0	0	0	0	0	0	0	0	0	0	0	0	0	0	0	0	0	0
Synpcc7942_0766	0	0	0	0	0	0	0	0	0	0	0	0	0	0	0	0	0	0	0	0	0	0	0	0	0	0	0	0	0	0	0	0	0	0	0	0	0	0	0	0	0	0	0	0	0	0	0	0	0
Synpcc7942_0767	0	0	0	0	0	0	0	0	0	0	0	0	0	0	0	0	0	0	0	0	0	0	0	0	0	0	0	0	0	0	0	D	D	0	0	0	0	0	0	0	0	0	0	0	0	0	0	0	0
Synpcc7942_0768	0	0	0	0	0	0	0	0	0	0	0	0	0	0	0	0	0	0	0	0	0	0	0	0	0	0	0	0	0	0	0	0	0	0	0	0	0	0	0	0	0	0	0	R	R	0	0	0	0
Synpcc7942_0769	0	0	0	0	0	0	0	0	0	0	0	0	0	0	0	0	0	0	0	0	0	0	0	0	0	0	0	0	0	0	0	0	0	0	0	0	0	0	0	0	0	0	0	D	D	0	0	0	0
Synpcc7942_0770	0	0	0	Both	Both	0	0	0	0	D	D	0	0	0	0	0	0	0	0	0	0	0	0	0	0	0	0	0	0	0	0	0	0	Both	Both	0	0	0	0	0	0	0	0	0	0	0	0	0	0
Synpcc7942_0771	0	0	0	0	0	0	0	0	0	0	0	0	0	0	0	0	0	0	0	0	0	0	0	0	0	0	0	0	0	0	0	0	0	0	0	0	0	0	0	0	0	0	0	D	D	0	0	0	0
Synpcc7942_0772	0	0	0	0	0	0	0	0	0	0	0	0	0	0	0	0	0	0	0	0	0	0	0	0	0	0	0	0	0	0	0	0	0	D	D	0	0	0	0	0	0	0	0	0	0	D	D	0	0
Synpcc7942_0773	0	0	0	0	0	0	0	0	0	0	0	0	0	0	0	0	0	0	0	0	0	0	0	0	0	0	0	R	R	0	0	0	0	Both	Both	0	0	0	0	D	D	0	0	0	0	Both	Both	0	0
Synpcc7942_0774	0	0	0	0	0	0	0	0	0	0	0	0	0	0	0	0	0	0	0	0	0	0	0	0	0	D	D	0	0	0	0	D	D	0	0	0	0	0	0	0	0	0	0	0	0	0	0	0	0
Synpcc7942_0775	0	0	0	0	0	0	0	0	0	0	0	0	0	0	0	0	0	0	0	0	0	0	0	0	0	0	0	0	0	0	0	0	0	0	0	0	0	0	0	0	0	0	0	0	0	0	0	0	0
Synpcc7942_0776	0	0	0	0	0	0	0	0	0	0	0	0	0	0	0	0	0	0	0	0	0	0	0	0	0	0	0	R	R	0	0	0	0	R	R	0	0	0	0	0	0	0	0	0	0	Both	Both	0	0
Synpcc7942_0777	0	0	0	0	0	0	0	0	0	0	0	0	0	0	0	0	0	0	0	0	0	0	0	0	0	0	0	0	0	0	0	D	D	0	0	0	0	D	D	0	0	0	0	D	D	0	0	0	0
Synpcc7942_0778	0	0	0	0	0	0	0	0	0	0	0	0	0	0	0	0	0	0	0	0	0	0	0	0	0	0	0	0	0	0	0	0	0	0	0	0	0	0	0	0	0	0	0	0	0	0	0	0	0
Synpcc7942_0779	0	0	0	0	0	0	0	0	0	0	0	0	0	0	0	0	0	0	0	0	0	0	0	0	0	D	D	0	0	0	0	D	D	0	0	0	0	0	0	0	0	0	0	D	D	0	0	0	0
Synpcc7942_0780	0	0	0	0	0	0	0	0	0	0	0	0	0	0	0	0	0	0	0	0	0	0	0	0	0	D	D	0	0	0	0	0	0	0	0	0	0	0	0	0	0	0	0	Both	Both	0	0	0	0
Synpcc7942_0781	R	D	Both	0	0	0	R	0	R	0	0	0	0	0	0	0	0	0	0	0	0	0	0	0	0	0	0	0	0	0	0	0	0	0	0	0	0	0	0	0	0	0	0	0	0	0	0	0	0
Synpcc7942_0782	0	0	0	0	0	0	0	0	0	0	0	0	0	0	0	0	0	0	0	0	0	0	0	0	0	D	D	0	0	0	0	D	D	0	0	0	0	0	0	0	0	0	0	D	D	0	0	0	0
Synpcc7942_0783	0	0	0	0	0	0	0	Both	Both	0	0	0	0	0	0	0	0	0	0	0	0	0	0	0	0	0	0	0	0	0	0	0	0	0	0	0	0	0	0	0	0	0	0	0	0	0	0	0	0
Synpcc7942_0784	0	0	0	0	0	0	0	0	0	0	0	0	0	0	0	0	0	0	0	0	0	0	0	0	0	0	0	0	0	0	0	0	0	0	0	0	0	0	0	0	0	0	0	0	0	0	0	0	0
Synpcc7942_0785	0	0	0	0	0	0	0	0	0	0	0	0	0	0	0	0	0	0	0	0	0	0	0	0	0	0	0	0	0	0	0	0	0	0	0	0	0	0	0	0	0	0	0	0	0	0	0	0	0
Synpcc7942_0786	0	0	0	0	0	0	0	0	0	0	0	0	0	0	0	0	0	0	0	0	0	0	0	0	0	0	0	0	0	0	0	0	0	0	0	0	0	0	0	0	0	0	0	0	0	D	D	0	0
Synpcc7942_0787	0	0	0	0	0	0	0	0	0	0	0	0	0	0	0	0	0	0	0	0	0	0	0	0	0	0	0	R	R	0	0	0	0	Both	Both	0	0	0	0	0	0	0	0	0	0	R	R	0	0
Synpcc7942_0788	0	0	0	0	0	0	0	0	0	0	0	0	0	0	0	0	0	0	0	0	0	0	0	0	0	0	0	R	R	0	0	0	0	R	R	0	0	0	0	0	0	0	0	0	0	R	R	0	0
Synpcc7942_0789	0	0	0	0	0	0	0	0	0	0	0	0	0	0	0	0	0	0	0	0	0	0	0	0	0	0	0	0	0	0	0	0	0	0	0	0	0	0	0	0	0	0	0	0	0	D	D	0	0
Synpcc7942_0790	0	0	0	0	0	0	0	0	0	0	0	0	0	0	0	0	0	0	0	0	0	0	0	0	0	0	0	R	R	0	0	0	0	Both	Both	0	0	0	0	0	0	0	0	0	0	R	R	0	0
Synpcc7942_0791	0	0	0	0	0	0	0	0	0	0	0	0	0	0	0	0	0	0	0	0	0	0	0	0	0	0	0	0	0	0	0	0	0	0	0	0	0	0	0	0	0	0	0	0	0	0	0	0	0
Synpcc7942_0792	0	0	0	D	D	0	0	0	0	0	0	0	0	0	0	0	0	0	0	0	0	0	0	0	0	D	D	0	0	0	0	D	D	0	0	0	0	0	0	0	0	0	D	0	D	0	0	0	0
Synpcc7942_0793	0	0	0	0	0	0	0	0	0	0	0	0	0	0	0	0	0	0	0	0	0	0	0	0	0	0	0	0	0	0	0	0	0	Both	Both	0	0	0	0	0	0	0	0	0	0	Both	Both	0	0
Synpcc7942_0794	0	0	0	0	0	0	0	D	D	0	0	0	0	0	0	0	0	0	0	0	0	0	0	0	0	0	0	0	0	0	0	0	0	0	0	0	0	0	0	0	0	0	0	0	0	0	0	0	0
Synpcc7942_0795	0	0	0	0	0	0	0	0	0	0	0	0	0	0	0	0	0	0	0	0	0	0	0	0	0	0	0	0	0	0	0	0	0	0	0	0	0	0	0	0	0	0	0	0	0	0	0	0	0
Synpcc7942_0796	0	D	D	0	0	0	0	0	0	0	0	0	0	0	0	0	0	0	0	0	0	0	0	0	0	0	0	0	0	0	0	0	0	0	0	0	0	0	0	0	0	0	0	D	D	0	0	0	0
Synpcc7942_0797	R	0	R	0	0	0	0	R	R	0	0	0	0	0	0	0	0	0	0	0	0	0	0	0	0	R	R	0	0	0	Both	0	Both	0	0	0	0	R	R	0	0	0	R	D	Both	0	0	0	0
Synpcc7942_0798	0	0	0	0	0	0	0	0	0	0	0	0	0	0	0	0	0	0	0	0	0	0	0	0	0	0	0	0	0	0	0	0	0	0	0	0	0	0	0	0	0	0	0	D	D	0	0	0	0
Synpcc7942_0799	0	0	0	0	0	0	0	0	0	0	0	0	0	0	0	0	0	0	0	0	0	0	0	0	0	0	0	0	0	0	0	0	0	0	0	0	0	0	0	0	0	0	0	D	D	0	0	0	0
Synpcc7942_0800	0	0	0	0	0	0	0	0	0	0	0	0	0	0	0	0	0	0	0	0	0	0	0	0	0	0	0	D	D	0	0	0	0	D	D	0	0	0	0	0	0	0	0	0	0	Both	0	Both	0
Synpcc7942_0801	0	0	0	0	0	0	0	0	0	D	D	0	0	0	0	0	0	0	0	0	0	0	0	0	0	0	0	0	0	0	0	0	0	0	0	0	0	0	0	0	0	0	0	0	0	0	0	0	0
Synpcc7942_0802	0	0	0	0	0	0	0	0	0	0	0	0	0	0	0	0	0	0	0	0	0	0	0	0	0	0	0	D	D	0	0	0	0	D	D	0	0	0	0	0	0	0	0	0	0	0	0	0	0
Synpcc7942_0803	0	0	0	0	0	0	0	0	0	0	0	0	0	0	0	0	0	0	0	0	0	0	0	0	0	0	0	0	0	0	0	0	0	R	R	0	0	0	0	0	0	0	0	0	0	R	R	0	0
Synpcc7942_0804	0	D	D	0	0	0	0	D	D	0	0	0	0	0	0	0	0	0	0	0	0	0	0	0	0	D	D	0	0	0	0	D	D	0	0	0	0	0	0	0	0	0	0	D	D	0	0	0	0
Synpcc7942_0805	0	0	0	0	0	0	0	0	0	0	0	0	0	0	0	0	0	0	0	0	0	0	0	0	0	0	0	0	0	0	0	0	0	0	0	0	0	0	0	0	0	0	0	0	0	0	0	0	0
Synpcc7942_0806	0	0	0	0	0	0	0	0	0	0	0	0	0	0	0	0	0	0	0	0	0	0	0	0	0	0	0	0	0	0	0	0	0	0	0	0	0	0	0	0	0	0	0	0	0	0	0	0	0
Synpcc7942_0807	0	0	0	0	0	0	0	0	0	0	0	0	0	0	0	0	0	0	0	0	0	0	0	0	0	0	0	0	0	0	0	0	0	0	0	0	0	0	0	0	0	0	0	0	0	0	0	0	0
Synpcc7942_0808	0	0	0	0	0	0	0	0	0	0	0	0	0	0	0	0	0	0	0	0	0	0	0	0	0	0	0	R	R	0	0	0	0	Both	Both	0	0	0	0	0	0	0	0	0	0	0	0	0	0
Synpcc7942_0809	0	0	0	0	0	0	0	0	0	0	0	0	0	0	0	0	0	0	0	0	0	0	0	0	0	0	0	0	0	0	0	0	0	D	D	0	0	0	0	0	0	0	0	0	0	0	0	0	0
Synpcc7942_0810	0	0	0	0	0	0	0	0	0	0	0	0	0	0	0	0	0	0	0	0	0	0	0	0	0	0	0	0	0	0	0	0	0	0	0	0	0	0	0	0	0	0	0	0	0	0	0	0	0
Synpcc7942_0811	0	0	0	0	0	0	0	0	0	0	0	0	0	0	0	0	0	0	0	0	0	0	0	0	0	0	0	0	0	0	0	0	0	0	0	0	0	0	0	0	0	0	0	0	0	D	D	0	0
Synpcc7942_0812	0	0	0	0	0	0	0	0	0	0	0	0	0	0	0	0	0	0	0	0	0	0	0	0	0	0	0	0	0	0	0	0	0	0	0	0	0	0	0	0	0	0	0	0	0	0	0	0	0
Synpcc7942_0813	0	0	0	0	0	0	0	0	0	0	0	0	0	0	0	0	0	0	0	0	0	0	0	0	0	0	0	0	0	0	0	0	0	0	0	0	0	0	0	0	0	0	0	0	0	0	0	0	0
Synpcc7942_0814	0	0	0	D	D	0	0	0	0	0	0	0	0	0	0	0	0	0	0	0	0	0	0	0	0	0	0	0	0	0	0	0	0	0	0	0	0	0	0	0	0	0	0	0	0	0	0	0	0
Synpcc7942_0815	0	0	0	D	0	D	0	0	0	D	0	D	0	0	0	0	0	0	0	0	0	0	0	0	0	0	0	0	0	0	0	0	0	0	0	0	0	0	0	0	0	0	0	D	D	0	0	0	0
Synpcc7942_0816	0	0	0	0	0	0	0	0	0	0	0	0	0	0	0	0	0	0	0	0	0	0	0	0	0	0	0	0	0	0	0	0	0	0	0	0	0	0	0	0	0	0	0	0	0	0	0	0	0
Synpcc7942_0817	0	0	0	0	0	0	0	0	0	0	0	0	0	0	0	0	0	0	0	0	0	0	0	0	0	0	0	0	0	0	0	0	0	0	0	0	0	0	0	0	0	0	0	D	D	0	0	0	0
Synpcc7942_0818	0	0	0	0	0	0	0	0	0	0	0	0	0	0	0	0	0	0	0	0	0	0	0	0	0	0	0	Both	Both	0	0	0	0	R	R	0	0	0	0	0	0	0	0	0	0	Both	Both	0	0
Synpcc7942_0819	0	0	0	0	0	0	0	0	0	0	0	0	0	0	0	0	0	0	0	0	0	0	0	0	0	0	0	R	R	0	0	0	0	R	R	0	0	0	0	0	0	0	0	0	0	Both	Both	0	0
Synpcc7942_0820	0	0	0	0	0	0	0	0	0	0	0	0	0	0	0	0	0	0	0	0	0	0	0	0	0	0	0	0	0	0	0	0	0	0	0	0	0	0	0	0	0	0	0	0	0	0	0	0	0
Synpcc7942_0821	0	0	0	0	0	0	0	0	0	0	0	0	0	0	0	0	0	0	0	0	0	0	0	0	0	0	0	0	0	0	0	0	0	0	0	0	0	0	0	0	0	0	0	0	0	0	0	0	0
Synpcc7942_0822	0	0	0	0	0	0	0	0	0	D	D	0	0	0	0	0	0	0	0	0	0	0	0	0	0	0	0	0	0	0	0	0	0	D	D	0	0	0	0	D	D	0	0	0	0	0	0	0	0
Synpcc7942_0823	0	0	0	D	0	D	0	0	0	D	0	D	0	0	0	0	0	0	0	0	0	D	D	0	0	0	0	0	0	0	0	0	0	D	0	D	0	0	0	D	0	D	0	0	0	0	0	0	0
Synpcc7942_0824	0	0	0	D	D	0	0	0	0	D	D	0	0	0	0	0	0	0	0	0	0	0	0	0	0	0	0	0	0	0	0	0	0	D	D	0	0	0	0	0	0	0	0	0	0	D	D	0	0
Synpcc7942_0825	0	0	0	0	0	0	0	0	0	0	0	0	0	0	0	0	0	0	0	0	0	0	0	0	0	0	0	0	0	0	0	0	0	D	D	0	0	0	0	0	0	0	0	0	0	D	D	0	0
Synpcc7942_0826	0	0	0	D	D	0	0	0	0	0	0	0	0	0	0	0	0	0	0	0	0	0	0	0	0	0	0	0	0	0	0	0	0	0	0	0	0	0	0	0	0	0	0	0	0	0	0	0	0
Synpcc7942_0827	0	0	0	D	D	0	0	0	0	0	0	0	0	0	0	0	0	0	0	0	0	0	0	0	0	0	0	0	0	0	0	0	0	0	0	0	0	0	0	0	0	0	0	D	D	0	0	0	0
Synpcc7942_0828	0	0	0	0	0	0	0	0	0	0	0	0	0	0	0	0	0	0	0	0	0	0	0	0	0	0	0	0	0	0	0	D	D	0	0	0	0	0	0	0	0	0	Both	0	Both	0	0	0	0
Synpcc7942_0829	0	0	0	0	0	0	0	0	0	0	0	0	0	0	0	0	0	0	0	0	0	0	0	0	0	0	0	0	0	0	0	0	0	0	0	0	0	0	0	0	0	0	0	0	0	0	0	0	0
Synpcc7942_0830	0	0	0	0	0	0	0	0	0	0	0	0	0	0	0	0	0	0	0	0	0	0	0	0	0	0	0	0	0	0	0	0	0	0	0	0	0	0	0	0	0	0	0	0	0	0	0	0	0
Synpcc7942_0831	0	0	0	0	0	0	0	0	0	0	0	0	0	0	0	0	0	0	0	0	0	0	0	0	0	0	0	0	0	0	0	D	D	0	0	0	0	0	0	0	0	0	0	D	D	0	0	0	0
Synpcc7942_0833	0	D	D	0	0	0	0	D	D	0	0	0	0	0	0	0	0	0	0	0	0	0	0	0	0	0	0	0	0	0	0	D	D	0	0	0	0	0	0	0	0	0	0	0	0	0	0	0	0
Synpcc7942_0834	0	0	0	0	0	0	0	0	0	0	0	0	0	0	0	0	0	0	0	0	0	0	0	0	0	0	0	0	0	0	0	0	0	0	0	0	0	0	0	0	0	0	Both	0	Both	0	0	0	R
Synpcc7942_0835	0	0	0	0	0	0	0	0	0	0	0	0	0	0	0	0	0	0	0	0	0	0	0	0	0	0	0	0	0	0	0	0	0	Both	Both	0	0	0	0	0	0	0	0	0	0	0	0	0	0
Synpcc7942_0836	0	0	0	0	0	0	0	0	0	0	0	0	0	0	0	0	0	0	0	0	0	0	0	0	0	0	0	0	0	0	0	0	0	0	0	0	0	0	0	0	0	0	0	0	0	0	0	0	0
Synpcc7942_0837	0	0	0	0	0	0	0	0	0	0	0	0	0	0	0	0	0	0	0	0	0	0	0	0	0	0	0	0	0	0	0	0	0	0	0	0	0	0	0	0	0	0	0	0	0	D	D	0	0
Synpcc7942_0838	0	0	0	0	0	0	0	0	0	0	0	0	0	0	0	0	0	0	0	0	0	0	0	0	0	0	0	0	0	0	0	0	0	0	0	0	0	0	0	0	0	0	0	0	0	D	D	0	0
Synpcc7942_0839	0	0	0	0	0	0	0	0	0	0	0	0	0	0	0	0	0	0	0	0	0	0	0	0	0	0	0	0	0	0	0	0	0	0	0	0	0	0	0	0	0	0	0	0	0	0	0	0	0
Synpcc7942_0840	R	0	R	0	0	0	R	D	Both	0	0	0	0	R	R	0	0	0	0	0	0	0	0	0	0	0	0	0	0	0	0	0	0	0	0	0	0	0	0	0	0	0	0	0	0	R	R	0	0
Synpcc7942_0841	0	0	0	0	0	0	0	D	D	0	0	0	0	0	0	0	0	0	0	0	0	0	0	0	0	0	0	0	0	0	0	0	0	0	0	0	0	0	0	0	0	0	0	0	0	0	0	0	0
Synpcc7942_0842	0	0	0	0	0	0	0	0	0	0	0	0	0	0	0	0	0	0	0	0	0	0	0	0	0	0	0	0	0	0	0	0	0	0	0	0	0	0	0	0	0	0	0	0	0	R	R	0	0
Synpcc7942_0843	0	0	0	0	0	0	0	0	0	0	0	0	0	0	0	0	0	0	0	0	0	0	0	0	0	0	0	R	R	0	0	0	0	R	R	0	0	0	0	0	0	0	0	0	0	Both	Both	0	0
Synpcc7942_0844	0	0	0	0	0	0	0	0	0	0	0	0	0	0	0	0	0	0	0	0	0	0	0	0	0	D	D	0	0	0	0	0	0	0	0	0	0	0	0	0	0	0	0	D	D	0	0	0	0
Synpcc7942_0845	0	0	0	0	0	0	0	0	0	0	0	0	0	0	0	0	0	0	0	0	0	0	0	0	0	0	0	0	0	0	0	0	0	0	0	0	0	0	0	0	0	0	0	0	0	0	0	0	0
Synpcc7942_0846	0	0	0	0	0	0	0	0	0	0	0	0	0	0	0	0	0	0	0	0	0	0	0	0	0	D	D	0	0	0	0	D	D	0	0	0	0	0	0	0	0	0	0	D	D	0	0	0	0
Synpcc7942_0847	0	0	0	0	0	0	0	D	D	0	0	0	0	0	0	0	0	0	0	0	0	0	0	0	0	0	0	0	0	0	0	D	D	0	0	0	0	D	D	0	0	0	0	D	D	0	0	0	0
Synpcc7942_0848	0	0	0	0	0	0	0	0	0	0	0	0	0	0	0	0	0	0	0	0	0	0	0	0	0	0	0	0	0	0	0	0	0	0	0	0	0	0	0	0	0	0	0	0	0	0	0	0	0
Synpcc7942_0849	0	0	0	0	0	0	0	0	0	0	0	0	0	0	0	0	0	0	0	0	0	0	0	0	0	0	0	Both	Both	0	0	0	0	R	R	0	0	0	0	0	0	0	0	0	0	Both	Both	0	0
Synpcc7942_0850	0	0	0	R	R	0	0	0	0	0	0	0	0	0	0	0	0	0	0	0	0	0	0	0	0	0	0	R	R	0	0	0	0	Both	D	R	0	0	0	0	0	0	0	0	0	Both	D	R	0
Synpcc7942_0851	0	0	0	0	0	0	0	0	0	0	0	0	0	0	0	0	0	0	0	0	0	0	0	0	0	0	0	0	0	0	0	0	0	0	0	0	0	0	0	0	0	0	0	D	D	0	0	0	0
Synpcc7942_0853	0	0	0	R	R	0	0	0	0	0	0	0	0	0	0	0	0	0	0	0	0	0	0	0	0	0	0	0	0	0	0	0	0	0	0	0	0	0	0	0	0	0	0	0	0	D	D	0	0
Synpcc7942_0854	0	0	0	0	0	0	0	0	0	0	0	0	0	0	0	0	0	0	0	0	0	0	0	0	0	0	0	D	D	0	0	0	0	0	0	0	0	0	0	0	0	0	0	0	0	D	D	0	0
Synpcc7942_0855	R	0	R	0	0	0	R	0	R	0	0	0	0	0	0	0	0	0	0	0	0	0	0	0	0	0	0	0	0	0	0	0	0	R	R	0	0	0	0	0	0	0	0	0	0	Both	0	Both	0
Synpcc7942_0856	0	0	0	0	0	0	0	Both	Both	0	0	0	0	0	0	0	0	0	0	0	0	0	0	0	0	0	0	0	0	0	0	0	0	0	0	0	0	0	0	R	R	0	0	0	0	Both	0	Both	0
Synpcc7942_0857	0	0	0	0	0	0	0	D	D	0	0	0	0	0	0	0	0	0	0	0	0	0	0	0	0	0	0	0	0	0	0	0	0	0	0	0	0	0	0	R	R	0	0	0	0	Both	0	Both	0
Synpcc7942_0858	0	0	0	0	0	0	0	D	D	0	0	0	0	0	0	0	0	0	0	0	0	0	0	0	0	0	0	0	0	0	0	0	0	0	0	0	0	0	0	0	0	0	0	0	0	Both	0	Both	0
Synpcc7942_0859	0	0	0	0	0	0	0	D	D	0	0	0	0	0	0	0	0	0	0	0	0	0	0	0	0	0	0	0	0	0	0	0	0	0	0	0	0	0	0	0	0	0	0	0	0	Both	0	Both	0
Synpcc7942_0860	0	Both	Both	0	0	0	R	D	Both	0	0	0	0	0	0	0	0	0	0	0	0	0	0	0	0	0	0	0	0	0	0	0	0	0	0	0	0	0	0	0	0	0	0	0	0	Both	D	R	0
Synpcc7942_0861	0	0	0	Both	Both	0	0	0	0	D	D	0	0	0	0	0	0	0	0	0	0	0	0	0	0	0	0	R	R	0	0	0	0	Both	Both	0	0	0	0	0	0	0	0	0	0	Both	Both	0	0
Synpcc7942_0862	0	0	0	R	R	0	0	0	0	0	0	0	0	0	0	0	0	0	0	0	0	0	0	0	0	0	0	R	R	0	0	0	0	0	0	0	0	0	0	0	0	0	0	0	0	0	0	0	0
Synpcc7942_0863	0	0	0	0	0	0	0	0	0	0	0	0	0	0	0	0	0	0	0	0	0	0	0	0	0	0	0	0	0	0	0	0	0	R	R	0	0	0	0	0	0	0	0	0	0	0	0	0	0
Synpcc7942_0864	0	0	0	0	0	0	0	0	0	0	0	0	0	0	0	0	0	0	0	0	0	0	0	0	0	0	0	R	R	0	0	0	0	R	R	0	0	0	0	0	0	0	0	0	0	R	R	0	0
Synpcc7942_0865	0	0	0	0	0	0	0	0	0	D	D	0	0	0	0	0	0	0	0	0	0	0	0	0	0	0	0	0	0	0	0	0	0	0	0	0	0	0	0	0	0	0	0	0	0	0	0	0	0
Synpcc7942_0866	0	0	0	0	0	0	0	0	0	0	0	0	0	0	0	0	0	0	0	0	0	0	0	0	0	0	0	0	0	0	0	0	0	0	0	0	0	0	0	0	0	0	0	0	0	D	D	0	0
Synpcc7942_0867	0	0	0	0	0	0	0	0	0	0	0	0	0	0	0	0	0	0	0	0	0	0	0	0	0	0	0	0	0	0	0	0	0	0	0	0	0	0	0	0	0	0	0	0	0	0	0	0	0
Synpcc7942_0868	0	0	0	0	0	0	0	0	0	0	0	0	0	0	0	0	0	0	0	0	0	0	0	0	0	0	0	0	0	0	0	0	0	0	0	0	0	0	0	0	0	0	0	0	0	0	0	0	0
Synpcc7942_0869	0	0	0	0	0	0	0	0	0	0	0	0	0	0	0	0	0	0	0	0	0	0	0	0	0	0	0	0	0	0	0	0	0	D	D	0	0	0	0	0	0	0	0	0	0	0	0	0	0
Synpcc7942_0870	0	D	D	0	0	0	0	0	0	0	0	0	0	0	0	0	0	0	0	0	0	0	0	0	0	0	0	0	0	0	0	0	0	0	0	0	0	0	0	0	0	0	0	0	0	0	0	0	0
Synpcc7942_0871	0	0	0	0	0	0	0	0	0	0	0	0	0	0	0	0	0	0	0	0	0	0	0	0	0	0	0	0	0	0	0	0	0	0	0	0	0	0	0	0	0	0	0	0	0	0	0	0	0
Synpcc7942_0872	0	0	0	0	0	0	0	0	0	0	0	0	0	0	0	0	0	0	0	0	0	0	0	0	0	0	0	0	0	0	0	0	0	0	0	0	0	0	0	0	0	0	0	0	0	0	0	0	0
Synpcc7942_0873	0	0	0	0	0	0	0	0	0	0	0	0	0	0	0	0	0	0	0	0	0	0	0	0	0	0	0	0	0	0	0	0	0	0	0	0	0	D	D	0	0	0	0	0	0	0	0	0	0
Synpcc7942_0874	0	0	0	0	0	0	0	0	0	0	0	0	0	0	0	0	0	0	0	0	0	0	0	0	0	0	0	0	0	0	0	0	0	D	D	0	0	0	0	0	0	0	0	0	0	D	D	0	0
Synpcc7942_0875	0	0	0	0	0	0	0	0	0	0	0	0	0	0	0	0	0	0	0	0	0	0	0	0	0	0	0	D	D	0	0	0	0	0	0	0	0	0	0	0	0	0	0	0	0	Both	D	R	0
Synpcc7942_0876	0	0	0	0	0	0	0	0	0	0	0	0	0	0	0	0	0	0	0	0	0	0	0	0	0	0	0	0	0	0	0	0	0	0	0	0	0	0	0	0	0	0	0	0	0	0	0	0	0
Synpcc7942_0877	0	0	0	0	0	0	0	0	0	0	0	0	0	0	0	0	0	0	0	0	0	0	0	0	0	0	0	0	0	0	0	0	0	0	0	0	0	0	0	0	0	0	0	0	0	0	0	0	0
Synpcc7942_0878	0	0	0	0	0	0	0	0	0	0	0	0	0	0	0	0	0	0	0	0	0	0	0	0	0	0	0	0	0	0	0	0	0	Both	Both	0	0	0	0	D	D	0	0	0	0	0	0	0	0
Synpcc7942_0879	0	0	0	0	0	0	0	0	0	0	0	0	0	0	0	0	0	0	0	0	0	0	0	0	0	0	0	0	0	0	0	0	0	0	0	0	0	0	0	0	0	0	0	0	0	0	0	0	0
Synpcc7942_0880	0	0	0	0	0	0	0	0	0	0	0	0	0	0	0	0	0	0	0	0	0	0	0	0	0	0	0	0	0	0	0	0	0	0	0	0	0	0	0	0	0	0	0	0	0	0	0	0	0
Synpcc7942_0881	0	0	0	0	0	0	0	0	0	0	0	0	0	0	0	0	0	0	0	0	0	0	0	0	0	0	0	0	0	0	0	0	0	0	0	0	0	0	0	0	0	0	0	0	0	D	D	0	0
Synpcc7942_0882	0	0	0	0	0	0	0	0	0	0	0	0	0	0	0	0	0	0	0	0	0	0	0	0	0	0	0	0	0	0	0	0	0	0	0	0	0	0	0	0	0	0	0	0	0	0	0	0	0
Synpcc7942_0883	0	0	0	0	0	0	0	0	0	0	0	0	0	0	0	0	0	0	0	0	0	0	0	0	0	0	0	0	0	0	0	0	0	0	0	0	0	0	0	0	0	0	0	0	0	0	0	0	0
Synpcc7942_0884	0	0	0	0	0	0	0	0	0	0	0	0	0	0	0	0	0	0	0	0	0	0	0	0	0	0	0	0	0	0	0	0	0	0	0	0	0	0	0	0	0	0	0	0	0	0	0	0	0
Synpcc7942_0885	0	0	0	0	0	0	0	0	0	0	0	0	0	0	0	0	0	0	0	0	0	0	0	0	0	0	0	0	0	0	0	0	0	0	0	0	0	0	0	0	0	0	0	0	0	0	0	0	0
Synpcc7942_0886	0	0	0	0	0	0	0	0	0	0	0	0	0	0	0	0	0	0	0	0	0	0	0	0	0	0	0	0	0	0	0	0	0	0	0	0	0	0	0	0	0	0	0	0	0	0	0	0	0
Synpcc7942_0887	0	0	0	0	0	0	0	0	0	0	0	0	0	0	0	0	0	0	0	0	0	0	0	0	0	0	0	0	0	0	0	0	0	0	0	0	0	0	0	0	0	0	0	0	0	0	0	0	0
Synpcc7942_0888	0	0	0	0	0	0	0	0	0	0	0	0	0	0	0	0	0	0	0	0	0	0	0	0	0	0	0	0	0	0	0	0	0	0	0	0	0	0	0	0	0	0	0	0	0	0	0	0	0
Synpcc7942_0889	0	0	0	0	0	0	0	0	0	0	0	0	0	0	0	0	0	0	0	0	0	0	0	0	0	0	0	0	0	0	0	0	0	0	0	0	0	0	0	0	0	0	0	0	0	0	0	0	0
Synpcc7942_0890	0	0	0	0	0	0	0	0	0	0	0	0	0	0	0	0	0	0	0	0	0	0	0	0	0	D	D	0	0	0	0	D	D	0	0	0	0	0	0	0	0	0	0	D	D	0	0	0	0
Synpcc7942_0891	R	D	Both	0	0	0	0	R	R	0	0	0	0	0	0	0	0	0	0	0	0	0	0	0	0	0	0	0	0	0	0	0	0	0	0	0	0	0	0	0	0	0	0	0	0	0	0	0	0
Synpcc7942_0892	0	0	0	0	0	0	0	0	0	0	0	0	0	0	0	0	0	0	0	0	0	0	0	0	0	0	0	0	0	0	0	0	0	0	0	0	0	0	0	0	0	0	0	0	0	0	0	0	0
Synpcc7942_0893	0	0	0	0	0	0	0	0	0	0	0	0	0	0	0	0	0	0	0	0	0	0	0	0	0	0	0	0	0	0	0	0	0	0	0	0	0	0	0	0	0	0	0	0	0	0	0	0	0
Synpcc7942_0894	0	0	0	D	D	0	0	0	0	0	0	0	0	0	0	0	0	0	0	0	0	0	0	0	0	0	0	0	0	0	0	0	0	0	0	0	0	0	0	0	0	0	0	0	0	0	0	0	0
Synpcc7942_0895	0	0	0	0	0	0	0	0	0	0	0	0	0	0	0	0	0	0	0	0	0	0	0	0	0	0	0	0	0	0	0	0	0	0	0	0	0	0	0	0	0	0	0	0	0	0	0	0	0
Synpcc7942_0896	0	0	0	0	0	0	0	0	0	0	0	0	0	0	0	0	0	0	0	0	0	0	0	0	0	0	0	R	R	0	0	0	0	R	R	0	0	0	0	0	0	0	0	0	0	R	R	0	0
Synpcc7942_0897	0	0	0	0	0	0	0	0	0	0	0	0	0	0	0	0	0	0	0	0	0	0	0	0	0	0	0	0	0	0	0	0	0	0	0	0	0	0	0	0	0	0	0	0	0	0	0	0	0
Synpcc7942_0898	0	0	0	0	0	0	0	0	0	0	0	0	0	0	0	0	0	0	0	0	0	0	0	0	0	0	0	0	0	0	0	0	0	0	0	0	0	0	0	0	0	0	0	0	0	0	0	0	0
Synpcc7942_R0041	0	0	0	0	0	0	0	0	0	0	0	0	0	0	0	0	0	0	0	0	0	0	0	0	0	0	0	0	0	0	0	0	0	0	0	0	0	0	0	0	0	0	0	0	0	0	0	0	0
Synpcc7942_0899	0	0	0	0	0	0	0	0	0	0	0	0	0	0	0	0	0	0	0	0	0	0	0	0	0	0	0	0	0	0	0	0	0	0	0	0	0	0	0	0	0	0	0	0	0	0	0	0	0
Synpcc7942_0900	0	0	0	0	0	0	0	0	0	0	0	0	0	0	0	0	0	0	0	0	0	0	0	0	Both	0	Both	0	0	0	Both	0	Both	0	0	0	0	0	0	0	0	0	Both	0	Both	0	0	0	0
Synpcc7942_0901	0	0	0	D	D	0	0	0	0	0	0	0	0	0	0	0	0	0	0	0	0	0	0	0	0	0	0	0	0	0	0	0	0	0	0	0	0	0	0	0	0	0	0	0	0	D	D	0	0
Synpcc7942_0902	0	0	0	0	0	0	0	0	0	0	0	0	0	0	0	0	0	0	0	0	0	0	0	0	0	0	0	0	0	0	0	0	0	D	D	0	0	0	0	0	0	0	0	0	0	0	0	0	0
Synpcc7942_0903	0	0	0	0	0	0	0	0	0	0	0	0	0	0	0	0	0	0	0	0	0	0	0	0	0	0	0	0	0	0	0	0	0	0	0	0	0	0	0	0	0	0	0	0	0	0	0	0	0
Synpcc7942_0904	0	0	0	0	0	0	0	0	0	0	0	0	0	0	0	0	0	0	0	0	0	0	0	0	0	D	D	0	0	0	0	D	D	0	0	0	0	0	0	0	0	0	0	D	D	0	0	0	0
Synpcc7942_0905	Both	0	Both	0	0	0	Both	0	Both	0	0	0	0	0	0	0	0	0	Both	0	Both	0	0	0	0	0	0	0	0	0	Both	0	Both	0	0	0	0	0	0	0	0	0	0	0	0	0	0	0	0
Synpcc7942_0906	Both	0	Both	0	0	0	R	D	Both	0	0	0	R	0	R	0	0	0	R	D	Both	0	0	0	0	R	R	0	0	0	R	D	Both	0	0	0	0	R	R	0	0	0	0	0	0	R	R	0	0
Synpcc7942_0907	0	D	D	0	0	0	Both	0	Both	0	0	0	R	0	R	0	0	0	0	0	0	0	0	0	0	0	0	0	0	0	0	0	0	0	0	0	0	0	0	0	0	0	0	0	0	0	0	0	0
Synpcc7942_0908	0	0	0	0	0	0	0	0	0	0	0	0	0	0	0	0	0	0	0	0	0	0	0	0	0	0	0	R	R	0	0	0	0	R	R	0	0	0	0	0	0	0	0	0	0	R	R	0	0
Synpcc7942_0909	0	0	0	0	0	0	0	0	0	0	0	0	0	0	0	0	0	0	0	0	0	0	0	0	0	0	0	0	0	0	0	0	0	0	0	0	0	0	0	0	0	0	0	0	0	0	0	0	0
Synpcc7942_0910	0	0	0	0	0	0	0	0	0	0	0	0	0	0	0	0	0	0	0	0	0	0	0	0	0	0	0	0	0	0	0	D	D	0	0	0	0	0	0	0	0	0	0	0	0	0	0	0	0
Synpcc7942_0911	0	0	0	0	0	0	0	0	0	0	0	0	0	0	0	0	0	0	0	0	0	0	0	0	0	0	0	0	0	0	0	0	0	0	0	0	0	0	0	0	0	0	0	0	0	0	0	0	0
Synpcc7942_0912	0	0	0	0	0	0	0	0	0	0	0	0	0	0	0	0	0	0	0	0	0	0	0	0	0	0	0	0	0	0	0	0	0	0	0	0	0	0	0	0	0	0	0	0	0	0	0	0	0
Synpcc7942_0913	0	0	0	0	0	0	0	0	0	0	0	0	0	0	0	0	0	0	0	0	0	0	0	0	0	0	0	0	0	0	0	0	0	0	0	0	0	0	0	0	0	0	0	0	0	0	0	0	0
Synpcc7942_0914	0	0	0	0	0	0	0	0	0	0	0	0	0	0	0	0	0	0	0	0	0	D	D	0	0	0	0	0	0	0	0	0	0	0	0	0	0	0	0	0	0	0	0	0	0	0	0	0	0
Synpcc7942_0915	0	0	0	0	0	0	0	0	0	0	0	0	0	0	0	0	0	0	0	0	0	0	0	0	0	0	0	0	0	0	0	D	D	0	0	0	0	0	0	0	0	0	0	0	0	0	0	0	0
Synpcc7942_0916	0	0	0	0	0	0	0	0	0	0	0	0	0	0	0	0	0	0	0	0	0	0	0	0	0	0	0	0	0	0	0	0	0	0	0	0	0	0	0	0	0	0	0	0	0	0	0	0	0
Synpcc7942_R0042	0	0	0	0	0	0	0	0	0	0	0	0	0	0	0	0	0	0	0	0	0	0	0	0	0	0	0	R	R	0	0	0	0	R	R	0	0	0	0	0	0	0	0	0	0	R	R	0	0
Synpcc7942_R0043	0	0	0	0	0	0	0	0	0	0	0	0	0	0	0	0	0	0	0	0	0	0	0	0	0	0	0	R	R	0	0	0	0	R	R	0	0	0	0	0	0	0	0	0	0	R	R	0	0
Synpcc7942_0917	0	D	D	0	0	0	0	0	0	0	0	0	0	0	0	0	0	0	0	0	0	0	0	0	0	0	0	0	0	0	0	0	0	0	0	0	0	0	0	0	0	0	0	0	0	Both	Both	0	0
Synpcc7942_0918	0	0	0	0	0	0	0	0	0	0	0	0	0	0	0	0	0	0	0	0	0	0	0	0	0	0	0	Both	Both	0	0	0	0	Both	Both	0	0	0	0	0	0	0	0	0	0	Both	Both	0	0
Synpcc7942_0919	0	D	D	0	0	0	0	0	0	0	0	0	0	0	0	0	0	0	0	0	0	0	0	0	0	0	0	R	R	0	0	0	0	0	0	0	0	0	0	0	0	0	0	0	0	R	R	0	0
Synpcc7942_0920	0	0	0	0	0	0	0	0	0	0	0	0	0	0	0	0	0	0	0	0	0	0	0	0	0	0	0	Both	Both	0	0	0	0	Both	Both	0	0	0	0	0	0	0	0	0	0	Both	0	Both	0
Synpcc7942_0921	0	0	0	0	0	0	0	0	0	0	0	0	0	0	0	0	0	0	0	0	0	0	0	0	0	0	0	0	0	0	0	0	0	0	0	0	0	0	0	0	0	0	0	D	D	0	0	0	0
Synpcc7942_0922	0	0	0	0	0	0	0	0	0	0	0	0	0	0	0	0	0	0	0	0	0	0	0	0	0	0	0	0	0	0	0	0	0	0	0	0	0	0	0	0	0	0	0	0	0	0	0	0	0
Synpcc7942_0923	0	0	0	0	0	0	0	0	0	0	0	0	0	0	0	0	0	0	0	0	0	0	0	0	0	0	0	0	0	0	0	0	0	0	0	0	0	0	0	0	0	0	0	0	0	R	R	0	0
Synpcc7942_0924	0	0	0	0	0	0	0	0	0	0	0	0	0	0	0	0	0	0	0	0	0	0	0	0	0	0	0	0	0	0	0	D	D	0	0	0	0	0	0	0	0	0	0	D	D	0	0	0	0
Synpcc7942_0925	0	0	0	0	0	0	0	0	0	0	0	0	0	0	0	0	0	0	0	0	0	0	0	0	0	0	0	0	0	0	0	0	0	0	0	0	0	0	0	0	0	0	0	0	0	D	D	0	0
Synpcc7942_0926	0	0	0	0	0	0	0	0	0	0	0	0	0	0	0	0	0	0	0	0	0	0	0	0	0	0	0	0	0	0	0	0	0	D	D	0	0	0	0	0	0	0	0	0	0	D	D	0	0
Synpcc7942_0927	0	0	0	0	0	0	0	0	0	0	0	0	0	0	0	0	0	0	0	0	0	0	0	0	0	0	0	Both	Both	0	0	0	0	R	R	0	0	0	0	0	0	0	0	0	0	Both	Both	0	0
Synpcc7942_0928	0	0	0	0	0	0	0	0	0	0	0	0	0	0	0	0	0	0	0	0	0	0	0	0	0	0	0	Both	Both	0	0	0	0	Both	Both	0	0	0	0	0	0	0	0	0	0	Both	D	R	0
Synpcc7942_0929	0	0	0	0	0	0	0	0	0	0	0	0	0	0	0	0	0	0	0	0	0	0	0	0	0	0	0	Both	Both	0	0	0	0	Both	Both	0	0	0	0	0	0	0	0	0	0	Both	D	R	0
Synpcc7942_0930	0	0	0	0	0	0	0	0	0	0	0	0	0	0	0	0	0	0	0	0	0	0	0	0	0	0	0	0	0	0	0	0	0	0	0	0	0	0	0	0	0	0	0	0	0	0	0	0	0
Synpcc7942_0931	0	0	0	0	0	0	0	0	0	0	0	0	0	0	0	0	0	0	0	0	0	0	0	0	0	0	0	0	0	0	0	0	0	0	0	0	0	0	0	0	0	0	0	0	0	0	0	0	0
Synpcc7942_0932	0	0	0	0	0	0	0	0	0	0	0	0	0	0	0	0	0	0	0	0	0	0	0	0	0	0	0	0	0	0	0	0	0	0	0	0	0	0	0	0	0	0	0	0	0	0	0	0	0
Synpcc7942_0933	0	0	0	0	0	0	0	0	0	0	0	0	0	0	0	0	0	0	0	0	0	0	0	0	0	0	0	0	0	0	0	0	0	0	0	0	0	0	0	0	0	0	0	0	0	0	0	0	0
Synpcc7942_0934	0	0	0	0	0	0	0	0	0	0	0	0	0	0	0	0	0	0	0	0	0	0	0	0	0	0	0	0	0	0	0	0	0	0	0	0	0	0	0	0	0	0	0	0	0	0	0	0	0
Synpcc7942_0935	0	0	0	0	0	0	0	0	0	0	0	0	0	0	0	0	0	0	0	0	0	0	0	0	0	0	0	0	0	0	0	0	0	0	0	0	0	0	0	0	0	0	0	0	0	0	0	0	0
Synpcc7942_0936	0	0	0	0	0	0	0	0	0	0	0	0	0	0	0	0	0	0	0	0	0	0	0	0	0	0	0	0	0	0	0	0	0	0	0	0	0	0	0	0	0	0	0	0	0	0	0	0	0
Synpcc7942_0937	0	0	0	0	0	0	0	0	0	0	0	0	0	0	0	0	0	0	0	0	0	0	0	0	0	0	0	0	0	0	0	0	0	0	0	0	0	0	0	0	0	0	0	0	0	0	0	0	0
Synpcc7942_0938	0	0	0	0	0	0	0	0	0	0	0	0	0	0	0	0	0	0	0	0	0	0	0	0	0	0	0	0	0	0	0	0	0	0	0	0	0	0	0	0	0	0	D	0	D	0	0	0	0
Synpcc7942_0939	0	0	0	Both	Both	0	0	0	0	0	0	0	0	0	0	0	0	0	0	0	0	0	0	0	0	0	0	0	0	0	0	0	0	0	0	0	0	0	0	0	0	0	0	0	0	0	0	0	0
Synpcc7942_0940	0	0	0	0	0	0	0	0	0	0	0	0	0	R	R	0	0	0	R	D	Both	0	0	0	0	0	0	0	0	0	0	0	0	R	R	0	0	0	0	R	R	0	0	0	0	0	0	0	0
Synpcc7942_0941	0	0	0	0	0	0	0	0	0	0	0	0	0	0	0	0	0	0	0	0	0	0	0	0	0	0	0	0	0	0	0	0	0	R	R	0	0	0	0	0	0	0	0	0	0	0	0	0	0
Synpcc7942_0942	0	0	0	0	0	0	0	0	0	0	0	0	0	0	0	0	0	0	0	0	0	0	0	0	0	0	0	0	0	0	0	D	D	0	0	0	0	0	0	0	0	0	0	D	D	0	0	0	0
Synpcc7942_0943	0	0	0	0	0	0	0	0	0	0	0	0	0	0	0	0	0	0	0	0	0	0	0	0	0	0	0	0	0	0	0	0	0	0	0	0	0	0	0	0	0	0	0	0	0	0	0	0	0
Synpcc7942_0944	0	0	0	0	0	0	0	0	0	0	0	0	0	0	0	0	0	0	0	0	0	0	0	0	0	0	0	0	0	0	0	0	0	0	0	0	0	0	0	0	0	0	0	0	0	0	0	0	0
Synpcc7942_0945	0	D	D	0	0	0	0	0	0	0	0	0	0	0	0	0	0	0	0	0	0	0	0	0	0	D	D	0	0	0	D	0	D	0	0	0	0	0	0	0	0	0	0	0	0	0	0	0	0
Synpcc7942_0946	0	0	0	0	0	0	0	0	0	0	0	0	0	0	0	0	0	0	0	0	0	0	0	0	0	0	0	0	0	0	0	0	0	0	0	0	0	0	0	0	0	0	0	0	0	D	D	0	0
Synpcc7942_0947	0	0	0	0	0	0	0	0	0	0	0	0	0	0	0	0	0	0	0	0	0	0	0	0	0	0	0	0	0	0	0	0	0	0	0	0	0	0	0	0	0	0	0	0	0	0	0	0	0
Synpcc7942_0948	0	0	0	0	0	0	0	0	0	0	0	0	0	0	0	0	0	0	0	0	0	0	0	0	0	0	0	0	0	0	0	0	0	0	0	0	0	0	0	0	0	0	0	0	0	0	0	0	0
Synpcc7942_0949	0	0	0	0	0	0	0	0	0	0	0	0	0	0	0	0	0	0	0	0	0	0	0	0	0	0	0	0	0	0	0	0	0	0	0	0	0	0	0	0	0	0	0	0	0	0	0	0	0
Synpcc7942_0950	0	0	0	0	0	0	0	0	0	0	0	0	0	0	0	0	0	0	0	0	0	0	0	0	0	0	0	0	0	0	0	0	0	0	0	0	0	0	0	0	0	0	0	0	0	0	0	0	0
Synpcc7942_0951	0	0	0	0	0	0	0	0	0	0	0	0	0	0	0	0	0	0	0	0	0	0	0	0	0	0	0	R	R	0	0	0	0	Both	Both	0	0	0	0	0	0	0	0	0	0	Both	Both	0	0
Synpcc7942_0952	0	0	0	0	0	0	0	0	0	0	0	0	0	0	0	0	0	0	0	0	0	0	0	0	0	0	0	0	0	0	0	0	0	0	0	0	0	0	0	0	0	0	0	0	0	Both	Both	0	0
Synpcc7942_0953	0	0	0	0	0	0	0	0	0	0	0	0	0	0	0	0	0	0	0	0	0	0	0	0	0	0	0	0	0	0	0	0	0	0	0	0	0	0	0	0	0	0	0	0	0	0	0	0	0
Synpcc7942_0954	0	0	0	0	0	0	0	0	0	0	0	0	0	0	0	0	0	0	0	0	0	0	0	0	0	0	0	0	0	0	0	0	0	0	0	0	0	0	0	0	0	0	0	0	0	0	0	0	0
Synpcc7942_0955	0	D	D	0	0	0	0	D	D	0	0	0	0	0	0	0	0	0	0	0	0	0	0	0	0	0	0	0	0	0	0	D	D	0	0	0	0	0	0	0	0	0	0	0	0	0	0	0	0
Synpcc7942_0956	0	0	0	0	0	0	0	0	0	0	0	0	0	0	0	0	0	0	0	0	0	0	0	0	0	0	0	0	0	0	0	0	0	0	0	0	0	0	0	0	0	0	0	D	D	0	0	0	0
Synpcc7942_0957	0	0	0	0	0	0	0	0	0	0	0	0	0	0	0	0	0	0	0	0	0	0	0	0	0	D	D	0	0	0	0	0	0	0	0	0	0	0	0	0	0	0	0	D	D	0	0	0	0
Synpcc7942_0958	0	0	0	0	0	0	0	0	0	0	0	0	0	0	0	0	0	0	0	0	0	0	0	0	0	0	0	0	0	0	0	0	0	0	0	0	0	0	0	0	0	0	0	0	0	0	0	0	0
Synpcc7942_0959	0	0	0	0	0	0	0	0	0	0	0	0	0	0	0	0	0	0	0	0	0	0	0	0	0	D	D	0	0	0	0	D	D	0	0	0	0	0	0	0	0	0	Both	0	Both	0	0	0	0
Synpcc7942_0960	0	0	0	D	D	0	0	0	0	0	0	0	0	0	0	0	0	0	0	0	0	0	0	0	0	0	0	0	0	0	0	0	0	0	0	0	0	0	0	0	0	0	0	0	0	0	0	0	0
Synpcc7942_0961	0	0	0	0	0	0	0	0	0	D	D	0	0	0	0	0	0	0	0	0	0	0	0	0	0	0	0	0	0	0	0	0	0	0	0	0	0	0	0	D	D	0	0	D	D	0	0	0	0
Synpcc7942_0962	0	0	0	0	0	0	0	0	0	0	0	0	0	0	0	0	0	0	0	0	0	0	0	0	0	0	0	0	0	0	0	0	0	0	0	0	0	0	0	0	0	0	0	D	D	0	0	0	0
Synpcc7942_0963	0	0	0	0	0	0	0	0	0	0	0	0	0	0	0	0	0	0	0	0	0	0	0	0	0	0	0	0	0	0	0	0	0	0	0	0	0	0	0	0	0	0	0	0	0	0	0	0	0
Synpcc7942_0964	0	0	0	0	0	0	0	0	0	0	0	0	0	0	0	0	0	0	0	0	0	0	0	0	0	0	0	R	R	0	0	0	0	R	R	0	0	0	0	0	0	0	0	0	0	R	R	0	0
Synpcc7942_0965	0	0	0	0	0	0	0	0	0	0	0	0	0	0	0	0	0	0	0	0	0	0	0	0	0	0	0	R	R	0	0	0	0	0	0	0	0	0	0	0	0	0	0	0	0	R	R	0	0
Synpcc7942_0966	0	0	0	0	0	0	0	0	0	0	0	0	0	0	0	0	0	0	0	0	0	0	0	0	0	D	D	0	0	0	0	D	D	0	0	0	0	0	0	0	0	0	0	Both	Both	0	0	0	0
Synpcc7942_0967	0	0	0	0	0	0	0	0	0	0	0	0	0	0	0	0	0	0	0	0	0	0	0	0	0	0	0	Both	Both	0	0	0	0	R	R	0	0	0	0	0	0	0	0	0	0	Both	Both	0	0
Synpcc7942_0968	0	0	0	0	0	0	0	0	0	0	0	0	0	0	0	0	0	0	0	0	0	0	0	0	0	D	D	0	0	0	0	D	D	0	0	0	0	0	0	0	0	0	0	Both	Both	0	0	0	0
Synpcc7942_0969	0	0	0	D	D	0	0	0	0	0	0	0	0	0	0	0	0	0	0	0	0	0	0	0	0	0	0	0	0	0	0	0	0	0	0	0	0	0	0	D	D	0	0	D	D	0	0	0	0
Synpcc7942_0970	0	0	0	0	0	0	0	0	0	D	D	0	0	0	0	0	0	0	0	0	0	0	0	0	0	D	D	0	0	0	0	0	0	0	0	0	0	0	0	D	D	0	0	D	D	0	0	0	0
Synpcc7942_0971	0	0	0	0	0	0	0	0	0	0	0	0	0	0	0	0	0	0	0	0	0	0	0	0	0	0	0	R	R	0	0	0	0	0	0	0	0	0	0	0	0	0	0	0	0	0	0	0	0
Synpcc7942_0972	0	0	0	0	0	0	0	0	0	0	0	0	0	0	0	0	0	0	0	0	0	0	0	0	0	0	0	0	0	0	0	0	0	0	0	0	0	0	0	0	0	0	0	0	0	D	D	0	0
Synpcc7942_0973	0	0	0	0	0	0	0	0	0	0	0	0	0	0	0	0	0	0	0	0	0	0	0	0	0	0	0	0	0	0	0	0	0	0	0	0	0	0	0	0	0	0	0	0	0	0	0	0	0
Synpcc7942_0974	0	0	0	0	0	0	0	0	0	0	0	0	0	0	0	0	0	0	0	0	0	0	0	0	0	0	0	0	0	0	0	0	0	0	0	0	0	0	0	0	0	0	0	0	0	0	0	0	0
Synpcc7942_0975	0	0	0	0	0	0	0	0	0	0	0	0	0	0	0	0	0	0	0	0	0	0	0	0	0	0	0	0	0	0	0	0	0	D	D	0	0	0	0	0	0	0	0	0	0	0	0	0	0
Synpcc7942_0976	0	0	0	0	0	0	0	0	0	0	0	0	0	0	0	0	0	0	0	0	0	0	0	0	0	D	D	0	0	0	0	D	D	0	0	0	0	0	0	0	0	0	0	D	D	0	0	0	0
Synpcc7942_0977	0	0	0	0	0	0	0	0	0	0	0	0	0	0	0	0	0	0	0	0	0	0	0	0	0	0	0	Both	Both	0	0	0	0	Both	Both	0	0	0	0	0	0	0	0	0	0	Both	D	R	0
Synpcc7942_0978	0	0	0	0	0	0	0	0	0	0	0	0	0	0	0	0	0	0	0	0	0	0	0	0	0	0	0	D	D	0	0	0	0	0	0	0	0	0	0	0	0	0	0	0	0	Both	D	R	0
Synpcc7942_0979	R	D	Both	0	0	0	0	0	0	0	0	0	0	0	0	0	0	0	0	0	0	0	0	0	0	0	0	0	0	0	0	0	0	0	0	0	0	0	0	0	0	0	0	0	0	0	0	0	0
Synpcc7942_0980	0	0	0	0	0	0	0	0	0	0	0	0	0	0	0	0	0	0	0	0	0	0	0	0	0	0	0	0	0	0	0	D	D	0	0	0	0	0	0	0	0	0	0	D	D	0	0	0	0
Synpcc7942_R0017	0	0	0	0	0	0	0	0	0	0	0	0	0	0	0	0	0	0	0	0	0	0	0	0	0	D	D	0	0	0	0	D	D	0	0	0	0	0	0	0	0	0	D	0	D	0	0	0	0
Synpcc7942_0981	0	0	0	0	0	0	0	0	0	0	0	0	0	0	0	0	0	0	0	0	0	0	0	0	0	0	0	0	0	0	0	0	0	0	0	0	0	0	0	0	0	0	0	0	0	D	D	0	0
Synpcc7942_0982	0	D	D	0	0	0	0	0	0	0	0	0	0	0	0	0	0	0	0	0	0	0	0	0	0	0	0	0	0	0	0	D	D	0	0	0	0	0	0	0	0	0	0	D	D	0	0	0	0
Synpcc7942_0983	0	0	0	0	0	0	0	0	0	0	0	0	0	0	0	0	0	0	0	0	0	0	0	0	0	D	D	0	0	0	0	D	D	0	0	0	0	0	0	0	0	0	0	D	D	0	0	0	0
Synpcc7942_0984	0	0	0	0	0	0	0	0	0	0	0	0	0	0	0	0	0	0	0	0	0	0	0	0	0	0	0	0	0	0	0	0	0	0	0	0	0	0	0	0	0	0	0	0	0	0	0	0	0
Synpcc7942_0985	0	0	0	0	0	0	0	0	0	0	0	0	0	0	0	0	0	0	0	0	0	0	0	0	0	0	0	0	0	0	0	0	0	R	R	0	0	0	0	0	0	0	0	0	0	0	0	0	0
Synpcc7942_0986	Both	0	Both	0	0	0	Both	0	Both	0	0	0	0	0	0	0	0	0	0	0	0	0	0	0	0	0	0	R	R	0	0	Both	Both	0	0	0	Both	0	Both	0	0	0	0	0	0	R	R	0	0
Synpcc7942_0987	0	0	0	0	0	0	0	0	0	0	0	0	0	0	0	0	0	0	0	0	0	0	0	0	0	0	0	0	0	0	0	0	0	R	R	0	0	0	0	0	0	0	0	0	0	R	R	0	0
Synpcc7942_0988	0	0	0	0	0	0	0	0	0	0	0	0	0	0	0	0	0	0	0	0	0	0	0	0	0	0	0	0	0	0	0	0	0	0	0	0	0	0	0	0	0	0	0	0	0	0	0	0	0
Synpcc7942_0989	0	R	R	0	0	0	0	R	R	0	0	0	0	0	0	0	0	0	0	0	0	0	0	0	0	0	0	0	0	0	0	0	0	0	0	0	0	0	0	0	0	0	Both	0	Both	0	0	0	R
Synpcc7942_0990	0	0	0	0	0	0	0	0	0	0	0	0	0	0	0	0	0	0	0	0	0	0	0	0	0	0	0	0	0	0	0	0	0	0	0	0	0	0	0	0	0	0	0	0	0	0	0	0	0
Synpcc7942_0991	0	0	0	0	0	0	0	0	0	0	0	0	0	0	0	0	0	0	0	0	0	0	0	0	0	0	0	0	0	0	0	0	0	D	D	0	0	0	0	D	D	0	0	0	0	R	R	0	0
Synpcc7942_0992	0	0	0	0	0	0	0	0	0	0	0	0	0	0	0	0	0	0	0	0	0	0	0	0	0	0	0	0	0	0	0	0	0	D	D	0	0	0	0	0	0	0	0	0	0	0	0	0	0
Synpcc7942_0993	0	0	0	0	0	0	0	0	0	0	0	0	0	0	0	0	0	0	0	0	0	0	0	0	0	0	0	0	0	0	0	0	0	0	0	0	0	0	0	0	0	0	0	0	0	Both	Both	0	0
Synpcc7942_0994	0	0	0	0	0	0	0	0	0	0	0	0	0	0	0	0	0	0	0	0	0	0	0	0	0	0	0	0	0	0	0	0	0	0	0	0	0	0	0	0	0	0	0	0	0	0	0	0	0
Synpcc7942_0995	0	0	0	0	0	0	0	0	0	0	0	0	0	0	0	0	0	0	0	0	0	0	0	0	0	0	0	0	0	0	0	0	0	0	0	0	0	0	0	0	0	0	0	0	0	D	D	0	0
Synpcc7942_0996	0	0	0	0	0	0	0	0	0	D	D	0	0	0	0	0	0	0	0	0	0	0	0	0	0	0	0	D	D	0	0	0	0	D	D	0	0	0	0	0	0	0	0	0	0	D	D	0	0
Synpcc7942_0997	0	0	0	0	0	0	0	0	0	0	0	0	0	0	0	0	0	0	0	0	0	0	0	0	0	0	0	0	0	0	0	0	0	Both	Both	0	0	0	0	D	D	0	0	0	0	Both	Both	0	0
Synpcc7942_0998	0	0	0	0	0	0	0	0	0	0	0	0	0	0	0	0	0	0	0	0	0	0	0	0	0	D	D	0	0	0	0	0	0	0	0	0	0	0	0	D	D	0	0	Both	Both	0	0	0	0
Synpcc7942_0999	0	0	0	0	0	0	0	0	0	0	0	0	0	0	0	0	0	0	0	R	R	0	0	0	0	0	0	0	0	0	0	0	0	0	0	0	0	0	0	0	0	0	0	0	0	Both	D	R	0
Synpcc7942_1000	0	0	0	0	0	0	0	0	0	0	0	0	0	0	0	0	0	0	0	0	0	0	0	0	0	0	0	0	0	0	D	0	D	0	0	0	D	0	D	0	0	0	D	0	D	0	0	0	D
Synpcc7942_1001	0	0	0	0	0	0	0	0	0	0	0	0	0	0	0	0	0	0	0	0	0	0	0	0	0	0	0	D	D	0	0	0	0	D	D	0	0	0	0	0	0	0	0	0	0	Both	0	Both	0
Synpcc7942_1002	0	0	0	0	0	0	0	0	0	0	0	0	0	0	0	0	0	0	0	0	0	0	0	0	0	0	0	D	D	0	0	0	0	D	D	0	0	0	0	0	0	0	0	0	0	Both	0	Both	0
Synpcc7942_1003	0	0	0	0	0	0	0	0	0	0	0	0	0	0	0	0	0	0	0	0	0	0	0	0	0	0	0	0	0	0	0	0	0	0	0	0	0	0	0	0	0	0	0	0	0	Both	Both	0	0
Synpcc7942_1004	0	0	0	0	0	0	0	0	0	0	0	0	0	0	0	0	0	0	0	0	0	0	0	0	0	0	0	0	0	0	0	0	0	0	0	0	0	0	0	0	0	0	0	0	0	0	0	0	0
Synpcc7942_1005	0	0	0	D	D	0	0	0	0	0	0	0	0	0	0	0	0	0	0	0	0	0	0	0	0	0	0	D	D	0	0	0	0	0	0	0	0	0	0	0	0	0	0	0	0	0	0	0	0
Synpcc7942_1006	0	0	0	D	D	0	0	0	0	D	D	0	0	0	0	0	0	0	0	0	0	0	0	0	0	0	0	0	0	0	0	0	0	D	D	0	0	0	0	0	0	0	0	0	0	0	0	0	0
Synpcc7942_1007	0	0	0	0	0	0	0	0	0	D	D	0	0	0	0	0	0	0	0	0	0	0	0	0	0	0	0	0	0	0	0	0	0	0	0	0	0	0	0	0	0	0	0	0	0	D	D	0	0
Synpcc7942_1008	0	0	0	D	D	0	0	0	0	0	0	0	0	0	0	0	0	0	0	0	0	0	0	0	0	0	0	0	0	0	0	0	0	D	D	0	0	0	0	0	0	0	0	0	0	0	0	0	0
Synpcc7942_1009	0	0	0	0	0	0	0	0	0	0	0	0	0	0	0	0	0	0	0	0	0	0	0	0	0	0	0	0	0	0	0	0	0	0	0	0	0	0	0	0	0	0	0	0	0	0	0	0	0
Synpcc7942_1010	0	D	D	0	0	0	0	D	D	0	0	0	0	0	0	0	0	0	0	0	0	0	0	0	0	0	0	0	0	0	0	0	0	0	0	0	0	0	0	0	0	0	0	Both	Both	0	0	0	0
Synpcc7942_1011	0	0	0	0	0	0	0	0	0	0	0	0	0	0	0	0	0	0	0	0	0	0	0	0	0	0	0	0	0	0	0	0	0	0	0	0	0	0	0	0	0	0	0	0	0	0	0	0	0
Synpcc7942_1012	0	0	0	0	0	0	0	0	0	0	0	0	0	0	0	0	0	0	0	0	0	0	0	0	0	0	0	R	R	0	0	0	0	R	R	0	0	0	0	0	0	0	0	0	0	0	0	0	0
Synpcc7942_1013	0	0	0	0	0	0	0	0	0	0	0	0	0	0	0	0	0	0	0	0	0	0	0	0	0	0	0	R	R	0	0	0	0	Both	Both	0	0	0	0	0	0	0	0	0	0	Both	Both	0	0
Synpcc7942_1014	0	0	0	0	0	0	0	0	0	0	0	0	0	0	0	0	0	0	0	0	0	0	0	0	0	0	0	R	R	0	0	0	0	Both	Both	0	0	0	0	0	0	0	0	0	0	Both	D	R	0
Synpcc7942_1015	0	0	0	0	0	0	0	0	0	0	0	0	0	0	0	0	0	0	0	0	0	0	0	0	0	0	0	Both	Both	0	0	0	0	Both	Both	0	0	0	0	0	0	0	0	0	0	Both	D	R	0
Synpcc7942_1016	0	0	0	0	0	0	0	0	0	0	0	0	0	0	0	0	0	0	0	0	0	0	0	0	0	0	0	R	R	0	0	0	0	Both	Both	0	0	0	0	D	D	0	0	0	0	Both	Both	0	0
Synpcc7942_1017	0	0	0	0	0	0	0	0	0	0	0	0	0	0	0	0	0	0	0	0	0	0	0	0	0	0	0	0	0	0	0	0	0	0	0	0	0	0	0	0	0	0	0	0	0	0	0	0	0
Synpcc7942_1018	0	0	0	D	D	0	0	0	0	0	0	0	0	0	0	0	0	0	0	0	0	0	0	0	0	0	0	0	0	0	0	0	0	0	0	0	0	0	0	0	0	0	0	0	0	D	D	0	0
Synpcc7942_1019	0	0	0	D	D	0	0	0	0	D	D	0	0	0	0	0	0	0	0	0	0	0	0	0	0	0	0	0	0	0	0	0	0	0	0	0	0	0	0	0	0	0	0	D	D	0	0	0	0
Synpcc7942_1020	0	0	0	0	0	0	0	0	0	0	0	0	0	0	0	0	0	0	0	0	0	0	0	0	0	0	0	0	0	0	0	0	0	0	0	0	0	0	0	0	0	0	0	0	0	0	0	0	0
Synpcc7942_1021	0	0	0	0	0	0	0	0	0	0	0	0	0	0	0	0	0	0	0	0	0	0	0	0	0	0	0	0	0	0	0	0	0	0	0	0	0	0	0	0	0	0	0	0	0	0	0	0	0
Synpcc7942_1022	0	0	0	0	0	0	0	0	0	0	0	0	0	0	0	0	0	0	0	0	0	0	0	0	0	D	D	0	0	0	0	D	D	0	0	0	0	0	0	0	0	0	0	Both	Both	0	0	0	0
Synpcc7942_1023	0	0	0	0	0	0	0	0	0	0	0	0	0	0	0	0	0	0	0	0	0	0	0	0	0	D	D	0	0	0	0	D	D	0	0	0	0	0	0	0	0	0	0	Both	Both	0	0	0	0
Synpcc7942_1024	0	0	0	0	0	0	0	0	0	0	0	0	0	0	0	0	0	0	0	0	0	0	0	0	0	0	0	0	0	0	0	0	0	0	0	0	0	0	0	0	0	0	0	0	0	0	0	0	0
Synpcc7942_1025	0	0	0	0	0	0	0	0	0	0	0	0	0	0	0	0	0	0	0	0	0	0	0	0	0	0	0	0	0	0	0	0	0	0	0	0	0	0	0	0	0	0	0	0	0	0	0	0	0
Synpcc7942_1026	0	0	0	0	0	0	0	0	0	0	0	0	0	0	0	0	0	0	0	0	0	0	0	0	0	D	D	0	0	0	0	0	0	0	0	0	0	0	0	0	0	0	0	D	D	0	0	0	0
Synpcc7942_1027	0	0	0	0	0	0	0	0	0	0	0	0	0	0	0	0	0	0	0	0	0	0	0	0	0	0	0	0	0	0	0	0	0	D	D	0	0	0	0	0	0	0	0	0	0	0	0	0	0
Synpcc7942_1028	0	0	0	0	0	0	0	0	0	0	0	0	0	0	0	0	0	0	0	0	0	0	0	0	0	0	0	0	0	0	0	0	0	0	0	0	0	0	0	0	0	0	0	0	0	0	0	0	0
Synpcc7942_1029	0	D	D	0	0	0	0	0	0	0	0	0	0	0	0	0	0	0	0	0	0	0	0	0	0	0	0	Both	Both	0	0	0	0	Both	Both	0	0	0	0	0	0	0	0	0	0	Both	D	R	0
Synpcc7942_1030	0	D	D	0	0	0	0	D	D	0	0	0	0	0	0	0	0	0	0	0	0	0	0	0	0	0	0	Both	Both	0	0	0	0	0	0	0	0	0	0	0	0	0	0	0	0	Both	Both	0	0
Synpcc7942_1031	R	D	Both	0	0	0	0	R	R	0	0	0	0	0	0	0	0	0	0	0	0	0	0	0	0	0	0	0	0	0	0	0	0	0	0	0	0	R	R	0	0	0	0	Both	Both	0	0	0	R
Synpcc7942_1032	0	0	0	0	0	0	0	0	0	0	0	0	0	0	0	0	0	0	0	0	0	0	0	0	0	0	0	R	R	0	0	0	0	0	0	0	0	0	0	0	0	0	0	0	0	0	0	0	0
Synpcc7942_1033	0	0	0	0	0	0	0	0	0	0	0	0	0	0	0	0	0	0	0	0	0	0	0	0	0	0	0	R	R	0	0	0	0	R	R	0	0	0	0	0	0	0	0	0	0	Both	Both	0	0
Synpcc7942_1034	0	0	0	0	0	0	0	0	0	0	0	0	0	0	0	0	0	0	0	0	0	0	0	0	0	0	0	D	D	0	0	0	0	0	0	0	0	0	0	0	0	0	0	0	0	Both	Both	0	0
Synpcc7942_1035	0	0	0	0	0	0	0	0	0	0	0	0	0	0	0	0	0	0	0	0	0	0	0	0	0	0	0	0	0	0	0	0	0	0	0	0	0	0	0	0	0	0	0	0	0	0	0	0	0
Synpcc7942_1036	R	D	Both	0	0	0	R	D	Both	0	0	0	0	0	0	0	0	0	0	0	0	0	0	0	0	0	0	0	0	0	0	0	0	0	0	0	0	0	0	0	0	0	0	0	0	0	0	0	0
Synpcc7942_1037	0	0	0	0	0	0	0	0	0	0	0	0	0	0	0	0	0	0	0	0	0	0	0	0	0	0	0	0	0	0	0	0	0	0	0	0	0	0	0	0	0	0	0	0	0	0	0	0	0
Synpcc7942_1038	0	0	0	0	0	0	0	0	0	0	0	0	0	0	0	0	0	0	0	0	0	0	0	0	0	0	0	0	0	0	0	0	0	0	0	0	0	0	0	0	0	0	0	0	0	0	0	0	0
Synpcc7942_1039	0	0	0	0	0	0	0	0	0	0	0	0	0	0	0	0	0	0	0	0	0	0	0	0	0	0	0	0	0	0	0	0	0	0	0	0	0	0	0	0	0	0	0	0	0	0	0	0	0
Synpcc7942_1040	0	0	0	0	0	0	0	0	0	0	0	0	0	0	0	0	0	0	0	0	0	0	0	0	0	0	0	0	0	0	0	0	0	0	0	0	0	0	0	0	0	0	Both	0	Both	0	0	0	0
Synpcc7942_1041	0	0	0	0	0	0	0	0	0	0	0	0	0	0	0	0	0	0	0	0	0	0	0	0	0	0	0	0	0	0	0	0	0	0	0	0	0	0	0	0	0	0	0	0	0	0	0	0	0
Synpcc7942_1042	0	0	0	0	0	0	0	0	0	0	0	0	0	0	0	0	0	0	0	0	0	0	0	0	0	0	0	0	0	0	0	0	0	0	0	0	0	0	0	0	0	0	0	0	0	Both	0	Both	0
Synpcc7942_1043	0	0	0	0	0	0	0	0	0	0	0	0	0	0	0	0	0	0	0	0	0	0	0	0	0	0	0	0	0	0	0	0	0	0	0	0	0	0	0	0	0	0	0	0	0	D	D	0	0
Synpcc7942_1044	0	0	0	0	0	0	0	0	0	0	0	0	0	0	0	0	0	0	0	0	0	0	0	0	0	0	0	0	0	0	0	0	0	0	0	0	0	0	0	0	0	0	0	0	0	0	0	0	0
Synpcc7942_1045	0	0	0	0	0	0	0	0	0	0	0	0	0	0	0	0	0	0	0	0	0	0	0	0	0	0	0	0	0	0	0	0	0	0	0	0	0	0	0	0	0	0	0	0	0	0	0	0	0
Synpcc7942_1046	0	0	0	0	0	0	0	0	0	0	0	0	0	0	0	0	0	0	0	0	0	0	0	0	0	0	0	0	0	0	0	0	0	0	0	0	0	0	0	0	0	0	0	0	0	0	0	0	0
Synpcc7942_1047	0	0	0	0	0	0	0	0	0	0	0	0	0	0	0	0	0	0	0	0	0	0	0	0	0	0	0	Both	Both	0	0	0	0	Both	Both	0	0	0	0	0	0	0	0	0	0	Both	0	Both	0
Synpcc7942_1048	0	0	0	0	0	0	0	0	0	0	0	0	0	0	0	0	0	0	0	0	0	0	0	0	0	0	0	D	D	0	0	0	0	D	D	0	0	0	0	0	0	0	0	0	0	Both	0	Both	0
Synpcc7942_1049	0	0	0	0	0	0	0	0	0	0	0	0	0	0	0	0	0	0	0	0	0	0	0	0	0	0	0	D	D	0	0	0	0	0	0	0	0	0	0	0	0	0	0	0	0	Both	0	Both	0
Synpcc7942_1050	0	0	0	0	0	0	0	0	0	0	0	0	0	0	0	0	0	0	0	0	0	0	0	0	0	0	0	D	D	0	0	0	0	0	0	0	0	0	0	0	0	0	0	0	0	Both	0	Both	0
Synpcc7942_1051	0	0	0	0	0	0	0	0	0	0	0	0	0	0	0	0	0	0	0	0	0	0	0	0	0	0	0	Both	Both	0	0	0	0	Both	Both	0	0	0	0	0	0	0	0	0	0	Both	0	Both	0
Synpcc7942_1052	0	D	D	0	0	0	0	D	D	0	0	0	0	0	0	0	0	0	0	0	0	0	0	0	0	0	0	Both	Both	0	0	0	0	R	R	0	0	D	D	0	0	0	0	0	0	Both	0	Both	0
Synpcc7942_1053	0	D	D	0	0	0	0	0	0	0	0	0	0	0	0	0	0	0	0	0	0	0	0	0	0	0	0	Both	Both	0	0	0	0	R	R	0	0	0	0	0	0	0	0	0	0	Both	0	Both	0
Synpcc7942_1054	0	0	0	0	0	0	0	0	0	0	0	0	0	0	0	0	0	0	0	0	0	0	0	0	0	0	0	Both	Both	0	0	0	0	0	0	0	0	Both	Both	0	0	0	0	0	0	Both	Both	0	0
Synpcc7942_1055	0	0	0	0	0	0	0	0	0	0	0	0	0	0	0	0	0	0	0	0	0	0	0	0	0	0	0	0	0	0	0	0	0	0	0	0	0	D	D	0	0	0	0	0	0	D	D	0	0
Synpcc7942_1056	0	0	0	0	0	0	0	0	0	0	0	0	0	0	0	0	0	0	0	0	0	0	0	0	0	0	0	0	0	0	0	0	0	0	0	0	0	0	0	0	0	0	0	0	0	0	0	0	0
Synpcc7942_1057	0	0	0	0	0	0	0	0	0	0	0	0	0	0	0	0	0	0	0	0	0	0	0	0	0	0	0	0	0	0	0	0	0	0	0	0	0	0	0	0	0	0	0	0	0	0	0	0	0
Synpcc7942_1058	0	0	0	0	0	0	0	0	0	0	0	0	0	0	0	0	0	0	0	0	0	0	0	0	0	0	0	0	0	0	0	0	0	0	0	0	0	0	0	0	0	0	0	0	0	0	0	0	0
Synpcc7942_1059	0	D	D	0	0	0	0	D	D	0	0	0	0	0	0	0	0	0	0	0	0	0	0	0	0	0	0	0	0	0	0	0	0	0	0	0	0	0	0	0	0	0	0	0	0	0	0	0	0
Synpcc7942_1060	0	0	0	0	0	0	0	0	0	0	0	0	0	0	0	0	0	0	0	0	0	0	0	0	0	0	0	0	0	0	0	0	0	0	0	0	0	0	0	0	0	0	0	0	0	0	0	0	0
Synpcc7942_1061	0	0	0	0	0	0	0	0	0	0	0	0	0	0	0	0	0	0	0	0	0	0	0	0	0	0	0	0	0	0	0	0	0	0	0	0	0	0	0	0	0	0	0	0	0	0	0	0	0
Synpcc7942_1062	0	0	0	0	0	0	0	0	0	0	0	0	0	0	0	0	0	0	0	0	0	0	0	0	0	D	D	0	0	0	0	0	0	0	0	0	0	0	0	0	0	0	0	Both	Both	0	0	0	0
Synpcc7942_1063	0	0	0	0	0	0	0	0	0	0	0	0	0	0	0	0	0	0	0	0	0	0	0	0	0	D	D	0	0	0	0	0	0	0	0	0	0	0	0	0	0	0	0	Both	Both	0	0	0	0
Synpcc7942_1064	0	0	0	0	0	0	0	0	0	0	0	0	0	0	0	0	0	0	0	0	0	0	0	0	0	0	0	0	0	0	0	0	0	0	0	0	0	0	0	0	0	0	0	0	0	0	0	0	0
Synpcc7942_1065	0	0	0	0	0	0	0	0	0	0	0	0	0	0	0	0	0	0	0	0	0	0	0	0	0	0	0	0	0	0	0	0	0	0	0	0	0	0	0	0	0	0	0	0	0	0	0	0	0
Synpcc7942_1066	0	0	0	0	0	0	0	0	0	0	0	0	0	0	0	0	0	0	0	0	0	0	0	0	0	0	0	0	0	0	0	0	0	0	0	0	0	0	0	0	0	0	0	0	0	0	0	0	0
Synpcc7942_1067	0	0	0	0	0	0	0	0	0	0	0	0	0	0	0	0	0	0	0	0	0	0	0	0	0	0	0	0	0	0	0	0	0	0	0	0	0	0	0	0	0	0	0	0	0	0	0	0	0
Synpcc7942_1068	0	0	0	0	0	0	0	0	0	0	0	0	0	0	0	0	0	0	0	0	0	0	0	0	0	0	0	R	R	0	0	0	0	R	R	0	0	0	0	0	0	0	0	0	0	Both	D	R	0
Synpcc7942_1069	0	0	0	0	0	0	0	0	0	0	0	0	0	0	0	0	0	0	0	0	0	0	0	0	0	0	0	0	0	0	0	0	0	0	0	0	0	0	0	0	0	0	0	0	0	0	0	0	0
Synpcc7942_1070	0	0	0	0	0	0	0	0	0	0	0	0	0	0	0	0	0	0	0	0	0	0	0	0	0	0	0	0	0	0	0	D	D	0	0	0	0	0	0	0	0	0	0	D	D	0	0	0	0
Synpcc7942_1071	0	0	0	0	0	0	0	0	0	0	0	0	0	0	0	0	0	0	0	0	0	0	0	0	0	0	0	0	0	0	0	0	0	0	0	0	0	0	0	0	0	0	0	0	0	0	0	0	0
Synpcc7942_1072	0	0	0	0	0	0	0	0	0	0	0	0	0	0	0	0	0	0	0	0	0	0	0	0	0	0	0	0	0	0	0	0	0	0	0	0	0	0	0	0	0	0	0	0	0	0	0	0	0
Synpcc7942_1073	0	0	0	0	0	0	0	0	0	0	0	0	0	0	0	0	0	0	0	0	0	0	0	0	0	0	0	D	D	0	0	0	0	0	0	0	0	0	0	0	0	0	0	0	0	D	0	D	0
Synpcc7942_1074	0	0	0	0	0	0	0	0	0	0	0	0	0	0	0	0	0	0	0	0	0	0	0	0	0	0	0	0	0	0	0	0	0	0	0	0	0	0	0	0	0	0	0	0	0	0	0	0	0
Synpcc7942_1075	0	0	0	0	0	0	0	0	0	0	0	0	0	0	0	0	0	0	0	0	0	0	0	0	0	0	0	0	0	0	0	0	0	0	0	0	0	0	0	0	0	0	0	0	0	0	0	0	0
Synpcc7942_1076	0	0	0	0	0	0	0	0	0	0	0	0	0	0	0	0	0	0	0	0	0	0	0	0	0	0	0	0	0	0	0	0	0	0	0	0	0	0	0	0	0	0	0	0	0	0	0	0	0
Synpcc7942_1077	0	D	D	0	0	0	0	0	0	0	0	0	0	0	0	0	0	0	0	0	0	0	0	0	0	0	0	0	0	0	0	0	0	0	0	0	0	0	0	0	0	0	0	0	0	0	0	0	0
Synpcc7942_1078	0	0	0	0	0	0	0	0	0	0	0	0	0	0	0	0	0	0	0	0	0	0	0	0	0	0	0	0	0	0	0	Both	Both	0	0	0	0	0	0	0	0	0	0	Both	Both	0	0	0	0
Synpcc7942_1079	0	0	0	0	0	0	0	0	0	0	0	0	0	0	0	0	0	0	0	0	0	0	0	0	0	D	D	0	0	0	0	D	D	0	0	0	0	0	0	0	0	0	0	D	D	0	0	0	0
Synpcc7942_1080	0	0	0	0	0	0	0	0	0	0	0	0	0	0	0	0	0	0	0	0	0	0	0	0	0	0	0	0	0	0	0	0	0	0	0	0	0	0	0	0	0	0	0	0	0	D	D	0	0
Synpcc7942_1081	0	0	0	0	0	0	0	0	0	0	0	0	0	0	0	0	0	0	0	0	0	0	0	0	0	0	0	0	0	0	0	0	0	0	0	0	0	0	0	0	0	0	0	0	0	Both	Both	0	0
Synpcc7942_1082	0	0	0	0	0	0	0	0	0	0	0	0	0	0	0	0	0	0	0	0	0	0	0	0	0	0	0	0	0	0	0	0	0	0	0	0	0	0	0	0	0	0	0	0	0	0	0	0	0
Synpcc7942_1083	0	0	0	0	0	0	0	0	0	0	0	0	0	0	0	0	0	0	0	0	0	0	0	0	0	0	0	0	0	0	0	0	0	0	0	0	0	0	0	0	0	0	0	0	0	0	0	0	0
Synpcc7942_1084	0	0	0	0	0	0	0	0	0	D	D	0	0	0	0	0	0	0	0	0	0	0	0	0	0	0	0	0	0	0	0	0	0	0	0	0	0	0	0	0	0	0	0	0	0	0	0	0	0
Synpcc7942_1085	0	0	0	0	0	0	0	0	0	0	0	0	0	0	0	0	0	0	0	0	0	0	0	0	0	0	0	0	0	0	0	0	0	0	0	0	0	0	0	0	0	0	0	0	0	0	0	0	0
Synpcc7942_1086	0	0	0	0	0	0	0	0	0	0	0	0	0	0	0	0	0	0	0	0	0	0	0	0	0	0	0	Both	Both	0	0	0	0	Both	Both	0	0	0	0	0	0	0	0	0	0	Both	Both	0	0
Synpcc7942_1087	0	0	0	0	0	0	0	0	0	0	0	0	0	0	0	0	0	0	0	0	0	0	0	0	0	0	0	0	0	0	0	0	0	D	D	0	0	0	0	0	0	0	0	0	0	Both	D	R	0
Synpcc7942_1088	0	0	0	0	0	0	0	0	0	0	0	0	0	0	0	0	0	0	0	0	0	0	0	0	0	0	0	0	0	0	0	0	0	0	0	0	0	0	0	0	0	0	0	0	0	D	D	0	0
Synpcc7942_1089	Both	0	Both	0	0	0	0	D	D	0	0	0	0	0	0	0	0	0	R	0	R	0	0	0	0	0	0	R	R	0	0	0	0	R	0	R	0	0	0	0	0	0	0	0	0	R	R	0	0
Synpcc7942_1090	0	0	0	Both	Both	0	0	0	0	0	0	0	0	0	0	0	0	0	0	0	0	0	0	0	0	D	D	0	0	0	R	D	Both	0	0	0	0	0	0	0	0	0	0	Both	Both	0	0	0	0
Synpcc7942_1091	0	0	0	0	0	0	0	0	0	0	0	0	0	0	0	0	0	0	0	0	0	0	0	0	0	0	0	0	0	0	0	0	0	0	0	0	0	0	0	0	0	0	0	D	D	0	0	0	0
Synpcc7942_1092	0	0	0	0	0	0	0	0	0	0	0	0	0	0	0	0	0	0	0	0	0	0	0	0	0	0	0	0	0	0	0	0	0	0	0	0	0	0	0	0	0	0	0	0	0	0	0	0	0
Synpcc7942_1093	0	0	0	0	0	0	0	0	0	0	0	0	0	0	0	0	0	0	0	0	0	0	0	0	0	0	0	0	0	0	0	0	0	0	0	0	0	0	0	0	0	0	0	0	0	0	0	0	0
Synpcc7942_1094	0	0	0	0	0	0	0	0	0	0	0	0	0	0	0	0	0	0	0	0	0	0	0	0	0	0	0	0	0	0	0	0	0	0	0	0	0	0	0	0	0	0	0	0	0	0	0	0	0
Synpcc7942_1095	0	0	0	0	0	0	0	0	0	0	0	0	0	0	0	0	0	0	0	0	0	0	0	0	0	0	0	0	0	0	0	0	0	0	0	0	0	0	0	0	0	0	Both	0	Both	0	0	0	0
Synpcc7942_1096	0	0	0	0	0	0	0	0	0	0	0	0	0	0	0	0	0	0	0	0	0	0	0	0	0	0	0	0	0	0	0	0	0	0	0	0	0	0	0	0	0	0	R	D	Both	0	0	0	0
Synpcc7942_1097	0	0	0	0	0	0	0	0	0	0	0	0	0	0	0	0	0	0	0	0	0	0	0	0	0	0	0	0	0	0	0	0	0	0	0	0	0	0	0	0	0	0	0	0	0	0	0	0	0
Synpcc7942_1098	0	0	0	0	0	0	0	0	0	0	0	0	0	0	0	0	0	0	0	0	0	0	0	0	0	0	0	0	0	0	0	0	0	0	0	0	0	0	0	0	0	0	0	0	0	0	0	0	0
Synpcc7942_1099	0	0	0	0	0	0	0	0	0	0	0	0	0	0	0	0	0	0	0	0	0	0	0	0	0	0	0	0	0	0	0	0	0	0	0	0	0	0	0	0	0	0	0	0	0	0	0	0	0
Synpcc7942_1100	0	0	0	D	D	0	0	0	0	0	0	0	0	0	0	0	0	0	0	0	0	0	0	0	0	0	0	0	0	0	0	0	0	D	D	0	0	0	0	D	D	0	0	0	0	0	0	0	0
Synpcc7942_1101	Both	0	Both	0	0	0	0	D	D	0	0	0	0	0	0	0	0	0	0	0	0	0	0	0	0	0	0	0	0	0	0	0	0	Both	D	R	0	0	0	0	0	0	0	0	0	Both	Both	0	0
Synpcc7942_1102	0	0	0	0	0	0	0	R	R	0	0	0	0	0	0	0	0	0	0	0	0	0	0	0	0	0	0	0	0	0	0	0	0	R	R	0	0	0	0	0	0	0	0	0	0	0	0	0	0
Synpcc7942_1103	0	0	0	D	D	0	0	0	0	0	0	0	0	0	0	0	0	0	0	0	0	0	0	0	0	0	0	0	0	0	0	0	0	D	D	0	0	0	0	D	D	0	0	0	0	0	0	0	0
Synpcc7942_1104	0	0	0	0	0	0	0	0	0	0	0	0	0	0	0	0	0	0	0	0	0	0	0	0	0	0	0	0	0	0	0	0	0	0	0	0	0	0	0	0	0	0	0	0	0	0	0	0	0
Synpcc7942_1105	0	0	0	D	D	0	0	0	0	0	0	0	0	0	0	0	0	0	0	0	0	0	0	0	0	0	0	0	0	0	0	0	0	D	D	0	0	0	0	0	0	0	0	0	0	0	0	0	0
Synpcc7942_1106	0	0	0	0	0	0	0	0	0	0	0	0	0	0	0	0	0	0	0	0	0	0	0	0	0	0	0	0	0	0	0	0	0	0	0	0	0	0	0	0	0	0	0	0	0	0	0	0	0
Synpcc7942_1107	0	0	0	0	0	0	0	0	0	0	0	0	0	0	0	0	0	0	0	0	0	0	0	0	0	0	0	0	0	0	0	0	0	R	R	0	0	0	0	0	0	0	0	0	0	0	0	0	0
Synpcc7942_1108	0	0	0	0	0	0	0	0	0	0	0	0	0	0	0	0	0	0	0	0	0	0	0	0	0	0	0	0	0	0	0	0	0	0	0	0	0	0	0	0	0	0	0	0	0	R	R	0	0
Synpcc7942_1109	0	0	0	0	0	0	0	0	0	0	0	0	0	0	0	0	0	0	0	0	0	0	0	0	0	0	0	0	0	0	0	0	0	0	0	0	0	0	0	0	0	0	0	0	0	0	0	0	0
Synpcc7942_1110	0	0	0	0	0	0	0	0	0	0	0	0	0	0	0	0	0	0	0	0	0	0	0	0	0	0	0	R	R	0	0	0	0	0	0	0	0	0	0	0	0	0	0	0	0	Both	Both	0	0
Synpcc7942_1111	0	0	0	0	0	0	0	0	0	0	0	0	0	0	0	0	0	0	0	0	0	0	0	0	0	0	0	D	D	0	0	0	0	0	0	0	0	0	0	0	0	0	0	0	0	0	0	0	0
Synpcc7942_1112	0	0	0	0	0	0	0	0	0	0	0	0	0	0	0	0	0	0	0	0	0	0	0	0	0	0	0	0	0	0	0	0	0	0	0	0	0	0	0	0	0	0	0	0	0	0	0	0	0
Synpcc7942_1113	0	0	0	0	0	0	0	0	0	0	0	0	0	0	0	0	0	0	0	0	0	0	0	0	0	0	0	0	0	0	0	0	0	0	0	0	0	0	0	0	0	0	0	0	0	0	0	0	0
Synpcc7942_1114	0	0	0	0	0	0	0	0	0	0	0	0	0	0	0	0	0	0	0	0	0	0	0	0	0	0	0	0	0	0	0	0	0	0	0	0	0	0	0	0	0	0	0	0	0	0	0	0	0
Synpcc7942_1115	0	0	0	0	0	0	0	0	0	0	0	0	0	0	0	0	0	0	0	0	0	0	0	0	0	0	0	0	0	0	0	0	0	0	0	0	0	0	0	0	0	0	0	0	0	0	0	0	0
Synpcc7942_1116	0	0	0	0	0	0	0	0	0	0	0	0	0	0	0	0	0	0	0	0	0	0	0	0	0	0	0	R	R	0	0	0	0	0	0	0	0	0	0	0	0	0	0	0	0	R	R	0	0
Synpcc7942_1117	0	0	0	0	0	0	0	0	0	0	0	0	0	0	0	0	0	0	0	0	0	0	0	0	0	0	0	R	R	0	0	0	0	0	0	0	0	0	0	0	0	0	0	0	0	Both	0	Both	0
Synpcc7942_1118	0	0	0	0	0	0	0	0	0	0	0	0	0	0	0	0	0	0	0	0	0	0	0	0	0	0	0	0	0	0	0	D	D	0	0	0	0	0	0	0	0	0	0	D	D	0	0	0	0
Synpcc7942_1119	0	D	D	0	0	0	0	0	0	0	0	0	0	0	0	0	0	0	0	0	0	0	0	0	0	0	0	0	0	0	0	0	0	0	0	0	0	0	0	0	0	0	0	0	0	0	0	0	0
Synpcc7942_1120	0	0	0	0	0	0	0	0	0	Both	0	Both	0	0	0	0	0	0	Both	0	Both	0	0	0	0	D	D	0	0	0	0	0	0	Both	D	R	0	0	0	Both	0	Both	Both	0	Both	0	0	0	0
Synpcc7942_1121	0	0	0	0	0	0	0	0	0	0	0	0	0	0	0	0	0	0	0	0	0	0	0	0	0	0	0	0	0	0	0	0	0	R	R	0	0	0	0	0	0	0	0	0	0	0	0	0	0
Synpcc7942_1122	0	0	0	Both	Both	0	0	0	0	0	0	0	0	0	0	0	0	0	0	0	0	0	0	0	0	0	0	R	R	0	0	0	0	Both	Both	0	0	0	0	0	0	0	0	0	0	R	R	0	0
Synpcc7942_1123	0	0	0	D	D	0	0	0	0	D	D	0	0	0	0	0	0	0	0	0	0	0	0	0	0	0	0	R	R	0	0	0	0	Both	Both	0	0	0	0	0	0	0	0	0	0	R	R	0	0
Synpcc7942_1124	0	0	0	Both	Both	0	0	0	0	D	D	0	0	0	0	0	0	0	0	0	0	0	0	0	0	0	0	0	0	0	0	0	0	R	R	0	0	0	0	0	0	0	0	D	D	0	0	0	0
Synpcc7942_1125	0	0	0	0	0	0	0	0	0	0	0	0	0	0	0	0	0	0	0	0	0	0	0	0	0	0	0	0	0	0	0	0	0	0	0	0	0	0	0	0	0	0	0	0	0	0	0	0	0
Synpcc7942_1126	0	0	0	Both	Both	0	0	0	0	0	0	0	0	0	0	0	0	0	0	0	0	0	0	0	0	0	0	0	0	0	0	0	0	R	R	0	0	0	0	0	0	0	0	D	D	0	0	0	0
Synpcc7942_1127	0	0	0	0	0	0	0	0	0	0	0	0	0	0	0	0	0	0	0	0	0	0	0	0	0	D	D	0	0	0	0	0	0	0	0	0	0	0	0	0	0	0	0	D	D	0	0	0	0
Synpcc7942_1128	D	0	D	0	0	0	0	0	0	0	0	0	0	0	0	0	0	0	0	0	0	0	0	0	0	0	0	0	0	0	Both	0	Both	0	0	0	Both	0	Both	0	0	0	Both	0	Both	0	0	0	Both
Synpcc7942_1129	0	0	0	0	0	0	0	0	0	0	0	0	0	0	0	0	0	0	0	0	0	0	0	0	0	0	0	0	0	0	0	0	0	0	0	0	0	0	0	0	0	0	0	D	D	0	0	0	0
Synpcc7942_1130	0	0	0	0	0	0	0	0	0	D	D	0	0	0	0	0	0	0	0	0	0	0	0	0	0	0	0	0	0	0	0	0	0	D	D	0	0	0	0	0	0	0	0	0	0	0	0	0	0
Synpcc7942_1131	0	Both	Both	0	0	0	0	0	0	0	0	0	0	0	0	0	0	0	0	0	0	0	0	0	0	0	0	0	0	0	0	0	0	0	0	0	0	0	0	0	0	0	0	0	0	R	R	0	0
Synpcc7942_1132	D	0	D	0	0	0	0	0	0	0	0	0	0	0	0	D	D	0	0	0	0	0	0	0	0	0	0	0	0	0	Both	0	Both	0	0	0	Both	0	Both	0	0	0	Both	0	Both	0	0	0	Both
Synpcc7942_1133	D	0	D	0	0	0	0	0	0	0	0	0	0	0	0	D	0	D	0	0	0	0	0	0	0	0	0	0	0	0	Both	0	Both	0	0	0	Both	0	Both	0	0	0	Both	0	Both	0	0	0	Both
Synpcc7942_1134	Both	0	Both	0	0	0	0	0	0	0	0	0	0	0	0	Both	0	Both	0	0	0	0	0	0	0	0	0	0	0	0	Both	0	Both	0	0	0	Both	0	Both	0	0	0	Both	0	Both	0	0	0	Both
EbfG3	Both	0	Both	0	0	0	0	0	0	0	0	0	0	0	0	Both	0	Both	0	0	0	0	0	0	0	0	0	0	0	0	Both	0	Both	0	0	0	Both	0	Both	0	0	0	Both	0	Both	0	0	0	Both
EbfG2	Both	0	Both	0	0	0	0	0	0	0	0	0	0	0	0	Both	0	Both	0	0	0	0	0	0	0	0	0	0	0	0	Both	0	Both	0	0	0	Both	0	Both	0	0	0	Both	0	Both	0	0	0	Both
EbfG1	Both	0	Both	0	0	0	0	0	0	0	0	0	0	0	0	Both	0	Both	0	0	0	0	0	0	0	0	0	0	0	0	Both	0	Both	0	0	0	Both	0	Both	0	0	0	Both	0	Both	0	0	0	Both
Synpcc7942_1135	0	0	0	0	0	0	0	0	0	0	0	0	0	0	0	0	0	0	0	0	0	0	0	0	0	0	0	0	0	0	0	0	0	0	0	0	0	0	0	0	0	0	0	0	0	0	0	0	0
Synpcc7942_1136	0	0	0	0	0	0	0	0	0	0	0	0	0	0	0	0	0	0	0	0	0	0	0	0	0	0	0	0	0	0	0	0	0	0	0	0	0	0	0	0	0	0	0	0	0	0	0	0	0
Synpcc7942_1137	0	0	0	0	0	0	0	0	0	0	0	0	0	0	0	0	0	0	0	0	0	0	0	0	0	0	0	0	0	0	0	D	D	0	0	0	0	D	D	0	0	0	0	0	0	Both	Both	0	0
Synpcc7942_1138	0	0	0	0	0	0	0	0	0	0	0	0	0	0	0	0	0	0	0	0	0	0	0	0	0	0	0	0	0	0	0	0	0	0	0	0	0	0	0	0	0	0	0	0	0	0	0	0	0
Synpcc7942_1139	0	0	0	0	0	0	0	0	0	0	0	0	0	0	0	0	0	0	0	0	0	0	0	0	0	D	D	0	0	0	0	D	D	0	0	0	0	0	0	0	0	0	0	D	D	0	0	0	0
Synpcc7942_1140	0	0	0	0	0	0	0	0	0	0	0	0	0	0	0	0	0	0	0	0	0	0	0	0	0	0	0	0	0	0	0	0	0	0	0	0	0	0	0	0	0	0	0	0	0	0	0	0	0
Synpcc7942_1141	0	0	0	0	0	0	0	0	0	0	0	0	0	0	0	0	0	0	0	0	0	0	0	0	0	0	0	0	0	0	0	0	0	0	0	0	0	0	0	0	0	0	0	0	0	0	0	0	0
Synpcc7942_1142	0	0	0	0	0	0	0	0	0	0	0	0	0	0	0	0	0	0	0	0	0	0	0	0	0	D	D	0	0	0	0	D	D	0	0	0	0	0	0	0	0	0	0	D	D	0	0	0	0
Synpcc7942_1143	0	0	0	0	0	0	0	0	0	0	0	0	0	0	0	0	0	0	0	0	0	0	0	0	0	0	0	R	R	0	0	0	0	R	R	0	0	0	0	0	0	0	0	0	0	Both	Both	0	0
Synpcc7942_1144	0	0	0	D	D	0	0	0	0	0	0	0	0	0	0	0	0	0	0	0	0	0	0	0	0	0	0	0	0	0	0	0	0	0	0	0	0	0	0	0	0	0	0	D	D	0	0	0	0
Synpcc7942_R0044	0	0	0	0	0	0	0	0	0	0	0	0	0	0	0	0	0	0	0	0	0	0	0	0	0	0	0	R	R	0	0	0	0	R	R	0	0	0	0	0	0	0	0	0	0	R	R	0	0
Synpcc7942_1145	0	0	0	D	D	0	0	0	0	D	D	0	0	0	0	0	0	0	0	0	0	0	0	0	0	0	0	0	0	0	0	0	0	R	R	0	0	0	0	D	D	0	0	0	0	0	0	0	0
Synpcc7942_1146	0	0	0	0	0	0	0	0	0	0	0	0	0	0	0	0	0	0	0	0	0	0	0	0	0	0	0	R	R	0	0	0	0	R	R	0	0	0	0	0	0	0	0	0	0	0	0	0	0
Synpcc7942_1147	0	0	0	0	0	0	0	0	0	0	0	0	0	0	0	0	0	0	0	0	0	0	0	0	0	0	0	0	0	0	0	0	0	0	0	0	0	0	0	0	0	0	0	0	0	0	0	0	0
Synpcc7942_1148	0	0	0	Both	0	Both	0	0	0	Both	0	Both	0	0	0	0	0	0	0	0	0	0	0	0	0	0	0	0	0	0	0	0	0	Both	D	R	0	0	0	Both	0	Both	0	R	R	0	0	0	0
Synpcc7942_1149	0	0	0	0	0	0	0	0	0	0	0	0	0	0	0	0	0	0	0	0	0	0	0	0	0	0	0	0	0	0	0	0	0	0	0	0	0	0	0	0	0	0	0	0	0	D	D	0	0
Synpcc7942_R0045	0	0	0	0	0	0	0	0	0	0	0	0	0	0	0	0	0	0	0	0	0	0	0	0	0	0	0	0	0	0	0	0	0	0	0	0	0	0	0	0	0	0	0	0	0	0	0	0	0
Synpcc7942_1150	R	D	Both	0	0	0	R	0	R	0	0	0	0	0	0	0	0	0	0	0	0	0	0	0	0	0	0	0	0	0	R	D	Both	0	0	0	0	0	0	0	0	0	R	D	Both	0	0	0	0
Synpcc7942_1151	0	0	0	0	0	0	0	0	0	0	0	0	0	0	0	0	0	0	0	0	0	0	0	0	0	0	0	0	0	0	0	0	0	D	D	0	0	0	0	0	0	0	0	0	0	D	D	0	0
Synpcc7942_1152	0	0	0	Both	Both	0	0	0	0	D	D	0	0	0	0	0	0	0	0	0	0	0	0	0	0	0	0	0	0	0	0	0	0	0	0	0	0	0	0	0	0	0	0	D	D	0	0	0	0
Synpcc7942_1153	0	0	0	0	0	0	0	0	0	0	0	0	0	0	0	0	0	0	0	0	0	0	0	0	0	0	0	0	0	0	0	0	0	0	0	0	0	0	0	0	0	0	0	0	0	0	0	0	0
Synpcc7942_1154	Both	0	Both	0	0	0	R	0	R	0	0	0	0	0	0	0	0	0	R	0	R	0	0	0	0	0	0	R	R	0	0	0	0	R	0	R	0	0	0	0	0	0	0	0	0	R	0	R	0
Synpcc7942_1155	0	0	0	0	0	0	0	0	0	0	0	0	0	0	0	0	0	0	0	0	0	0	0	0	0	0	0	0	0	0	0	0	0	0	0	0	0	0	0	0	0	0	0	0	0	0	0	0	0
Synpcc7942_1156	0	0	0	0	0	0	0	0	0	0	0	0	0	0	0	0	0	0	0	0	0	0	0	0	0	0	0	0	0	0	0	0	0	0	0	0	0	0	0	0	0	0	0	0	0	0	0	0	0
Synpcc7942_1157	0	0	0	0	0	0	0	0	0	0	0	0	0	0	0	0	0	0	0	0	0	0	0	0	0	0	0	0	0	0	0	0	0	0	0	0	0	0	0	0	0	0	0	0	0	0	0	0	0
Synpcc7942_1158	0	0	0	0	0	0	0	0	0	0	0	0	0	0	0	0	0	0	0	0	0	0	0	0	0	0	0	0	0	0	0	0	0	R	R	0	0	0	0	0	0	0	0	0	0	0	0	0	0
Synpcc7942_1159	0	0	0	0	0	0	0	0	0	0	0	0	0	0	0	0	0	0	0	0	0	0	0	0	0	0	0	0	0	0	0	0	0	0	0	0	0	0	0	0	0	0	0	0	0	0	0	0	0
Synpcc7942_1160	0	0	0	0	0	0	0	0	0	0	0	0	0	0	0	0	0	0	0	0	0	0	0	0	0	0	0	0	0	0	0	0	0	0	0	0	0	0	0	0	0	0	0	0	0	D	D	0	0
Synpcc7942_1161	0	0	0	0	0	0	0	0	0	0	0	0	0	0	0	0	0	0	0	0	0	0	0	0	0	0	0	0	0	0	0	0	0	0	0	0	0	0	0	0	0	0	0	0	0	0	0	0	0
Synpcc7942_1162	0	0	0	0	0	0	0	0	0	0	0	0	0	0	0	0	0	0	0	0	0	0	0	0	0	0	0	0	0	0	0	0	0	0	0	0	0	0	0	0	0	0	0	0	0	0	0	0	0
Synpcc7942_1163	0	0	0	D	D	0	0	0	0	0	0	0	0	0	0	0	0	0	0	0	0	0	0	0	0	0	0	0	0	0	0	0	0	D	D	0	0	0	0	D	D	0	0	0	0	0	0	0	0
Synpcc7942_1164	0	0	0	0	0	0	0	0	0	0	0	0	0	0	0	0	0	0	0	0	0	0	0	0	0	0	0	0	0	0	0	R	R	0	0	0	0	0	0	0	0	0	Both	0	Both	0	0	0	0
Synpcc7942_1165	0	0	0	0	0	0	0	0	0	0	0	0	0	0	0	0	0	0	0	0	0	0	0	0	0	0	0	0	0	0	0	0	0	0	0	0	0	0	0	0	0	0	0	0	0	0	0	0	0
Synpcc7942_1166	0	0	0	0	0	0	0	0	0	0	0	0	0	0	0	0	0	0	0	0	0	0	0	0	0	0	0	0	0	0	0	0	0	0	0	0	0	0	0	0	0	0	0	0	0	0	0	0	0
Synpcc7942_1167	0	0	0	0	0	0	0	0	0	0	0	0	0	0	0	0	0	0	0	0	0	0	0	0	0	0	0	0	0	0	0	0	0	0	0	0	0	0	0	0	0	0	0	0	0	0	0	0	0
Synpcc7942_1168	0	0	0	0	0	0	0	0	0	0	0	0	0	0	0	0	0	0	0	0	0	0	0	0	0	0	0	0	0	0	0	0	0	0	0	0	0	0	0	0	0	0	0	0	0	0	0	0	0
Synpcc7942_1169	0	0	0	0	0	0	0	0	0	0	0	0	0	0	0	0	0	0	0	0	0	0	0	0	0	0	0	0	0	0	0	0	0	D	D	0	0	0	0	0	0	0	0	0	0	0	0	0	0
Synpcc7942_1170	0	0	0	0	0	0	0	0	0	0	0	0	0	0	0	0	0	0	0	0	0	0	0	0	0	0	0	0	0	0	0	0	0	R	R	0	0	0	0	0	0	0	0	0	0	0	0	0	0
Synpcc7942_1171	0	0	0	0	0	0	0	0	0	0	0	0	0	0	0	0	0	0	0	0	0	0	0	0	0	0	0	0	0	0	0	0	0	0	0	0	0	0	0	0	0	0	0	0	0	0	0	0	0
Synpcc7942_1172	0	0	0	0	0	0	0	0	0	0	0	0	0	0	0	0	0	0	0	0	0	0	0	0	0	D	D	0	0	0	0	0	0	0	0	0	0	0	0	0	0	0	0	D	D	0	0	0	0
Synpcc7942_1173	0	0	0	0	0	0	0	0	0	0	0	0	0	0	0	0	0	0	0	0	0	0	0	0	0	0	0	0	0	0	0	0	0	0	0	0	0	0	0	0	0	0	0	0	0	0	0	0	0
Synpcc7942_1174	0	0	0	0	0	0	0	0	0	0	0	0	0	0	0	0	0	0	0	0	0	0	0	0	0	0	0	0	0	0	0	0	0	Both	Both	0	0	0	0	0	0	0	0	0	0	Both	Both	0	0
Synpcc7942_1175	0	0	0	0	0	0	0	0	0	0	0	0	0	0	0	0	0	0	0	0	0	0	0	0	0	0	0	0	0	0	0	0	0	0	0	0	0	0	0	0	0	0	0	0	0	Both	Both	0	0
Synpcc7942_1176	0	0	0	0	0	0	0	0	0	0	0	0	0	0	0	0	0	0	0	0	0	0	0	0	0	0	0	0	0	0	0	0	0	0	0	0	0	0	0	0	0	0	0	0	0	Both	Both	0	0
Synpcc7942_1177	0	0	0	0	0	0	0	0	0	0	0	0	0	0	0	0	0	0	0	0	0	0	0	0	0	0	0	0	0	0	0	0	0	Both	Both	0	0	0	0	0	0	0	0	0	0	Both	Both	0	0
Synpcc7942_1178	0	0	0	0	0	0	0	0	0	0	0	0	0	0	0	0	0	0	0	0	0	0	0	0	0	0	0	R	R	0	0	0	0	0	0	0	0	0	0	0	0	0	0	0	0	0	0	0	0
Synpcc7942_1179	0	0	0	0	0	0	0	0	0	0	0	0	0	0	0	0	0	0	0	0	0	0	0	0	0	0	0	R	R	0	0	0	0	0	0	0	0	0	0	0	0	0	0	0	0	0	0	0	0
Synpcc7942_1180	0	0	0	0	0	0	0	0	0	0	0	0	0	0	0	0	0	0	0	0	0	0	0	0	0	0	0	0	0	0	0	0	0	0	0	0	0	0	0	0	0	0	0	0	0	0	0	0	0
Synpcc7942_1181	0	0	0	0	0	0	0	0	0	0	0	0	0	0	0	0	0	0	0	0	0	0	0	0	0	0	0	0	0	0	0	0	0	0	0	0	0	0	0	0	0	0	0	0	0	0	0	0	0
Synpcc7942_1182	0	0	0	0	0	0	0	0	0	0	0	0	0	0	0	0	0	0	0	0	0	0	0	0	0	0	0	0	0	0	0	0	0	0	0	0	0	0	0	0	0	0	0	0	0	0	0	0	0
Synpcc7942_1183	0	0	0	0	0	0	0	0	0	0	0	0	0	0	0	0	0	0	0	0	0	0	0	0	0	0	0	R	R	0	0	0	0	Both	Both	0	0	0	0	0	0	0	0	0	0	Both	Both	0	0
Synpcc7942_1184	0	0	0	0	0	0	0	0	0	0	0	0	0	0	0	0	0	0	0	0	0	0	0	0	0	0	0	0	0	0	0	0	0	0	0	0	0	0	0	0	0	0	0	0	0	0	0	0	0
Synpcc7942_1185	0	0	0	0	0	0	0	0	0	0	0	0	0	0	0	0	0	0	0	0	0	0	0	0	0	0	0	0	0	0	0	0	0	0	0	0	0	0	0	0	0	0	0	0	0	0	0	0	0
Synpcc7942_1186	0	0	0	0	0	0	0	0	0	0	0	0	0	0	0	0	0	0	0	0	0	0	0	0	0	0	0	0	0	0	0	0	0	0	0	0	0	0	0	0	0	0	0	0	0	0	0	0	0
Synpcc7942_1187	0	0	0	0	0	0	0	0	0	0	0	0	0	0	0	0	0	0	0	0	0	0	0	0	0	0	0	0	0	0	0	0	0	0	0	0	0	0	0	0	0	0	0	0	0	0	0	0	0
Synpcc7942_1188	0	Both	Both	0	0	0	0	Both	Both	0	0	0	0	0	0	0	0	0	0	0	0	0	0	0	0	0	0	0	0	0	0	Both	Both	0	0	0	0	0	0	0	0	0	0	0	0	0	0	0	0
Synpcc7942_1189	0	0	0	0	0	0	0	0	0	0	0	0	0	0	0	0	0	0	0	0	0	0	0	0	0	0	0	0	0	0	0	0	0	0	0	0	0	0	0	0	0	0	0	0	0	0	0	0	0
Synpcc7942_1190	0	0	0	Both	Both	0	0	0	0	0	0	0	0	0	0	0	0	0	0	0	0	0	0	0	0	0	0	0	0	0	0	0	0	0	0	0	0	0	0	0	0	0	0	0	0	D	D	0	0
Synpcc7942_1191	0	0	0	0	0	0	0	0	0	0	0	0	0	0	0	0	0	0	0	0	0	0	0	0	0	0	0	0	0	0	0	0	0	0	0	0	0	0	0	0	0	0	0	0	0	D	0	D	0
Synpcc7942_1192	0	0	0	0	0	0	0	0	0	0	0	0	0	0	0	0	0	0	0	0	0	0	0	0	0	0	0	R	R	0	0	0	0	Both	Both	0	0	0	0	0	0	0	0	0	0	Both	Both	0	0
Synpcc7942_1193	0	0	0	0	0	0	0	0	0	0	0	0	0	0	0	0	0	0	0	0	0	0	0	0	0	0	0	R	R	0	0	0	0	Both	Both	0	0	0	0	0	0	0	0	0	0	0	0	0	0
Synpcc7942_1194	0	0	0	0	0	0	0	0	0	0	0	0	0	0	0	0	0	0	0	0	0	0	0	0	0	0	0	0	0	0	0	0	0	0	0	0	0	0	0	0	0	0	0	0	0	0	0	0	0
Synpcc7942_1195	0	Both	Both	0	0	0	0	0	0	0	0	0	0	0	0	0	0	0	0	0	0	0	0	0	0	0	0	0	0	0	0	0	0	0	0	0	0	0	0	0	0	0	0	0	0	0	0	0	0
Synpcc7942_1196	0	Both	Both	0	0	0	0	Both	Both	0	0	0	0	0	0	0	0	0	0	0	0	0	0	0	0	0	0	0	0	0	0	0	0	0	0	0	0	0	0	0	0	0	0	0	0	R	R	0	0
Synpcc7942_1197	0	0	0	0	0	0	0	0	0	0	0	0	0	0	0	0	0	0	0	0	0	0	0	0	0	0	0	0	0	0	0	0	0	0	0	0	0	D	D	0	0	0	0	0	0	Both	Both	0	0
Synpcc7942_1198	0	0	0	0	0	0	0	0	0	0	0	0	0	0	0	0	0	0	0	0	0	0	0	0	0	0	0	Both	Both	0	0	0	0	R	R	0	0	0	0	0	0	0	0	0	0	Both	Both	0	0
Synpcc7942_1199	0	0	0	0	0	0	0	0	0	0	0	0	0	0	0	0	0	0	0	0	0	0	0	0	0	0	0	0	0	0	0	0	0	0	0	0	0	0	0	0	0	0	0	D	D	0	0	0	0
Synpcc7942_1200	0	0	0	0	0	0	0	0	0	0	0	0	0	0	0	0	0	0	0	0	0	0	0	0	0	0	0	0	0	0	0	0	0	0	0	0	0	0	0	0	0	0	0	0	0	D	D	0	0
Synpcc7942_1201	0	0	0	0	0	0	0	0	0	0	0	0	0	0	0	0	0	0	0	0	0	0	0	0	0	0	0	0	0	0	0	0	0	D	D	0	0	0	0	0	0	0	0	0	0	D	D	0	0
Synpcc7942_1202	0	0	0	0	0	0	0	0	0	D	D	0	0	0	0	0	0	0	0	0	0	0	0	0	0	0	0	0	0	0	0	0	0	D	D	0	0	0	0	0	0	0	0	0	0	D	D	0	0
Synpcc7942_1203	0	0	0	0	0	0	0	0	0	0	0	0	0	0	0	0	0	0	0	0	0	0	0	0	0	0	0	0	0	0	0	0	0	0	0	0	0	0	0	0	0	0	0	D	D	0	0	0	0
Synpcc7942_1204	0	0	0	0	0	0	0	0	0	0	0	0	0	0	0	0	0	0	0	0	0	0	0	0	0	0	0	0	0	0	0	0	0	0	0	0	0	0	0	0	0	0	0	0	0	0	0	0	0
Synpcc7942_1205	0	0	0	0	0	0	0	0	0	0	0	0	0	0	0	0	0	0	0	0	0	0	0	0	0	0	0	0	0	0	0	0	0	0	0	0	0	0	0	0	0	0	0	0	0	0	0	0	0
Synpcc7942_1206	0	0	0	0	0	0	0	0	0	0	0	0	0	0	0	0	0	0	0	0	0	0	0	0	0	0	0	0	0	0	0	0	0	0	0	0	0	0	0	0	0	0	0	D	D	0	0	0	0
Synpcc7942_1207	0	0	0	0	0	0	0	0	0	Both	Both	0	0	0	0	0	0	0	0	0	0	0	0	0	0	0	0	0	0	0	0	0	0	0	0	0	0	0	0	0	0	0	0	0	0	0	0	0	0
Synpcc7942_1208	0	0	0	0	0	0	0	0	0	0	0	0	0	0	0	0	0	0	0	0	0	0	0	0	0	0	0	0	0	0	0	Both	Both	0	0	0	0	R	R	0	0	0	0	0	0	0	0	0	0
Synpcc7942_1209	R	D	Both	0	0	0	0	0	0	0	0	0	0	0	0	0	0	0	0	0	0	0	0	0	0	0	0	0	0	0	0	Both	Both	0	0	0	0	0	0	0	0	0	0	Both	Both	0	0	0	0
Synpcc7942_1210	0	0	0	0	0	0	0	0	0	0	0	0	0	0	0	0	0	0	0	0	0	0	0	0	0	0	0	0	0	0	0	Both	Both	0	0	0	0	0	0	0	0	0	0	Both	Both	0	0	0	0
Synpcc7942_1211	0	0	0	0	0	0	0	0	0	0	0	0	0	0	0	0	0	0	0	0	0	0	0	0	0	0	0	0	0	0	0	0	0	0	0	0	0	0	0	0	0	0	0	D	D	0	0	0	0
Synpcc7942_1212	0	0	0	0	0	0	0	0	0	0	0	0	0	0	0	0	0	0	0	0	0	0	0	0	0	0	0	0	0	0	0	0	0	0	0	0	0	0	0	0	0	0	R	D	Both	0	0	0	0
Synpcc7942_1213	0	D	D	0	0	0	0	D	D	0	0	0	0	0	0	0	0	0	0	0	0	0	0	0	0	0	0	0	0	0	0	D	D	0	0	0	0	D	D	0	0	0	0	0	0	0	0	0	0
Synpcc7942_1214	0	0	0	0	0	0	0	0	0	0	0	0	0	0	0	0	0	0	0	0	0	0	0	0	0	0	0	0	0	0	0	0	0	0	0	0	0	0	0	0	0	0	0	D	D	0	0	0	0
Synpcc7942_1215	0	0	0	0	0	0	0	0	0	0	0	0	0	0	0	0	0	0	0	0	0	0	0	0	0	0	0	0	0	0	0	0	0	0	0	0	0	0	0	0	0	0	0	0	0	0	0	0	0
Synpcc7942_1216	0	0	0	0	0	0	0	0	0	0	0	0	0	0	0	0	0	0	0	0	0	0	0	0	0	0	0	R	R	0	0	0	0	0	0	0	0	0	0	0	0	0	0	0	0	0	0	0	0
Synpcc7942_1217	0	0	0	0	0	0	0	0	0	0	0	0	0	0	0	0	0	0	0	0	0	0	0	0	0	0	0	R	R	0	0	0	0	0	0	0	0	0	0	0	0	0	0	0	0	0	0	0	0
Synpcc7942_1218	0	0	0	0	0	0	0	0	0	0	0	0	0	0	0	0	0	0	0	0	0	0	0	0	0	0	0	0	0	0	0	0	0	0	0	0	0	0	0	0	0	0	0	0	0	0	0	0	0
Synpcc7942_1219	0	0	0	0	0	0	0	0	0	0	0	0	0	0	0	0	0	0	0	0	0	0	0	0	0	0	0	0	0	0	0	0	0	0	0	0	0	0	0	0	0	0	0	0	0	0	0	0	0
Synpcc7942_1220	0	0	0	0	0	0	0	0	0	0	0	0	0	0	0	0	0	0	0	0	0	0	0	0	0	0	0	0	0	0	0	0	0	0	0	0	0	0	0	0	0	0	0	0	0	0	0	0	0
Synpcc7942_1221	0	0	0	0	0	0	0	Both	Both	0	0	0	0	0	0	0	0	0	0	0	0	0	0	0	0	0	0	R	R	0	0	0	0	0	0	0	0	0	0	0	0	0	0	0	0	0	0	0	0
Synpcc7942_1222	0	0	0	D	D	0	0	0	0	0	0	0	0	0	0	0	0	0	0	0	0	0	0	0	0	0	0	0	0	0	0	0	0	D	D	0	0	0	0	D	D	0	0	D	D	0	0	0	0
Synpcc7942_1223	0	0	0	0	0	0	0	0	0	0	0	0	0	0	0	0	0	0	0	0	0	0	0	0	0	D	D	0	0	0	0	D	D	0	0	0	0	0	0	0	0	0	0	D	D	0	0	0	0
Synpcc7942_1224	0	0	0	0	0	0	0	0	0	0	0	0	0	0	0	0	0	0	0	0	0	0	0	0	0	D	D	0	0	0	0	D	D	0	0	0	0	0	0	0	0	0	0	Both	Both	0	0	0	0
Synpcc7942_1225	0	0	0	0	0	0	0	D	D	0	0	0	0	0	0	0	0	0	0	0	0	0	0	0	0	0	0	R	R	0	0	0	0	R	R	0	0	0	0	0	0	0	0	0	0	Both	D	R	0
Synpcc7942_1226	0	0	0	0	0	0	0	0	0	0	0	0	0	0	0	0	0	0	0	0	0	0	0	0	0	0	0	0	0	0	0	0	0	0	0	0	0	0	0	0	0	0	0	D	D	0	0	0	0
Synpcc7942_R0046	0	0	0	0	0	0	0	0	0	0	0	0	0	0	0	0	0	0	0	0	0	0	0	0	0	0	0	0	0	0	0	0	0	0	0	0	0	0	0	0	0	0	0	0	0	0	0	0	0
Synpcc7942_1227	0	0	0	0	0	0	0	0	0	0	0	0	0	0	0	0	0	0	0	0	0	0	0	0	0	0	0	0	0	0	0	0	0	0	0	0	0	0	0	0	0	0	0	D	D	0	0	0	0
Synpcc7942_1228	0	0	0	0	0	0	0	0	0	0	0	0	0	0	0	0	0	0	0	0	0	0	0	0	0	0	0	0	0	0	0	0	0	0	0	0	0	0	0	0	0	0	0	0	0	0	0	0	0
Synpcc7942_1229	0	0	0	0	0	0	0	0	0	0	0	0	0	0	0	0	0	0	0	0	0	0	0	0	0	0	0	0	0	0	0	0	0	0	0	0	0	0	0	0	0	0	0	0	0	0	0	0	0
Synpcc7942_1230	0	0	0	D	D	0	0	0	0	0	0	0	0	0	0	0	0	0	0	0	0	0	0	0	0	0	0	0	0	0	0	0	0	0	0	0	0	0	0	0	0	0	0	0	0	D	D	0	0
Synpcc7942_1231	0	0	0	0	0	0	0	0	0	0	0	0	0	0	0	0	0	0	0	0	0	0	0	0	0	0	0	0	0	0	0	0	0	0	0	0	0	0	0	0	0	0	0	0	0	Both	Both	0	0
Synpcc7942_1232	0	0	0	0	0	0	0	0	0	0	0	0	0	0	0	0	0	0	0	0	0	0	0	0	0	0	0	R	R	0	0	0	0	R	R	0	0	0	0	0	0	0	0	0	0	Both	D	R	0
Synpcc7942_1233	0	0	0	0	0	0	0	0	0	0	0	0	0	0	0	0	0	0	0	0	0	0	0	0	0	0	0	0	0	0	0	0	0	0	0	0	0	0	0	0	0	0	0	0	0	0	0	0	0
Synpcc7942_1234	0	R	R	0	0	0	0	0	0	0	0	0	0	0	0	0	0	0	0	0	0	0	0	0	0	0	0	0	0	0	R	0	R	0	0	0	0	0	0	0	0	0	Both	0	Both	0	0	0	R
Synpcc7942_1235	0	0	0	0	0	0	0	0	0	0	0	0	0	0	0	0	0	0	0	0	0	0	0	0	0	0	0	D	D	0	0	0	0	0	0	0	0	0	0	0	0	0	0	0	0	D	0	D	0
Synpcc7942_1236	0	D	D	0	0	0	0	0	0	0	0	0	0	0	0	0	0	0	0	0	0	0	0	0	0	0	0	Both	0	Both	0	0	0	Both	D	R	0	0	0	0	0	0	0	0	0	Both	0	Both	0
Synpcc7942_1237	0	0	0	0	0	0	0	0	0	0	0	0	0	0	0	0	0	0	0	0	0	0	0	0	0	0	0	Both	0	Both	0	0	0	Both	D	R	0	0	0	0	0	0	0	0	0	Both	0	Both	0
Synpcc7942_1238	0	0	0	0	0	0	0	0	0	0	0	0	0	0	0	0	0	0	0	0	0	0	0	0	0	0	0	Both	0	Both	0	0	0	Both	D	R	0	0	0	0	0	0	0	0	0	Both	0	Both	0
Synpcc7942_1239	0	0	0	0	0	0	0	0	0	0	0	0	0	0	0	0	0	0	0	0	0	D	D	0	0	0	0	Both	0	Both	0	0	0	Both	D	R	0	0	0	0	0	0	0	0	0	Both	0	Both	0
Synpcc7942_1240	0	0	0	0	0	0	0	0	0	0	0	0	0	0	0	0	0	0	0	0	0	0	0	0	0	0	0	Both	Both	0	0	0	0	Both	Both	0	0	0	0	0	0	0	0	0	0	Both	Both	0	0
Synpcc7942_1241	0	0	0	0	0	0	0	0	0	0	0	0	0	0	0	0	0	0	0	0	0	0	0	0	0	0	0	R	R	0	0	0	0	0	0	0	0	0	0	0	0	0	0	0	0	R	R	0	0
Synpcc7942_1242	0	0	0	0	0	0	0	0	0	0	0	0	0	0	0	0	0	0	0	0	0	0	0	0	0	0	0	0	0	0	0	0	0	0	0	0	0	0	0	0	0	0	0	0	0	0	0	0	0
Synpcc7942_1243	0	0	0	0	0	0	0	0	0	0	0	0	0	0	0	0	0	0	0	0	0	0	0	0	0	0	0	0	0	0	0	0	0	0	0	0	0	0	0	0	0	0	0	0	0	D	D	0	0
Synpcc7942_1244	0	0	0	0	0	0	0	0	0	0	0	0	0	0	0	0	0	0	0	0	0	0	0	0	0	0	0	0	0	0	0	0	0	D	D	0	0	0	0	0	0	0	0	0	0	D	D	0	0
Synpcc7942_1245	0	0	0	0	0	0	0	0	0	0	0	0	0	0	0	0	0	0	0	0	0	0	0	0	0	D	D	0	0	0	0	D	D	0	0	0	0	0	0	0	0	0	0	D	D	0	0	0	0
Synpcc7942_1246	0	0	0	D	D	0	0	0	0	D	D	0	0	0	0	0	0	0	0	0	0	0	0	0	0	0	0	0	0	0	0	0	0	D	D	0	0	0	0	0	0	0	0	0	0	0	0	0	0
Synpcc7942_1247	0	0	0	0	0	0	0	0	0	0	0	0	0	0	0	0	0	0	0	0	0	0	0	0	0	0	0	0	0	0	0	0	0	0	0	0	0	0	0	0	0	0	0	0	0	0	0	0	0
Synpcc7942_1248	0	0	0	0	0	0	0	0	0	0	0	0	0	0	0	0	0	0	0	0	0	0	0	0	0	0	0	0	0	0	0	0	0	0	0	0	0	0	0	0	0	0	0	0	0	D	D	0	0
Synpcc7942_1249	0	0	0	0	0	0	0	0	0	0	0	0	0	0	0	0	0	0	0	0	0	0	0	0	0	0	0	0	0	0	0	0	0	Both	Both	0	0	0	0	0	0	0	0	0	0	Both	0	Both	0
Synpcc7942_1250	0	0	0	0	0	0	0	0	0	0	0	0	0	0	0	0	0	0	0	0	0	0	0	0	0	0	0	0	0	0	0	0	0	D	D	0	0	0	0	0	0	0	0	0	0	Both	0	Both	0
Synpcc7942_1251	0	0	0	D	D	0	0	0	0	D	D	0	0	0	0	0	0	0	0	0	0	D	D	0	0	0	0	0	0	0	0	0	0	0	0	0	0	0	0	0	0	0	0	D	D	0	0	0	0
Synpcc7942_1252	0	0	0	D	D	0	0	0	0	0	0	0	0	0	0	0	0	0	0	0	0	0	0	0	0	0	0	0	0	0	0	0	0	0	0	0	0	0	0	0	0	0	0	0	0	0	0	0	0
Synpcc7942_1253	0	0	0	0	0	0	0	0	0	0	0	0	0	0	0	0	0	0	0	0	0	0	0	0	0	0	0	0	0	0	0	0	0	0	0	0	0	0	0	0	0	0	0	0	0	0	0	0	0
Synpcc7942_1254	0	0	0	0	0	0	0	0	0	0	0	0	0	0	0	0	0	0	0	0	0	0	0	0	R	0	R	0	0	0	0	0	0	0	0	0	0	0	0	0	0	0	0	0	0	R	0	R	0
Synpcc7942_1255	0	0	0	0	0	0	0	0	0	0	0	0	0	0	0	0	0	0	0	0	0	0	0	0	0	0	0	0	0	0	0	0	0	0	0	0	0	0	0	0	0	0	0	0	0	0	0	0	0
Synpcc7942_1256	0	0	0	0	0	0	0	0	0	0	0	0	0	0	0	0	0	0	0	0	0	0	0	0	0	0	0	R	R	0	0	0	0	R	R	0	0	0	0	0	0	0	0	0	0	R	R	0	0
Synpcc7942_1257	0	0	0	0	0	0	0	0	0	0	0	0	0	0	0	0	0	0	0	0	0	0	0	0	0	0	0	0	0	0	0	0	0	0	0	0	0	0	0	0	0	0	0	0	0	0	0	0	0
Synpcc7942_1258	0	0	0	0	0	0	0	0	0	0	0	0	0	0	0	0	0	0	0	0	0	0	0	0	0	0	0	0	0	0	0	0	0	0	0	0	0	0	0	0	0	0	0	0	0	0	0	0	0
Synpcc7942_1259	0	0	0	0	0	0	0	0	0	0	0	0	0	0	0	0	0	0	0	0	0	0	0	0	0	D	D	0	0	0	0	Both	Both	0	0	0	0	0	0	0	0	0	0	D	D	0	0	0	0
Synpcc7942_1260	0	D	D	0	0	0	0	0	0	0	0	0	0	0	0	0	0	0	0	D	D	0	0	0	0	0	0	0	0	0	0	0	0	0	0	0	0	0	0	0	0	0	0	D	D	0	0	0	0
Synpcc7942_1261	0	0	0	0	0	0	0	0	0	0	0	0	0	0	0	0	0	0	0	0	0	0	0	0	0	0	0	R	R	0	0	0	0	R	R	0	0	0	0	0	0	0	0	0	0	R	R	0	0
Synpcc7942_1262	0	0	0	0	0	0	0	0	0	0	0	0	0	0	0	0	0	0	0	0	0	0	0	0	0	D	D	0	0	0	0	0	0	0	0	0	0	0	0	0	0	0	0	D	D	0	0	0	0
Synpcc7942_1263	0	0	0	0	0	0	0	0	0	0	0	0	0	0	0	0	0	0	0	0	0	0	0	0	0	0	0	0	0	0	0	0	0	0	0	0	0	0	0	0	0	0	0	D	D	0	0	0	0
Synpcc7942_1264	0	0	0	0	0	0	0	0	0	0	0	0	0	0	0	0	0	0	0	0	0	0	0	0	0	0	0	0	0	0	0	0	0	0	0	0	0	0	0	0	0	0	0	0	0	0	0	0	0
Synpcc7942_1265	0	0	0	0	0	0	0	0	0	0	0	0	0	0	0	0	0	0	0	0	0	0	0	0	0	0	0	0	0	0	0	0	0	0	0	0	0	0	0	0	0	0	0	0	0	0	0	0	0
Synpcc7942_1266	0	0	0	0	0	0	0	0	0	0	0	0	0	0	0	0	0	0	0	0	0	0	0	0	0	0	0	0	0	0	0	0	0	0	0	0	0	0	0	0	0	0	0	0	0	D	D	0	0
Synpcc7942_1267	0	0	0	0	0	0	0	0	0	0	0	0	0	0	0	0	0	0	0	0	0	0	0	0	0	0	0	0	0	0	0	0	0	D	D	0	0	0	0	0	0	0	0	0	0	Both	D	R	0
Synpcc7942_1268	0	0	0	0	0	0	0	0	0	0	0	0	0	0	0	0	0	0	0	0	0	0	0	0	0	0	0	0	0	0	0	0	0	0	0	0	0	0	0	0	0	0	0	0	0	0	0	0	0
Synpcc7942_1269	0	0	0	D	D	0	0	0	0	0	0	0	0	0	0	0	0	0	0	0	0	0	0	0	0	0	0	0	0	0	0	0	0	0	0	0	0	0	0	0	0	0	0	0	0	0	0	0	0
Synpcc7942_1270	0	0	0	0	0	0	0	0	0	0	0	0	0	0	0	0	0	0	0	0	0	0	0	0	0	D	D	0	0	0	0	D	D	0	0	0	0	0	0	0	0	0	0	D	D	0	0	0	0
Synpcc7942_1271	0	0	0	0	0	0	0	0	0	0	0	0	0	0	0	0	0	0	0	0	0	0	0	0	0	0	0	0	0	0	0	0	0	D	D	0	0	0	0	0	0	0	0	0	0	D	D	0	0
Synpcc7942_1272	0	0	0	0	0	0	0	0	0	0	0	0	0	0	0	0	0	0	0	0	0	0	0	0	0	0	0	0	0	0	0	0	0	0	0	0	0	0	0	0	0	0	0	0	0	D	D	0	0
Synpcc7942_1273	0	0	0	0	0	0	0	0	0	0	0	0	0	0	0	0	0	0	0	0	0	0	0	0	0	0	0	0	0	0	0	0	0	0	0	0	0	0	0	0	0	0	0	0	0	D	D	0	0
Synpcc7942_1274	0	0	0	0	0	0	0	0	0	0	0	0	0	0	0	0	0	0	0	0	0	0	0	0	0	0	0	R	R	0	0	0	0	R	R	0	0	0	0	0	0	0	0	0	0	Both	Both	0	0
Synpcc7942_1275	0	0	0	0	0	0	0	0	0	0	0	0	0	0	0	0	0	0	0	0	0	D	D	0	0	0	0	0	0	0	0	D	D	0	0	0	0	D	D	0	0	0	0	0	0	0	0	0	0
Synpcc7942_1276	0	0	0	0	0	0	0	0	0	0	0	0	0	0	0	0	0	0	0	0	0	0	0	0	0	0	0	0	0	0	0	0	0	0	0	0	0	0	0	0	0	0	0	0	0	0	0	0	0
Synpcc7942_1277	0	0	0	0	0	0	0	0	0	0	0	0	0	0	0	0	0	0	0	0	0	0	0	0	0	0	0	0	0	0	0	0	0	0	0	0	0	0	0	0	0	0	0	0	0	0	0	0	0
Synpcc7942_1278	0	0	0	0	0	0	0	0	0	0	0	0	0	0	0	0	0	0	0	0	0	0	0	0	0	0	0	0	0	0	0	0	0	0	0	0	0	0	0	0	0	0	0	0	0	0	0	0	0
Synpcc7942_1279	0	0	0	0	0	0	0	0	0	0	0	0	0	0	0	0	0	0	0	0	0	0	0	0	0	0	0	0	0	0	0	0	0	0	0	0	0	0	0	0	0	0	0	0	0	0	0	0	0
Synpcc7942_1280	0	0	0	D	D	0	0	0	0	D	D	0	0	0	0	0	0	0	0	0	0	0	0	0	0	0	0	0	0	0	0	0	0	D	D	0	0	0	0	D	D	0	0	0	0	0	0	0	0
Synpcc7942_1281	0	0	0	Both	0	Both	0	0	0	Both	Both	0	0	0	0	0	0	0	0	0	0	0	0	0	0	0	0	0	0	0	0	0	0	Both	Both	0	0	0	0	R	R	0	0	0	0	0	0	0	0
Synpcc7942_1282	0	0	0	0	0	0	0	0	0	0	0	0	0	0	0	0	0	0	0	0	0	0	0	0	0	0	0	0	0	0	0	0	0	0	0	0	0	0	0	0	0	0	0	D	D	0	0	0	0
Synpcc7942_1283	0	0	0	0	0	0	0	0	0	0	0	0	0	0	0	0	0	0	0	0	0	0	0	0	0	0	0	0	0	0	0	0	0	0	0	0	0	0	0	0	0	0	0	0	0	0	0	0	0
Synpcc7942_1284	0	0	0	0	0	0	0	0	0	0	0	0	0	0	0	0	0	0	0	0	0	0	0	0	0	0	0	0	0	0	0	0	0	0	0	0	0	0	0	0	0	0	0	0	0	0	0	0	0
Synpcc7942_1285	0	0	0	D	D	0	0	0	0	0	0	0	0	0	0	0	0	0	0	0	0	0	0	0	0	0	0	D	D	0	0	0	0	D	D	0	0	0	0	0	0	0	0	0	0	D	D	0	0
Synpcc7942_1286	0	0	0	0	0	0	0	0	0	0	0	0	0	0	0	0	0	0	0	0	0	0	0	0	0	0	0	0	0	0	0	0	0	0	0	0	0	0	0	0	0	0	0	0	0	D	D	0	0
Synpcc7942_1287	0	0	0	0	0	0	0	0	0	0	0	0	0	0	0	0	0	0	0	0	0	0	0	0	0	0	0	R	R	0	0	0	0	0	0	0	0	0	0	0	0	0	0	0	0	Both	D	R	0
Synpcc7942_1288	0	0	0	0	0	0	0	0	0	0	0	0	0	0	0	0	0	0	0	0	0	0	0	0	0	0	0	0	0	0	0	0	0	0	0	0	0	0	0	0	0	0	0	0	0	0	0	0	0
Synpcc7942_1289	0	0	0	0	0	0	0	0	0	0	0	0	0	0	0	0	0	0	0	0	0	0	0	0	0	D	D	0	0	0	0	D	D	0	0	0	0	0	0	0	0	0	0	D	D	0	0	0	0
Synpcc7942_1290	0	0	0	0	0	0	0	0	0	0	0	0	0	0	0	0	0	0	0	0	0	0	0	0	0	0	0	0	0	0	0	0	0	0	0	0	0	0	0	0	0	0	Both	0	Both	0	0	0	R
Synpcc7942_1291	0	0	0	0	0	0	0	0	0	0	0	0	0	0	0	0	0	0	0	0	0	0	0	0	0	0	0	0	0	0	0	0	0	0	0	0	0	0	0	0	0	0	0	0	0	0	0	0	0
Synpcc7942_1292	0	0	0	0	0	0	0	0	0	0	0	0	0	0	0	0	0	0	0	0	0	0	0	0	0	0	0	0	0	0	0	D	D	0	0	0	0	0	0	0	0	0	0	D	D	0	0	0	0
Synpcc7942_1293	0	0	0	0	0	0	0	0	0	0	0	0	0	0	0	0	0	0	0	0	0	0	0	0	0	0	0	R	R	0	0	0	0	R	R	0	0	0	0	0	0	0	0	0	0	Both	Both	0	0
Synpcc7942_1294	0	0	0	0	0	0	0	0	0	0	0	0	0	0	0	0	0	0	0	0	0	0	0	0	0	0	0	0	0	0	0	0	0	0	0	0	0	0	0	0	0	0	0	0	0	0	0	0	0
Synpcc7942_1295	0	0	0	0	0	0	0	0	0	0	0	0	0	0	0	0	0	0	0	0	0	0	0	0	0	0	0	0	0	0	0	0	0	0	0	0	0	0	0	0	0	0	0	D	D	0	0	0	0
Synpcc7942_1296	0	0	0	0	0	0	0	0	0	0	0	0	0	0	0	0	0	0	0	0	0	0	0	0	0	0	0	0	0	0	0	0	0	0	0	0	0	0	0	0	0	0	0	0	0	0	0	0	0
Synpcc7942_1297	0	D	D	0	0	0	0	D	D	0	0	0	0	0	0	0	0	0	0	0	0	0	0	0	0	0	0	0	0	0	0	0	0	0	0	0	0	0	0	0	0	0	0	0	0	Both	Both	0	0
Synpcc7942_1298	0	0	0	0	0	0	0	0	0	0	0	0	0	0	0	0	0	0	0	0	0	0	0	0	0	0	0	0	0	0	0	0	0	Both	0	Both	0	0	0	Both	0	Both	0	0	0	0	0	0	0
Synpcc7942_1299	0	0	0	0	0	0	0	0	0	0	0	0	0	0	0	0	0	0	0	0	0	0	0	0	0	0	0	0	0	0	0	0	0	0	0	0	0	0	0	0	0	0	0	0	0	0	0	0	0
Synpcc7942_1300	0	0	0	0	0	0	0	0	0	0	0	0	0	0	0	0	0	0	0	0	0	0	0	0	0	0	0	0	0	0	0	0	0	0	0	0	0	0	0	0	0	0	0	0	0	0	0	0	0
Synpcc7942_1301	0	0	0	0	0	0	0	0	0	0	0	0	0	0	0	0	0	0	0	0	0	0	0	0	0	0	0	0	0	0	0	0	0	0	0	0	0	0	0	0	0	0	0	D	D	0	0	0	0
Synpcc7942_1302	0	Both	Both	0	0	0	0	0	0	0	0	0	0	0	0	0	0	0	0	0	0	0	0	0	0	0	0	0	0	0	0	0	0	0	0	0	0	0	0	0	0	0	0	0	0	R	R	0	0
Synpcc7942_1303	0	0	0	Both	Both	0	0	0	0	0	0	0	0	0	0	0	0	0	0	0	0	0	0	0	0	0	0	0	0	0	0	0	0	0	0	0	0	0	0	0	0	0	0	D	D	0	0	0	0
Synpcc7942_1304	0	0	0	R	R	0	0	0	0	0	0	0	0	0	0	0	0	0	0	0	0	0	0	0	0	0	0	0	0	0	0	0	0	0	0	0	0	0	0	0	0	0	0	0	0	D	D	0	0
Synpcc7942_1305	0	0	0	D	D	0	0	0	0	0	0	0	0	0	0	0	0	0	0	0	0	0	0	0	0	0	0	0	0	0	0	0	0	0	0	0	0	0	0	0	0	0	0	0	0	0	0	0	0
Synpcc7942_1306	0	0	0	0	0	0	0	0	0	0	0	0	0	0	0	0	0	0	0	0	0	0	0	0	0	0	0	0	0	0	0	0	0	0	0	0	0	0	0	0	0	0	0	0	0	0	0	0	0
Synpcc7942_1307	0	0	0	0	0	0	0	0	0	0	0	0	0	0	0	0	0	0	0	0	0	0	0	0	0	0	0	0	0	0	0	0	0	0	0	0	0	0	0	0	0	0	0	0	0	0	0	0	0
Synpcc7942_1308	0	0	0	0	0	0	0	0	0	0	0	0	0	0	0	0	0	0	0	0	0	0	0	0	0	0	0	0	0	0	0	0	0	0	0	0	0	0	0	0	0	0	0	0	0	0	0	0	0
Synpcc7942_1309	0	0	0	0	0	0	0	0	0	0	0	0	0	0	0	0	0	0	0	0	0	0	0	0	0	0	0	0	0	0	0	0	0	0	0	0	0	0	0	0	0	0	0	0	0	D	D	0	0
Synpcc7942_1310	0	0	0	0	0	0	0	0	0	0	0	0	0	0	0	0	0	0	0	0	0	0	0	0	0	0	0	0	0	0	0	0	0	0	0	0	0	0	0	0	0	0	0	0	0	D	D	0	0
Synpcc7942_1311	0	0	0	0	0	0	0	0	0	0	0	0	0	0	0	0	0	0	0	0	0	0	0	0	0	0	0	0	0	0	0	0	0	0	0	0	0	0	0	0	0	0	0	0	0	Both	D	R	0
Synpcc7942_1312	0	0	0	0	0	0	0	0	0	0	0	0	0	0	0	0	0	0	0	0	0	0	0	0	0	0	0	0	0	0	0	0	0	D	D	0	0	0	0	0	0	0	0	0	0	D	D	0	0
Synpcc7942_1313	0	0	0	0	0	0	0	0	0	0	0	0	0	0	0	0	0	0	0	0	0	0	0	0	0	0	0	0	0	0	0	0	0	0	0	0	0	0	0	0	0	0	0	0	0	0	0	0	0
Synpcc7942_1314	0	0	0	0	0	0	0	0	0	0	0	0	0	0	0	0	0	0	0	0	0	0	0	0	0	0	0	R	R	0	0	0	0	R	R	0	0	0	0	0	0	0	0	0	0	R	R	0	0
Synpcc7942_1315	0	0	0	0	0	0	0	0	0	0	0	0	0	0	0	0	0	0	0	0	0	0	0	0	0	D	D	0	0	0	0	0	0	0	0	0	0	0	0	0	0	0	0	D	D	0	0	0	0
Synpcc7942_1316	0	0	0	0	0	0	0	0	0	0	0	0	0	0	0	0	0	0	0	0	0	0	0	0	0	0	0	0	0	0	0	0	0	0	0	0	0	0	0	0	0	0	0	0	0	0	0	0	0
Synpcc7942_1317	0	0	0	0	0	0	0	0	0	0	0	0	0	0	0	0	0	0	0	0	0	0	0	0	0	0	0	0	0	0	0	0	0	0	0	0	0	0	0	0	0	0	0	D	D	0	0	0	0
Synpcc7942_1318	0	0	0	0	0	0	0	0	0	0	0	0	0	0	0	0	0	0	0	0	0	0	0	0	0	0	0	0	0	0	0	0	0	0	0	0	0	0	0	D	D	0	0	0	0	0	0	0	0
Synpcc7942_1319	0	0	0	0	0	0	0	0	0	0	0	0	0	0	0	0	0	0	0	0	0	0	0	0	0	0	0	D	D	0	0	0	0	0	0	0	0	0	0	0	0	0	0	0	0	D	D	0	0
Synpcc7942_1320	0	0	0	0	0	0	0	0	0	0	0	0	0	0	0	0	0	0	0	0	0	0	0	0	0	Both	Both	0	0	0	0	D	D	0	0	0	0	0	0	0	0	0	R	D	Both	0	0	0	0
Synpcc7942_1321	0	0	0	0	0	0	0	0	0	0	0	0	0	0	0	0	0	0	0	0	0	0	0	0	0	0	0	0	0	0	0	0	0	0	0	0	0	0	0	0	0	0	0	0	0	0	0	0	0
Synpcc7942_1322	0	0	0	0	0	0	0	0	0	0	0	0	0	0	0	0	0	0	0	0	0	0	0	0	0	0	0	0	0	0	0	0	0	D	D	0	0	0	0	0	0	0	0	0	0	Both	D	R	0
Synpcc7942_1323	0	0	0	0	0	0	0	0	0	0	0	0	0	0	0	0	0	0	0	0	0	0	0	0	0	0	0	0	0	0	0	0	0	D	D	0	0	0	0	0	0	0	0	0	0	D	D	0	0
Synpcc7942_1324	0	0	0	0	0	0	0	0	0	0	0	0	0	0	0	0	0	0	0	0	0	0	0	0	0	D	D	0	0	0	0	D	D	0	0	0	0	0	0	0	0	0	0	D	D	0	0	0	0
Synpcc7942_1325	0	0	0	0	0	0	0	0	0	0	0	0	0	0	0	0	0	0	0	0	0	0	0	0	0	0	0	0	0	0	0	0	0	0	0	0	0	0	0	0	0	0	0	0	0	0	0	0	0
Synpcc7942_1326	0	0	0	0	0	0	0	0	0	0	0	0	0	0	0	0	0	0	0	0	0	0	0	0	0	0	0	0	0	0	0	0	0	0	0	0	0	0	0	0	0	0	0	0	0	D	D	0	0
Synpcc7942_1327	0	0	0	0	0	0	0	0	0	0	0	0	0	0	0	0	0	0	0	0	0	0	0	0	0	0	0	0	0	0	0	0	0	0	0	0	0	0	0	0	0	0	R	D	Both	0	0	0	R
Synpcc7942_1328	0	0	0	0	0	0	0	0	0	0	0	0	0	0	0	0	0	0	0	0	0	0	0	0	0	0	0	0	0	0	0	0	0	0	0	0	0	0	0	0	0	0	0	D	D	0	0	0	0
Synpcc7942_1329	0	0	0	0	0	0	0	0	0	0	0	0	0	0	0	0	0	0	0	0	0	0	0	0	0	0	0	Both	Both	0	0	0	0	Both	Both	0	0	0	0	0	0	0	0	0	0	Both	Both	0	0
Synpcc7942_1330	0	0	0	0	0	0	0	0	0	0	0	0	0	0	0	0	0	0	0	0	0	0	0	0	0	0	0	R	R	0	0	0	0	Both	Both	0	0	0	0	0	0	0	0	0	0	Both	Both	0	0
Synpcc7942_1331	0	0	0	0	0	0	0	0	0	0	0	0	0	0	0	0	0	0	0	0	0	0	0	0	0	0	0	0	0	0	0	0	0	0	0	0	0	0	0	0	0	0	0	0	0	0	0	0	0
Synpcc7942_1332	0	0	0	0	0	0	0	0	0	0	0	0	0	0	0	0	0	0	0	0	0	0	0	0	0	D	D	0	0	0	0	D	D	0	0	0	0	0	0	0	0	0	0	D	D	0	0	0	0
Synpcc7942_1333	0	0	0	0	0	0	0	0	0	0	0	0	0	0	0	0	0	0	0	0	0	0	0	0	0	0	0	0	0	0	0	0	0	0	0	0	0	0	0	0	0	0	0	D	D	0	0	0	0
Synpcc7942_1334	0	0	0	0	0	0	0	0	0	0	0	0	0	0	0	0	0	0	0	0	0	0	0	0	0	0	0	0	0	0	0	0	0	0	0	0	0	0	0	0	0	0	0	0	0	0	0	0	0
Synpcc7942_1335	0	0	0	0	0	0	0	0	0	0	0	0	0	0	0	0	0	0	0	0	0	0	0	0	0	0	0	0	0	0	0	0	0	0	0	0	0	0	0	0	0	0	0	0	0	0	0	0	0
Synpcc7942_1336	0	0	0	0	0	0	0	0	0	0	0	0	0	0	0	0	0	0	0	0	0	0	0	0	0	0	0	0	0	0	0	0	0	0	0	0	0	0	0	0	0	0	0	0	0	0	0	0	0
Synpcc7942_1337	0	0	0	0	0	0	0	0	0	0	0	0	0	0	0	0	0	0	0	0	0	0	0	0	0	0	0	0	0	0	0	0	0	0	0	0	0	0	0	0	0	0	0	0	0	0	0	0	0
Synpcc7942_1338	0	0	0	0	0	0	0	0	0	0	0	0	0	0	0	0	0	0	0	0	0	0	0	0	0	0	0	Both	Both	0	0	0	0	Both	Both	0	0	0	0	0	0	0	0	0	0	Both	Both	0	0
Synpcc7942_1339	0	0	0	0	0	0	0	0	0	0	0	0	0	0	0	0	0	0	0	0	0	0	0	0	0	0	0	0	0	0	0	0	0	0	0	0	0	0	0	0	0	0	0	0	0	0	0	0	0
Synpcc7942_1340	0	0	0	0	0	0	0	0	0	0	0	0	0	0	0	0	0	0	0	0	0	0	0	0	0	D	D	0	0	0	0	0	0	0	0	0	0	0	0	0	0	0	0	D	D	0	0	0	0
Synpcc7942_1341	0	0	0	D	D	0	0	0	0	0	0	0	0	0	0	0	0	0	0	0	0	0	0	0	0	0	0	0	0	0	0	0	0	0	0	0	0	0	0	0	0	0	0	0	0	0	0	0	0
Synpcc7942_1342	0	0	0	0	0	0	0	0	0	0	0	0	0	0	0	0	0	0	0	0	0	0	0	0	0	0	0	0	0	0	0	0	0	0	0	0	0	0	0	0	0	0	0	0	0	0	0	0	0
Synpcc7942_1343	0	0	0	0	0	0	0	0	0	0	0	0	0	0	0	0	0	0	0	0	0	0	0	0	0	0	0	R	R	0	0	0	0	R	R	0	0	0	0	0	0	0	0	0	0	Both	Both	0	0
Synpcc7942_1344	0	0	0	0	0	0	0	0	0	0	0	0	0	0	0	0	0	0	0	0	0	0	0	0	0	0	0	R	R	0	0	0	0	R	R	0	0	0	0	0	0	0	0	0	0	Both	D	R	0
Synpcc7942_1345	0	0	0	0	0	0	0	0	0	0	0	0	0	0	0	0	0	0	0	0	0	0	0	0	0	0	0	Both	Both	0	0	0	0	R	R	0	0	0	0	0	0	0	0	0	0	Both	D	R	0
Synpcc7942_1346	0	0	0	0	0	0	0	0	0	0	0	0	0	0	0	0	0	0	0	0	0	0	0	0	0	0	0	R	R	0	0	0	0	R	R	0	0	0	0	0	0	0	0	0	0	Both	D	R	0
Synpcc7942_1347	0	0	0	0	0	0	0	0	0	0	0	0	0	0	0	0	0	0	0	0	0	0	0	0	0	0	0	0	0	0	0	0	0	0	0	0	0	0	0	0	0	0	0	0	0	0	0	0	0
Synpcc7942_1348	0	0	0	0	0	0	0	0	0	0	0	0	0	0	0	0	0	0	0	0	0	0	0	0	0	0	0	0	0	0	0	0	0	0	0	0	0	0	0	0	0	0	0	0	0	0	0	0	0
Synpcc7942_1349	0	0	0	0	0	0	0	0	0	0	0	0	0	0	0	0	0	0	0	0	0	0	0	0	0	0	0	0	0	0	0	0	0	0	0	0	0	0	0	0	0	0	0	0	0	0	0	0	0
Synpcc7942_1350	0	0	0	0	0	0	0	0	0	0	0	0	0	0	0	0	0	0	0	0	0	0	0	0	0	0	0	0	0	0	0	0	0	0	0	0	0	0	0	0	0	0	0	0	0	0	0	0	0
Synpcc7942_1351	0	0	0	0	0	0	0	0	0	0	0	0	0	0	0	0	0	0	0	0	0	0	0	0	0	0	0	D	D	0	0	0	0	D	D	0	0	0	0	0	0	0	0	0	0	0	0	0	0
Synpcc7942_1352	0	0	0	0	0	0	0	0	0	0	0	0	0	0	0	0	0	0	0	0	0	0	0	0	0	0	0	Both	Both	0	0	0	0	Both	Both	0	0	0	0	0	0	0	0	0	0	Both	Both	0	0
Synpcc7942_1353	0	0	0	0	0	0	0	0	0	0	0	0	0	0	0	0	0	0	0	0	0	0	0	0	0	0	0	0	0	0	0	0	0	0	0	0	0	0	0	0	0	0	0	0	0	0	0	0	0
Synpcc7942_1354	0	0	0	0	0	0	0	0	0	0	0	0	0	0	0	0	0	0	0	0	0	0	0	0	0	0	0	0	0	0	0	0	0	0	0	0	0	0	0	0	0	0	D	0	D	0	0	0	0
Synpcc7942_1355	0	D	D	0	0	0	0	0	0	0	0	0	0	0	0	0	0	0	0	0	0	0	0	0	0	0	0	0	0	0	0	0	0	0	0	0	0	0	0	0	0	0	0	0	0	0	0	0	0
Synpcc7942_1356	0	Both	Both	0	0	0	0	D	D	0	0	0	0	0	0	0	0	0	0	0	0	0	0	0	0	0	0	0	0	0	0	0	0	0	0	0	0	0	0	0	0	0	0	0	0	0	0	0	0
Synpcc7942_1357	Both	0	Both	0	0	0	Both	0	Both	0	0	0	0	0	0	0	0	0	0	0	0	0	0	0	0	0	0	0	0	0	0	0	0	0	0	0	0	0	0	0	0	0	0	0	0	Both	Both	0	0
Synpcc7942_1358	0	0	0	0	0	0	0	0	0	0	0	0	0	0	0	0	0	0	0	0	0	0	0	0	0	0	0	0	0	0	0	D	D	0	0	0	0	0	0	0	0	0	0	Both	Both	0	0	0	0
Synpcc7942_1359	0	0	0	0	0	0	0	D	D	0	0	0	0	0	0	0	0	0	0	0	0	0	0	0	0	0	0	0	0	0	0	0	0	D	D	0	0	0	0	0	0	0	0	0	0	Both	Both	0	0
Synpcc7942_1360	0	0	0	0	0	0	0	0	0	0	0	0	0	0	0	0	0	0	0	0	0	0	0	0	0	0	0	0	0	0	0	0	0	0	0	0	0	0	0	0	0	0	0	0	0	0	0	0	0
Synpcc7942_1361	0	0	0	0	0	0	0	0	0	0	0	0	0	0	0	0	0	0	0	0	0	0	0	0	0	D	D	0	0	0	0	0	0	0	0	0	0	0	0	0	0	0	0	D	D	0	0	0	0
Synpcc7942_1362	0	0	0	0	0	0	0	0	0	0	0	0	0	0	0	0	0	0	0	0	0	0	0	0	0	0	0	0	0	0	0	0	0	Both	Both	0	0	0	0	Both	D	R	0	D	D	0	0	0	0
Synpcc7942_1363	0	0	0	0	0	0	0	0	0	0	0	0	0	0	0	0	0	0	0	0	0	0	0	0	0	0	0	0	0	0	0	0	0	0	0	0	0	0	0	0	0	0	0	0	0	0	0	0	0
Synpcc7942_1364	0	D	D	0	0	0	0	0	0	0	0	0	0	0	0	0	0	0	0	0	0	0	0	0	0	0	0	0	0	0	0	0	0	0	0	0	0	0	0	0	0	0	0	0	0	0	0	0	0
Synpcc7942_1365	0	0	0	0	0	0	0	0	0	0	0	0	0	0	0	0	0	0	0	0	0	0	0	0	0	0	0	0	0	0	0	0	0	0	0	0	0	0	0	0	0	0	0	0	0	0	0	0	0
Synpcc7942_1366	0	0	0	0	0	0	0	0	0	0	0	0	0	0	0	0	0	0	0	0	0	0	0	0	0	0	0	D	D	0	0	0	0	D	D	0	0	0	0	0	0	0	0	0	0	D	D	0	0
Synpcc7942_1367	0	0	0	0	0	0	0	0	0	D	D	0	0	0	0	0	0	0	0	0	0	0	0	0	0	0	0	0	0	0	0	0	0	0	0	0	0	0	0	0	0	0	0	0	0	D	D	0	0
Synpcc7942_1368	0	0	0	0	0	0	0	0	0	0	0	0	0	0	0	0	0	0	0	0	0	0	0	0	0	0	0	Both	Both	0	0	0	0	Both	D	R	0	0	0	0	0	0	0	0	0	R	R	0	0
Synpcc7942_1369	0	0	0	0	0	0	0	0	0	0	0	0	0	0	0	0	0	0	0	0	0	0	0	0	0	0	0	0	0	0	0	0	0	0	0	0	0	0	0	0	0	0	0	0	0	0	0	0	0
Synpcc7942_1370	0	0	0	0	0	0	0	0	0	0	0	0	0	0	0	0	0	0	0	0	0	0	0	0	0	0	0	0	0	0	0	0	0	0	0	0	0	0	0	0	0	0	0	0	0	R	R	0	0
Synpcc7942_1371	0	0	0	0	0	0	0	0	0	0	0	0	0	0	0	0	0	0	0	0	0	0	0	0	0	0	0	0	0	0	0	0	0	0	0	0	0	0	0	0	0	0	0	0	0	0	0	0	0
Synpcc7942_1372	0	D	D	0	0	0	0	0	0	0	0	0	0	0	0	0	0	0	0	0	0	0	0	0	0	0	0	0	0	0	0	0	0	0	0	0	0	0	0	0	0	0	0	0	0	0	0	0	0
Synpcc7942_1373	0	Both	Both	0	0	0	0	0	0	0	0	0	0	0	0	0	0	0	0	0	0	0	0	0	0	0	0	R	R	0	0	0	0	0	0	0	0	0	0	0	0	0	0	0	0	R	R	0	0
Synpcc7942_1374	0	0	0	0	0	0	0	0	0	0	0	0	0	0	0	0	0	0	0	0	0	0	0	0	0	0	0	0	0	0	0	0	0	0	0	0	0	0	0	0	0	0	0	0	0	0	0	0	0
Synpcc7942_1375	0	0	0	Both	Both	0	0	0	0	Both	Both	0	0	0	0	0	0	0	0	0	0	0	0	0	0	0	0	R	R	0	0	0	0	R	R	0	0	0	0	0	0	0	0	D	D	0	0	0	0
Synpcc7942_1376	0	0	0	0	0	0	0	0	0	0	0	0	0	0	0	0	0	0	0	0	0	0	0	0	0	0	0	Both	Both	0	0	0	0	0	0	0	0	0	0	0	0	0	0	0	0	R	R	0	0
Synpcc7942_1377	0	D	D	0	0	0	0	0	0	0	0	0	0	0	0	0	0	0	0	0	0	0	0	0	0	0	0	0	0	0	0	D	D	0	0	0	0	0	0	0	0	0	0	D	D	0	0	0	0
Synpcc7942_1378	0	0	0	D	D	0	0	0	0	0	0	0	0	0	0	0	0	0	0	0	0	0	0	0	0	0	0	0	0	0	0	0	0	D	D	0	0	0	0	0	0	0	0	0	0	0	0	0	0
Synpcc7942_R0048	0	0	0	0	0	0	0	0	0	0	0	0	0	0	0	0	0	0	0	0	0	0	0	0	0	0	0	R	R	0	0	0	0	R	R	0	0	0	0	0	0	0	0	0	0	R	R	0	0
Synpcc7942_1379	0	0	0	D	D	0	0	0	0	0	0	0	0	0	0	0	0	0	0	0	0	D	D	0	0	0	0	0	0	0	0	0	0	0	0	0	0	0	0	0	0	0	0	0	0	0	0	0	0
Synpcc7942_1380	0	0	0	D	D	0	0	0	0	D	D	0	0	0	0	0	0	0	0	0	0	0	0	0	0	0	0	0	0	0	0	0	0	0	0	0	0	0	0	0	0	0	0	D	D	0	0	0	0
Synpcc7942_1381	0	D	D	0	0	0	0	0	0	0	0	0	0	0	0	0	0	0	0	0	0	0	0	0	0	0	0	0	0	0	0	0	0	0	0	0	0	0	0	0	0	0	0	0	0	0	0	0	0
Synpcc7942_1382	0	D	D	0	0	0	0	0	0	0	0	0	0	0	0	0	0	0	0	0	0	0	0	0	0	0	0	0	0	0	0	D	D	0	0	0	0	0	0	0	0	0	0	0	0	0	0	0	0
Synpcc7942_1383	0	0	0	0	0	0	0	0	0	0	0	0	0	0	0	0	0	0	0	0	0	0	0	0	0	0	0	0	0	0	0	0	0	0	0	0	0	0	0	0	0	0	0	0	0	Both	Both	0	0
Synpcc7942_1384	0	0	0	0	0	0	0	0	0	0	0	0	0	0	0	0	0	0	0	0	0	0	0	0	0	0	0	0	0	0	0	0	0	0	0	0	0	0	0	0	0	0	0	0	0	0	0	0	0
Synpcc7942_1385	0	0	0	0	0	0	0	0	0	0	0	0	0	0	0	0	0	0	0	0	0	0	0	0	0	0	0	0	0	0	0	0	0	0	0	0	0	0	0	0	0	0	0	0	0	0	0	0	0
Synpcc7942_1386	0	0	0	0	0	0	0	0	0	0	0	0	0	0	0	0	0	0	0	0	0	0	0	0	0	0	0	0	0	0	0	0	0	0	0	0	0	0	0	0	0	0	0	D	D	0	0	0	0
Synpcc7942_1387	0	0	0	0	0	0	0	0	0	0	0	0	0	0	0	0	0	0	0	0	0	0	0	0	0	0	0	0	0	0	0	0	0	0	0	0	0	0	0	0	0	0	0	D	D	0	0	0	0
Synpcc7942_1388	0	0	0	0	0	0	0	0	0	0	0	0	0	0	0	0	0	0	0	0	0	0	0	0	0	0	0	0	0	0	0	0	0	0	0	0	0	0	0	0	0	0	0	D	D	0	0	0	0
Synpcc7942_1389	0	0	0	0	0	0	0	0	0	0	0	0	0	0	0	0	0	0	0	0	0	0	0	0	0	0	0	0	0	0	0	0	0	0	0	0	0	0	0	0	0	0	0	0	0	Both	0	Both	0
Synpcc7942_1390	0	0	0	D	D	0	0	0	0	D	D	0	0	0	0	0	0	0	0	0	0	0	0	0	0	0	0	R	R	0	0	0	0	Both	D	R	0	0	0	Both	Both	0	0	0	0	Both	Both	0	0
Synpcc7942_1391	0	0	0	0	0	0	0	0	0	0	0	0	0	0	0	0	0	0	0	0	0	0	0	0	0	0	0	0	0	0	0	0	0	0	0	0	0	0	0	0	0	0	R	D	Both	0	0	0	0
Synpcc7942_1392	0	0	0	0	0	0	0	0	0	0	0	0	0	0	0	0	0	0	0	0	0	0	0	0	0	0	0	0	0	0	Both	0	Both	0	0	0	Both	0	Both	0	0	0	Both	0	Both	0	0	0	Both
Synpcc7942_1393	0	0	0	D	D	0	0	0	0	D	D	0	0	0	0	0	0	0	0	0	0	0	0	0	0	0	0	0	0	0	0	0	0	D	D	0	0	0	0	D	D	0	0	0	0	0	0	0	0
Synpcc7942_1394	0	0	0	0	0	0	0	0	0	0	0	0	0	0	0	0	0	0	0	0	0	0	0	0	0	0	0	0	0	0	0	0	0	0	0	0	0	0	0	0	0	0	0	D	D	0	0	0	0
Synpcc7942_1395	0	0	0	0	0	0	0	0	0	0	0	0	0	0	0	0	0	0	0	0	0	0	0	0	0	0	0	0	0	0	0	0	0	0	0	0	0	0	0	0	0	0	0	D	D	0	0	0	0
Synpcc7942_1396	0	0	0	0	0	0	0	0	0	0	0	0	0	0	0	0	0	0	0	0	0	0	0	0	0	0	0	0	0	0	0	0	0	0	0	0	0	0	0	0	0	0	0	0	0	0	0	0	0
Synpcc7942_1397	0	0	0	0	0	0	0	0	0	0	0	0	0	0	0	0	0	0	0	0	0	0	0	0	0	0	0	0	0	0	0	0	0	0	0	0	0	0	0	0	0	0	0	0	0	0	0	0	0
Synpcc7942_1398	0	0	0	Both	0	Both	0	0	0	0	0	0	0	0	0	0	0	0	0	0	0	0	0	0	0	0	0	0	0	0	0	0	0	D	0	D	0	0	0	D	0	D	0	0	0	0	0	0	0
Synpcc7942_1399	0	0	0	Both	0	Both	0	0	0	Both	D	R	0	0	0	0	0	0	0	0	0	0	0	0	0	0	0	0	0	0	0	0	0	D	0	D	0	0	0	D	0	D	0	0	0	0	0	0	0
Synpcc7942_1400	0	0	0	Both	0	Both	0	0	0	Both	D	R	0	0	0	0	0	0	0	0	0	0	0	0	0	0	0	0	0	0	0	0	0	D	0	D	0	0	0	D	0	D	0	0	0	0	0	0	0
Synpcc7942_1401	0	0	0	0	0	0	0	0	0	0	0	0	0	0	0	0	0	0	0	0	0	0	0	0	0	D	D	0	0	0	0	0	0	0	0	0	0	0	0	0	0	0	0	D	D	0	0	0	0
Synpcc7942_1402	0	0	0	0	0	0	0	0	0	0	0	0	0	0	0	0	0	0	0	0	0	0	0	0	0	0	0	0	0	0	0	0	0	0	0	0	0	0	0	0	0	0	0	0	0	0	0	0	0
Synpcc7942_1403	0	0	0	0	0	0	0	0	0	0	0	0	0	0	0	0	0	0	0	0	0	0	0	0	0	0	0	0	0	0	0	0	0	0	0	0	0	0	0	0	0	0	0	0	0	0	0	0	0
Synpcc7942_1404	0	0	0	0	0	0	0	0	0	0	0	0	0	0	0	0	0	0	0	0	0	0	0	0	0	0	0	0	0	0	0	0	0	0	0	0	0	0	0	0	0	0	0	0	0	0	0	0	0
Synpcc7942_1405	0	0	0	0	0	0	0	0	0	0	0	0	0	0	0	0	0	0	0	0	0	0	0	0	0	0	0	0	0	0	0	0	0	0	0	0	0	0	0	0	0	0	0	0	0	0	0	0	0
Synpcc7942_1406	0	0	0	0	0	0	0	0	0	0	0	0	0	0	0	0	0	0	0	0	0	0	0	0	0	0	0	0	0	0	0	0	0	0	0	0	0	0	0	0	0	0	0	D	D	0	0	0	0
Synpcc7942_1407	0	0	0	0	0	0	0	0	0	0	0	0	0	0	0	0	0	0	0	0	0	0	0	0	0	0	0	0	0	0	0	0	0	R	R	0	0	0	0	0	0	0	0	0	0	0	0	0	0
Synpcc7942_1408	0	0	0	0	0	0	0	0	0	0	0	0	0	0	0	0	0	0	0	0	0	0	0	0	0	0	0	0	0	0	0	0	0	0	0	0	0	0	0	0	0	0	0	0	0	0	0	0	0
Synpcc7942_1409	0	0	0	0	0	0	0	0	0	0	0	0	0	0	0	0	0	0	0	0	0	0	0	0	0	D	D	0	0	0	0	0	0	0	0	0	0	0	0	Both	Both	0	0	Both	Both	0	0	0	0
Synpcc7942_1410	0	0	0	0	0	0	0	0	0	0	0	0	0	0	0	0	0	0	0	0	0	0	0	0	0	0	0	0	0	0	0	0	0	0	0	0	0	0	0	0	0	0	0	D	D	0	0	0	0
Synpcc7942_1411	0	0	0	0	0	0	0	0	0	0	0	0	0	0	0	0	0	0	0	0	0	0	0	0	0	0	0	0	0	0	0	0	0	0	0	0	0	0	0	0	0	0	0	D	D	0	0	0	0
Synpcc7942_1412	0	0	0	0	0	0	0	0	0	0	0	0	0	0	0	0	0	0	0	0	0	0	0	0	0	0	0	0	0	0	0	0	0	0	0	0	0	0	0	0	0	0	0	D	D	0	0	0	0
Synpcc7942_1413	0	0	0	0	0	0	0	0	0	0	0	0	0	0	0	0	0	0	0	0	0	0	0	0	0	0	0	0	0	0	0	0	0	0	0	0	0	0	0	0	0	0	0	0	0	0	0	0	0
Synpcc7942_1414	0	0	0	0	0	0	0	0	0	0	0	0	0	0	0	0	0	0	0	0	0	0	0	0	0	0	0	0	0	0	0	0	0	R	R	0	0	0	0	D	D	0	Both	0	Both	0	0	0	0
Synpcc7942_1415	0	0	0	0	0	0	0	0	0	0	0	0	0	0	0	0	0	0	0	0	0	0	0	0	0	0	0	D	D	0	0	0	0	0	0	0	0	0	0	0	0	0	0	0	0	Both	Both	0	0
Synpcc7942_1416	0	0	0	0	0	0	0	0	0	0	0	0	0	0	0	0	0	0	0	0	0	0	0	0	0	0	0	0	0	0	0	D	D	0	0	0	0	0	0	0	0	0	0	D	D	0	0	0	0
Synpcc7942_1417	0	0	0	0	0	0	0	0	0	0	0	0	0	0	0	0	0	0	0	0	0	0	0	0	0	0	0	0	0	0	0	D	D	0	0	0	0	D	D	0	0	0	0	D	D	0	0	0	0
Synpcc7942_1418	0	0	0	0	0	0	0	0	0	0	0	0	0	0	0	0	0	0	0	0	0	0	0	0	0	0	0	0	0	0	0	0	0	0	0	0	0	0	0	0	0	0	0	0	0	D	D	0	0
Synpcc7942_1419	Both	0	Both	0	0	0	Both	0	Both	0	0	0	0	0	0	0	0	0	0	0	0	0	0	0	0	0	0	0	0	0	0	D	D	0	0	0	0	0	0	0	0	0	0	0	0	0	0	0	0
Synpcc7942_1420	0	D	D	0	0	0	Both	0	Both	0	0	0	0	0	0	0	0	0	0	0	0	0	0	0	0	D	D	0	0	0	Both	0	Both	0	0	0	0	0	0	0	0	0	0	D	D	0	0	0	0
Synpcc7942_1421	0	0	0	0	0	0	0	0	0	0	0	0	0	0	0	0	0	0	0	0	0	0	0	0	0	0	0	D	D	0	0	0	0	Both	Both	0	0	0	0	0	0	0	0	0	0	Both	D	R	0
Synpcc7942_1422	0	0	0	0	0	0	0	0	0	0	0	0	0	0	0	0	0	0	0	0	0	0	0	0	0	0	0	Both	Both	0	0	0	0	Both	Both	0	0	0	0	0	0	0	0	0	0	Both	0	Both	0
Synpcc7942_1423	0	0	0	0	0	0	0	0	0	0	0	0	0	0	0	0	0	0	0	0	0	0	0	0	0	0	0	Both	D	R	0	0	0	R	R	0	0	0	0	0	0	0	0	0	0	Both	0	Both	0
Synpcc7942_1424	0	0	0	0	0	0	0	0	0	0	0	0	0	0	0	0	0	0	0	0	0	0	0	0	0	0	0	Both	D	R	0	0	0	Both	D	R	0	0	0	0	0	0	0	0	0	Both	0	Both	0
Synpcc7942_1425	0	0	0	0	0	0	0	0	0	0	0	0	0	0	0	0	0	0	0	0	0	0	0	0	0	D	D	0	0	0	0	0	0	0	0	0	0	0	0	0	0	0	0	D	D	0	0	0	0
Synpcc7942_1426	0	0	0	0	0	0	0	0	0	0	0	0	0	0	0	0	0	0	0	0	0	0	0	0	0	0	0	0	0	0	0	0	0	0	0	0	0	0	0	0	0	0	0	0	0	D	D	0	0
Synpcc7942_1427	0	0	0	0	0	0	0	0	0	0	0	0	0	0	0	0	0	0	0	0	0	0	0	0	0	0	0	R	R	0	0	0	0	Both	Both	0	0	0	0	0	0	0	0	0	0	Both	Both	0	0
Synpcc7942_1428	0	0	0	0	0	0	0	0	0	0	0	0	0	0	0	0	0	0	0	0	0	0	0	0	0	0	0	0	0	0	0	0	0	0	0	0	0	0	0	0	0	0	0	0	0	0	0	0	0
Synpcc7942_1429	0	0	0	0	0	0	0	0	0	0	0	0	0	0	0	0	0	0	0	0	0	0	0	0	0	0	0	0	0	0	0	0	0	0	0	0	0	0	0	0	0	0	0	0	0	0	0	0	0
Synpcc7942_1430	0	0	0	0	0	0	0	0	0	0	0	0	0	R	R	0	0	0	0	R	R	0	0	0	0	0	0	0	0	0	0	0	0	0	0	0	0	0	0	0	0	0	0	Both	Both	0	0	0	0
Synpcc7942_1431	0	0	0	0	0	0	0	0	0	0	0	0	0	0	0	0	0	0	0	0	0	0	0	0	0	0	0	0	0	0	0	0	0	0	0	0	0	0	0	0	0	0	0	D	D	0	0	0	0
Synpcc7942_1432	0	0	0	0	0	0	0	0	0	0	0	0	0	0	0	0	0	0	0	0	0	0	0	0	0	D	D	0	0	0	0	D	D	0	0	0	0	0	0	0	0	0	0	Both	Both	0	0	0	0
Synpcc7942_1433	0	0	0	D	D	0	0	0	0	0	0	0	0	0	0	0	0	0	0	0	0	0	0	0	0	D	D	0	0	0	0	0	0	0	0	0	0	0	0	0	0	0	0	D	D	0	0	0	0
Synpcc7942_1434	0	0	0	0	0	0	0	0	0	0	0	0	0	0	0	0	0	0	0	0	0	0	0	0	0	0	0	Both	Both	0	0	0	0	Both	Both	0	0	0	0	D	D	0	0	0	0	Both	D	R	0
Synpcc7942_1435	0	0	0	0	0	0	0	0	0	0	0	0	0	0	0	0	0	0	0	0	0	0	0	0	0	0	0	0	0	0	0	0	0	D	D	0	0	0	0	0	0	0	0	0	0	D	D	0	0
Synpcc7942_1436	0	0	0	0	0	0	0	0	0	0	0	0	0	0	0	0	0	0	0	0	0	0	0	0	0	0	0	0	0	0	0	0	0	0	0	0	0	0	0	0	0	0	0	0	0	0	0	0	0
Synpcc7942_1437	0	0	0	0	0	0	0	0	0	0	0	0	0	0	0	0	0	0	0	0	0	0	0	0	0	0	0	R	R	0	0	0	0	R	R	0	0	0	0	0	0	0	0	0	0	0	0	0	0
Synpcc7942_1438	0	D	D	0	0	0	0	0	0	0	0	0	0	0	0	0	0	0	0	0	0	0	0	0	0	0	0	0	0	0	0	0	0	0	0	0	0	0	0	0	0	0	0	0	0	0	0	0	0
Synpcc7942_1439	0	0	0	Both	Both	0	0	0	0	R	R	0	0	0	0	0	0	0	0	0	0	0	0	0	0	0	0	0	0	0	0	0	0	R	R	0	0	0	0	0	0	0	0	0	0	0	0	0	0
Synpcc7942_1440	0	0	0	0	0	0	0	0	0	0	0	0	0	0	0	0	0	0	0	0	0	0	0	0	0	0	0	0	0	0	0	0	0	0	0	0	0	0	0	0	0	0	0	0	0	0	0	0	0
Synpcc7942_1441	0	0	0	0	0	0	0	0	0	0	0	0	0	0	0	0	0	0	0	0	0	0	0	0	0	0	0	0	0	0	0	0	0	0	0	0	0	0	0	0	0	0	0	0	0	0	0	0	0
Synpcc7942_1442	0	0	0	0	0	0	0	0	0	0	0	0	0	0	0	0	0	0	0	0	0	0	0	0	0	0	0	0	0	0	0	0	0	0	0	0	0	0	0	0	0	0	0	0	0	0	0	0	0
Synpcc7942_R0049	0	0	0	0	0	0	0	0	0	0	0	0	0	0	0	0	0	0	0	0	0	0	0	0	0	0	0	0	0	0	0	0	0	0	0	0	0	0	0	0	0	0	0	0	0	0	0	0	0
Synpcc7942_1443	0	0	0	0	0	0	0	0	0	0	0	0	0	0	0	0	0	0	0	0	0	0	0	0	0	0	0	0	0	0	0	0	0	0	0	0	0	0	0	0	0	0	0	0	0	0	0	0	0
Synpcc7942_1444	0	0	0	0	0	0	0	0	0	0	0	0	0	0	0	0	0	0	0	0	0	0	0	0	0	0	0	0	0	0	0	0	0	0	0	0	0	0	0	0	0	0	0	0	0	0	0	0	0
Synpcc7942_1445	0	0	0	0	0	0	0	0	0	0	0	0	0	0	0	0	0	0	0	0	0	0	0	0	0	0	0	0	0	0	0	0	0	0	0	0	0	0	0	0	0	0	0	0	0	0	0	0	0
Synpcc7942_1446	0	0	0	0	0	0	0	0	0	0	0	0	0	0	0	0	0	0	0	0	0	0	0	0	0	0	0	0	0	0	0	0	0	0	0	0	0	0	0	0	0	0	0	0	0	0	0	0	0
Synpcc7942_1447	0	0	0	0	0	0	0	0	0	0	0	0	0	0	0	0	0	0	0	0	0	0	0	0	0	0	0	D	D	0	0	0	0	D	D	0	0	0	0	0	0	0	0	0	0	Both	0	Both	0
Synpcc7942_1448	0	0	0	0	0	0	0	0	0	0	0	0	0	0	0	0	0	0	0	0	0	0	0	0	0	0	0	0	0	0	0	D	D	0	0	0	0	0	0	0	0	0	0	D	D	0	0	0	0
Synpcc7942_1449	0	0	0	D	D	0	0	0	0	0	0	0	0	0	0	0	0	0	0	0	0	0	0	0	0	0	0	0	0	0	0	0	0	0	0	0	0	0	0	0	0	0	0	0	0	0	0	0	0
Synpcc7942_1450	0	0	0	0	0	0	0	0	0	0	0	0	0	0	0	0	0	0	0	0	0	0	0	0	0	0	0	0	0	0	0	0	0	0	0	0	0	0	0	0	0	0	0	0	0	0	0	0	0
Synpcc7942_1451	0	0	0	0	0	0	0	0	0	0	0	0	0	0	0	0	0	0	0	0	0	0	0	0	0	0	0	0	0	0	0	0	0	0	0	0	0	0	0	0	0	0	0	0	0	Both	Both	0	0
Synpcc7942_1452	0	0	0	D	D	0	0	0	0	D	D	0	0	0	0	0	0	0	0	0	0	0	0	0	0	0	0	0	0	0	0	0	0	0	0	0	0	0	0	D	D	0	0	D	D	0	0	0	0
Synpcc7942_1453	0	0	0	0	0	0	0	0	0	0	0	0	0	0	0	0	0	0	0	0	0	0	0	0	0	0	0	R	R	0	0	0	0	R	R	0	0	0	0	0	0	0	0	0	0	R	R	0	0
Synpcc7942_1454	0	0	0	0	0	0	0	0	0	0	0	0	0	0	0	0	0	0	0	0	0	0	0	0	0	0	0	Both	Both	0	0	0	0	Both	Both	0	0	0	0	0	0	0	0	0	0	Both	D	R	0
Synpcc7942_1455	0	0	0	D	D	0	0	0	0	0	0	0	0	0	0	0	0	0	0	0	0	0	0	0	0	0	0	0	0	0	0	0	0	0	0	0	0	0	0	0	0	0	0	0	0	0	0	0	0
Synpcc7942_1456	0	0	0	0	0	0	0	0	0	0	0	0	0	0	0	0	0	0	0	0	0	0	0	0	0	0	0	0	0	0	0	0	0	0	0	0	0	0	0	0	0	0	0	0	0	D	D	0	0
Synpcc7942_1457	0	0	0	0	0	0	0	0	0	0	0	0	0	0	0	0	0	0	0	0	0	0	0	0	0	0	0	0	0	0	0	0	0	0	0	0	0	0	0	0	0	0	0	0	0	D	D	0	0
Synpcc7942_1458	0	0	0	D	D	0	0	0	0	D	D	0	0	0	0	0	0	0	0	0	0	0	0	0	0	0	0	0	0	0	0	0	0	0	0	0	0	0	0	0	0	0	0	D	D	0	0	0	0
Synpcc7942_1459	0	0	0	0	0	0	0	0	0	0	0	0	0	0	0	0	0	0	0	0	0	0	0	0	0	D	D	0	0	0	0	Both	Both	0	0	0	0	0	0	0	0	0	Both	0	Both	0	0	0	0
Synpcc7942_1460	0	0	0	0	0	0	0	0	0	0	0	0	0	0	0	0	0	0	0	0	0	0	0	0	0	0	0	0	0	0	0	0	0	0	0	0	0	0	0	0	0	0	R	D	Both	0	0	0	0
Synpcc7942_1461	Both	0	Both	0	0	0	Both	0	Both	0	0	0	0	0	0	0	0	0	0	0	0	0	0	0	0	0	0	R	R	0	0	0	0	R	R	0	0	0	0	0	0	0	0	0	0	Both	D	R	0
Synpcc7942_1462	Both	0	Both	0	0	0	Both	0	Both	0	0	0	0	0	0	0	0	0	0	0	0	0	0	0	0	0	0	R	0	R	0	0	0	R	R	0	0	0	0	0	0	0	0	0	0	Both	D	R	0
Synpcc7942_1463	Both	0	Both	0	0	0	Both	0	Both	0	0	0	0	0	0	0	0	0	0	0	0	0	0	0	0	0	0	Both	Both	0	0	0	0	R	R	0	0	0	0	0	0	0	0	0	0	Both	0	Both	0
Synpcc7942_1464	0	0	0	0	0	0	0	0	0	0	0	0	0	0	0	0	0	0	0	0	0	0	0	0	0	0	0	0	0	0	0	0	0	0	0	0	0	0	0	0	0	0	0	0	0	0	0	0	0
Synpcc7942_1465	0	0	0	0	0	0	0	0	0	0	0	0	0	0	0	0	0	0	0	0	0	0	0	0	0	0	0	0	0	0	0	0	0	R	R	0	0	0	0	0	0	0	0	0	0	Both	Both	0	0
Synpcc7942_1466	0	0	0	0	0	0	0	0	0	0	0	0	0	0	0	0	0	0	0	0	0	0	0	0	0	0	0	0	0	0	0	0	0	0	0	0	0	0	0	0	0	0	0	0	0	0	0	0	0
Synpcc7942_1467	0	0	0	0	0	0	0	0	0	0	0	0	0	0	0	0	0	0	0	0	0	0	0	0	0	0	0	0	0	0	0	D	D	0	0	0	0	0	0	0	0	0	0	D	D	0	0	0	0
Synpcc7942_1468	0	0	0	0	0	0	0	0	0	0	0	0	0	0	0	0	0	0	0	0	0	0	0	0	0	0	0	0	0	0	0	0	0	0	0	0	0	0	0	0	0	0	0	0	0	0	0	0	0
Synpcc7942_1469	0	0	0	0	0	0	0	0	0	0	0	0	0	0	0	0	0	0	0	0	0	0	0	0	0	0	0	0	0	0	0	0	0	0	0	0	0	0	0	0	0	0	0	0	0	0	0	0	0
Synpcc7942_1470	0	0	0	0	0	0	0	0	0	0	0	0	0	0	0	0	0	0	0	0	0	0	0	0	0	0	0	0	0	0	0	0	0	0	0	0	0	0	0	0	0	0	0	0	0	0	0	0	0
Synpcc7942_1471	0	0	0	0	0	0	0	0	0	0	0	0	0	0	0	0	0	0	0	0	0	0	0	0	0	0	0	0	0	0	0	0	0	0	0	0	0	0	0	0	0	0	0	0	0	0	0	0	0
Synpcc7942_1472	0	0	0	0	0	0	0	0	0	0	0	0	0	0	0	0	0	0	0	0	0	0	0	0	0	0	0	0	0	0	0	0	0	0	0	0	0	0	0	0	0	0	0	0	0	0	0	0	0
Synpcc7942_1473	0	0	0	0	0	0	0	0	0	0	0	0	0	0	0	0	0	0	0	D	D	0	0	0	0	0	0	0	0	0	0	0	0	0	0	0	0	0	0	0	0	0	0	0	0	0	0	0	0
Synpcc7942_1474	0	0	0	0	0	0	0	0	0	0	0	0	0	0	0	0	0	0	0	0	0	0	0	0	0	0	0	0	0	0	0	0	0	0	0	0	0	0	0	0	0	0	0	0	0	0	0	0	0
Synpcc7942_1475	0	0	0	0	0	0	0	0	0	0	0	0	0	0	0	0	0	0	0	0	0	0	0	0	0	0	0	0	0	0	0	0	0	0	0	0	0	0	0	0	0	0	0	0	0	0	0	0	0
Synpcc7942_1476	0	0	0	0	0	0	0	0	0	0	0	0	0	0	0	0	0	0	0	R	R	0	0	0	0	0	0	0	0	0	0	0	0	0	0	0	0	0	0	0	0	0	0	0	0	D	D	0	0
Synpcc7942_1477	0	0	0	0	0	0	0	0	0	0	0	0	0	0	0	0	0	0	0	0	0	0	0	0	0	0	0	0	0	0	0	0	0	0	0	0	0	0	0	D	D	0	0	0	0	0	0	0	0
Synpcc7942_1478	0	0	0	0	0	0	0	0	0	0	0	0	0	0	0	0	0	0	0	0	0	0	0	0	0	0	0	0	0	0	0	0	0	0	0	0	0	0	0	0	0	0	0	0	0	0	0	0	0
Synpcc7942_1479	0	0	0	0	0	0	0	0	0	0	0	0	0	0	0	0	0	0	0	0	0	0	0	0	0	0	0	0	0	0	0	0	0	Both	Both	0	0	0	0	D	D	0	0	0	0	Both	D	R	0
Synpcc7942_1480	0	0	0	0	0	0	0	0	0	0	0	0	0	0	0	0	0	0	0	0	0	0	0	0	0	D	D	0	0	0	0	D	D	0	0	0	0	0	0	0	0	0	0	Both	Both	0	0	0	0
Synpcc7942_1481	0	D	D	0	0	0	0	0	0	0	0	0	0	0	0	0	0	0	0	D	D	0	0	0	0	D	D	0	0	0	0	D	D	0	0	0	0	0	0	0	0	0	0	D	D	0	0	0	0
Synpcc7942_1482	0	0	0	0	0	0	0	0	0	0	0	0	0	0	0	0	0	0	0	0	0	0	0	0	0	0	0	0	0	0	0	0	0	D	D	0	0	0	0	0	0	0	0	0	0	0	0	0	0
Synpcc7942_1483	0	0	0	0	0	0	0	0	0	0	0	0	0	0	0	0	0	0	0	0	0	0	0	0	0	0	0	0	0	0	0	0	0	0	0	0	0	0	0	0	0	0	0	0	0	0	0	0	0
Synpcc7942_1484	0	0	0	0	0	0	0	0	0	0	0	0	0	0	0	0	0	0	0	0	0	0	0	0	0	0	0	0	0	0	0	0	0	0	0	0	0	0	0	0	0	0	0	0	0	Both	Both	0	0
Synpcc7942_1485	0	0	0	0	0	0	0	0	0	0	0	0	0	0	0	0	0	0	0	0	0	0	0	0	0	0	0	0	0	0	0	0	0	0	0	0	0	0	0	0	0	0	0	0	0	0	0	0	0
Synpcc7942_1486	0	0	0	0	0	0	0	0	0	0	0	0	0	0	0	0	0	0	0	0	0	0	0	0	0	0	0	R	R	0	0	0	0	R	R	0	0	0	0	0	0	0	0	0	0	Both	Both	0	0
Synpcc7942_1487	0	0	0	D	D	0	0	0	0	0	0	0	0	0	0	0	0	0	0	0	0	0	0	0	0	0	0	0	0	0	0	0	0	0	0	0	0	0	0	0	0	0	0	0	0	0	0	0	0
Synpcc7942_1488	0	0	0	0	0	0	0	0	0	0	0	0	0	0	0	0	0	0	0	0	0	0	0	0	0	0	0	0	0	0	0	0	0	0	0	0	0	0	0	0	0	0	0	0	0	0	0	0	0
Synpcc7942_1489	0	0	0	0	0	0	0	0	0	0	0	0	0	0	0	0	0	0	0	0	0	0	0	0	0	0	0	0	0	0	0	0	0	0	0	0	0	0	0	0	0	0	0	0	0	0	0	0	0
Synpcc7942_1490	0	0	0	0	0	0	0	0	0	0	0	0	0	0	0	0	0	0	0	0	0	0	0	0	0	0	0	0	0	0	0	0	0	0	0	0	0	0	0	0	0	0	0	0	0	0	0	0	0
Synpcc7942_1491	0	0	0	0	0	0	0	0	0	0	0	0	0	0	0	0	0	0	0	0	0	0	0	0	0	0	0	0	0	0	0	0	0	0	0	0	0	0	0	0	0	0	0	0	0	0	0	0	0
Synpcc7942_1492	0	0	0	0	0	0	0	0	0	0	0	0	0	0	0	0	0	0	0	0	0	0	0	0	0	0	0	0	0	0	0	0	0	0	0	0	0	0	0	0	0	0	0	0	0	D	D	0	0
Synpcc7942_1493	0	0	0	D	D	0	0	0	0	0	0	0	0	0	0	0	0	0	0	0	0	D	D	0	0	0	0	0	0	0	0	0	0	D	D	0	0	0	0	D	D	0	0	0	0	0	0	0	0
Synpcc7942_1494	0	0	0	0	0	0	0	0	0	0	0	0	0	0	0	0	0	0	0	0	0	0	0	0	0	0	0	0	0	0	0	0	0	0	0	0	0	0	0	0	0	0	0	0	0	0	0	0	0
Synpcc7942_1495	0	0	0	0	0	0	0	0	0	0	0	0	0	0	0	0	0	0	0	0	0	0	0	0	0	0	0	0	0	0	0	0	0	0	0	0	0	0	0	0	0	0	0	0	0	0	0	0	0
Synpcc7942_1496	0	0	0	0	0	0	0	0	0	0	0	0	0	0	0	0	0	0	0	0	0	0	0	0	0	0	0	0	0	0	0	D	D	0	0	0	0	0	0	0	0	0	0	D	D	0	0	0	0
Synpcc7942_1497	0	0	0	0	0	0	0	0	0	0	0	0	0	0	0	0	0	0	0	0	0	0	0	0	0	0	0	0	0	0	0	0	0	0	0	0	0	0	0	0	0	0	0	0	0	0	0	0	0
Synpcc7942_1498	0	0	0	0	0	0	0	0	0	0	0	0	0	0	0	0	0	0	0	0	0	0	0	0	0	0	0	R	R	0	0	0	0	Both	Both	0	0	0	0	0	0	0	0	0	0	0	0	0	0
Synpcc7942_1499	0	0	0	0	0	0	0	0	0	0	0	0	0	0	0	0	0	0	0	0	0	0	0	0	0	0	0	0	0	0	0	0	0	0	0	0	0	0	0	0	0	0	0	0	0	0	0	0	0
Synpcc7942_1500	0	0	0	0	0	0	0	0	0	0	0	0	0	0	0	0	0	0	0	0	0	0	0	0	0	0	0	0	0	0	0	0	0	0	0	0	0	0	0	0	0	0	0	0	0	0	0	0	0
Synpcc7942_1501	0	0	0	0	0	0	0	0	0	0	0	0	0	0	0	0	0	0	0	0	0	0	0	0	0	0	0	0	0	0	0	D	D	0	0	0	0	0	0	0	0	0	0	0	0	0	0	0	0
Synpcc7942_1502	0	0	0	0	0	0	0	0	0	0	0	0	0	0	0	0	0	0	0	0	0	0	0	0	0	0	0	0	0	0	0	0	0	0	0	0	0	0	0	0	0	0	0	0	0	0	0	0	0
Synpcc7942_1503	0	0	0	0	0	0	0	0	0	0	0	0	0	0	0	0	0	0	0	0	0	0	0	0	0	0	0	0	0	0	0	0	0	0	0	0	0	0	0	0	0	0	0	0	0	0	0	0	0
Synpcc7942_1504	D	0	D	0	0	0	0	D	D	0	0	0	0	0	0	0	0	0	0	0	0	0	0	0	0	0	0	0	0	0	Both	0	Both	0	0	0	0	D	D	0	0	0	R	D	Both	0	0	0	0
Synpcc7942_1505	0	0	0	0	0	0	0	0	0	0	0	0	0	0	0	0	0	0	0	0	0	0	0	0	0	0	0	0	0	0	Both	0	Both	0	0	0	R	D	Both	0	0	0	Both	0	Both	0	0	0	0
Synpcc7942_1506	Both	0	Both	0	0	0	R	D	Both	0	0	0	0	0	0	0	0	0	0	0	0	0	0	0	0	0	0	0	0	0	0	D	D	0	0	0	0	0	0	0	0	0	0	0	0	0	0	0	0
Synpcc7942_R0053	0	0	0	0	0	0	0	0	0	0	0	0	0	0	0	0	0	0	0	0	0	0	0	0	0	0	0	0	0	0	0	0	0	0	0	0	0	0	0	0	0	0	0	0	0	0	0	0	0
Synpcc7942_1507	0	0	0	0	0	0	0	0	0	0	0	0	0	0	0	0	0	0	0	0	0	0	0	0	0	0	0	0	0	0	0	0	0	D	D	0	0	0	0	0	0	0	0	0	0	D	D	0	0
Synpcc7942_1508	0	0	0	D	D	0	0	0	0	0	0	0	0	0	0	0	0	0	0	0	0	0	0	0	0	0	0	0	0	0	0	0	0	D	D	0	0	0	0	0	0	0	0	0	0	D	D	0	0
Synpcc7942_1509	0	0	0	0	0	0	0	0	0	0	0	0	0	0	0	0	0	0	0	0	0	0	0	0	0	0	0	0	0	0	0	D	D	0	0	0	0	0	0	0	0	0	0	D	D	0	0	0	0
Synpcc7942_1510	0	Both	Both	0	0	0	0	0	0	0	0	0	0	0	0	0	0	0	0	0	0	0	0	0	0	0	0	R	R	0	0	0	0	0	0	0	0	0	0	0	0	0	0	0	0	R	R	0	0
Synpcc7942_1511	0	D	D	0	0	0	0	0	0	0	0	0	0	0	0	0	0	0	0	0	0	0	0	0	0	D	D	0	0	0	0	D	D	0	0	0	0	0	0	0	0	0	0	Both	Both	0	0	0	0
Synpcc7942_1512	0	0	0	0	0	0	0	0	0	0	0	0	0	0	0	0	0	0	0	0	0	0	0	0	0	0	0	0	0	0	0	0	0	0	0	0	0	0	0	0	0	0	0	0	0	D	D	0	0
Synpcc7942_1513	0	0	0	0	0	0	0	0	0	0	0	0	0	0	0	0	0	0	0	0	0	0	0	0	0	0	0	Both	Both	0	0	0	0	Both	Both	0	0	0	0	0	0	0	0	0	0	Both	0	Both	0
Synpcc7942_1514	0	0	0	R	R	0	0	0	0	0	0	0	0	0	0	0	0	0	0	0	0	0	0	0	0	0	0	0	0	0	0	0	0	0	0	0	0	0	0	0	0	0	0	0	0	0	0	0	0
Synpcc7942_1515	0	0	0	0	0	0	0	0	0	0	0	0	0	0	0	0	0	0	0	0	0	0	0	0	0	0	0	0	0	0	0	0	0	0	0	0	0	0	0	0	0	0	0	D	D	0	0	0	0
Synpcc7942_1516	0	0	0	0	0	0	0	0	0	D	D	0	0	0	0	0	0	0	0	0	0	0	0	0	0	0	0	0	0	0	0	0	0	0	0	0	0	0	0	0	0	0	0	0	0	0	0	0	0
Synpcc7942_1517	0	0	0	0	0	0	0	0	0	0	0	0	0	0	0	0	0	0	0	0	0	0	0	0	0	0	0	0	0	0	0	0	0	0	0	0	0	0	0	0	0	0	0	0	0	0	0	0	0
Synpcc7942_1518	0	0	0	0	0	0	0	0	0	0	0	0	0	0	0	0	0	0	0	0	0	0	0	0	0	0	0	0	0	0	0	0	0	0	0	0	0	0	0	0	0	0	0	0	0	0	0	0	0
Synpcc7942_1519	0	0	0	0	0	0	0	0	0	0	0	0	0	0	0	0	0	0	0	0	0	0	0	0	0	D	D	0	0	0	0	D	D	0	0	0	0	0	0	0	0	0	0	D	D	0	0	0	0
Synpcc7942_1520	0	0	0	D	D	0	0	0	0	D	D	0	0	0	0	0	0	0	0	0	0	0	0	0	0	0	0	0	0	0	0	0	0	0	0	0	0	0	0	D	D	0	0	0	0	0	0	0	0
Synpcc7942_1521	0	0	0	Both	D	R	0	0	0	Both	D	R	0	0	0	0	0	0	0	0	0	0	0	0	0	0	0	R	R	0	0	0	0	R	R	0	0	0	0	0	0	0	0	0	0	R	R	0	0
Synpcc7942_1522	0	0	0	D	D	0	0	0	0	0	0	0	0	0	0	0	0	0	0	0	0	0	0	0	0	0	0	0	0	0	0	0	0	0	0	0	0	0	0	0	0	0	0	0	0	0	0	0	0
Synpcc7942_1523	0	0	0	D	D	0	0	0	0	0	0	0	0	0	0	0	0	0	0	0	0	0	0	0	0	0	0	0	0	0	0	0	0	0	0	0	0	0	0	0	0	0	0	0	0	0	0	0	0
Synpcc7942_1524	0	0	0	0	0	0	0	0	0	0	0	0	0	0	0	0	0	0	0	0	0	0	0	0	0	0	0	0	0	0	0	0	0	0	0	0	0	0	0	0	0	0	0	0	0	R	R	0	0
Synpcc7942_1525	0	0	0	0	0	0	0	0	0	0	0	0	0	0	0	0	0	0	0	0	0	0	0	0	0	D	D	0	0	0	0	D	D	0	0	0	0	0	0	0	0	0	0	D	D	0	0	0	0
Synpcc7942_1526	0	0	0	D	D	0	0	0	0	0	0	0	0	0	0	0	0	0	0	0	0	D	D	0	0	0	0	0	0	0	0	0	0	0	0	0	0	0	0	0	0	0	0	0	0	D	D	0	0
Synpcc7942_1527	0	0	0	0	0	0	0	0	0	0	0	0	0	0	0	0	0	0	0	0	0	0	0	0	0	D	D	0	0	0	0	D	D	0	0	0	0	0	0	0	0	0	0	D	D	0	0	0	0
Synpcc7942_1528	0	0	0	0	0	0	0	0	0	0	0	0	0	0	0	0	0	0	0	0	0	0	0	0	0	0	0	D	D	0	0	0	0	0	0	0	0	0	0	0	0	0	0	0	0	D	D	0	0
Synpcc7942_1529	0	0	0	D	D	0	0	0	0	0	0	0	0	0	0	0	0	0	0	0	0	0	0	0	0	0	0	0	0	0	0	0	0	0	0	0	0	0	0	0	0	0	0	0	0	0	0	0	0
Synpcc7942_1530	0	0	0	0	0	0	0	0	0	0	0	0	0	0	0	0	0	0	0	0	0	0	0	0	0	0	0	0	0	0	0	0	0	0	0	0	0	0	0	0	0	0	0	0	0	0	0	0	0
Synpcc7942_1531	0	0	0	0	0	0	0	0	0	0	0	0	0	0	0	0	0	0	0	0	0	0	0	0	0	D	D	0	0	0	0	Both	Both	0	0	0	0	0	0	0	0	0	0	Both	Both	0	0	0	0
Synpcc7942_1532	0	D	D	0	0	0	0	0	0	0	0	0	0	0	0	0	0	0	0	0	0	0	0	0	0	0	0	0	0	0	0	0	0	0	0	0	0	0	0	0	0	0	0	0	0	0	0	0	0
Synpcc7942_1533	0	D	D	0	0	0	0	0	0	0	0	0	0	0	0	0	0	0	0	0	0	0	0	0	0	0	0	0	0	0	0	0	0	0	0	0	0	0	0	0	0	0	0	0	0	R	R	0	0
Synpcc7942_1534	0	0	0	Both	Both	0	0	0	0	D	D	0	0	0	0	0	0	0	0	0	0	0	0	0	0	0	0	0	0	0	0	0	0	Both	Both	0	0	0	0	Both	Both	0	0	0	0	0	0	0	0
Synpcc7942_1535	0	0	0	0	0	0	0	0	0	0	0	0	0	0	0	0	0	0	0	0	0	0	0	0	0	0	0	0	0	0	0	0	0	0	0	0	0	0	0	0	0	0	0	0	0	0	0	0	0
Synpcc7942_1536	0	0	0	D	D	0	0	0	0	D	D	0	0	0	0	0	0	0	0	0	0	0	0	0	0	0	0	0	0	0	0	0	0	0	0	0	0	0	0	0	0	0	0	0	0	0	0	0	0
Synpcc7942_1537	0	0	0	0	0	0	0	0	0	0	0	0	0	0	0	0	0	0	0	0	0	0	0	0	0	0	0	0	0	0	0	0	0	0	0	0	0	0	0	0	0	0	0	0	0	0	0	0	0
Synpcc7942_1538	0	0	0	0	0	0	0	0	0	0	0	0	0	0	0	0	0	0	0	0	0	0	0	0	0	0	0	0	0	0	0	0	0	0	0	0	0	0	0	0	0	0	0	0	0	0	0	0	0
Synpcc7942_1539	D	0	D	0	0	0	D	0	D	0	0	0	0	0	0	0	0	0	0	0	0	0	0	0	0	0	0	0	0	0	0	0	0	0	0	0	0	0	0	0	0	0	0	0	0	0	0	0	0
Synpcc7942_1540	Both	0	Both	0	0	0	Both	0	Both	0	0	0	0	0	0	0	0	0	0	0	0	0	0	0	0	0	0	0	0	0	0	0	0	0	0	0	0	0	0	0	0	0	0	0	0	Both	D	R	0
Synpcc7942_1541	Both	0	Both	0	0	0	Both	0	Both	0	0	0	0	0	0	0	0	0	0	0	0	0	0	0	0	0	0	0	0	0	0	0	0	0	0	0	0	0	0	0	0	0	0	0	0	R	R	0	0
Synpcc7942_1542	Both	0	Both	0	0	0	Both	0	Both	0	0	0	0	0	0	0	0	0	0	0	0	0	0	0	0	0	0	0	0	0	0	0	0	0	0	0	0	0	0	0	0	0	0	0	0	Both	D	R	0
Synpcc7942_1543	D	0	D	0	0	0	Both	0	Both	0	0	0	0	0	0	0	0	0	0	0	0	0	0	0	0	0	0	0	0	0	0	0	0	0	0	0	0	0	0	0	0	0	0	D	D	0	0	0	0
Synpcc7942_1544	0	0	0	0	0	0	0	0	0	0	0	0	0	0	0	0	0	0	0	0	0	0	0	0	0	0	0	0	0	0	0	0	0	0	0	0	0	0	0	0	0	0	0	0	0	0	0	0	0
Synpcc7942_1545	0	0	0	0	0	0	0	0	0	0	0	0	0	0	0	0	0	0	0	0	0	0	0	0	0	0	0	0	0	0	0	0	0	0	0	0	0	0	0	0	0	0	0	D	D	0	0	0	0
Synpcc7942_1546	0	0	0	0	0	0	0	0	0	0	0	0	0	0	0	0	0	0	0	0	0	0	0	0	0	0	0	0	0	0	0	0	0	0	0	0	0	0	0	0	0	0	0	0	0	0	0	0	0
Synpcc7942_1547	0	0	0	0	0	0	0	0	0	0	0	0	0	0	0	0	0	0	0	0	0	0	0	0	0	0	0	0	0	0	0	0	0	0	0	0	0	0	0	0	0	0	0	0	0	0	0	0	0
Synpcc7942_1548	0	0	0	0	0	0	0	0	0	0	0	0	0	0	0	0	0	0	0	0	0	0	0	0	0	D	D	0	0	0	0	0	0	0	0	0	0	0	0	0	0	0	0	0	0	0	0	0	0
Synpcc7942_1549	0	0	0	0	0	0	0	0	0	0	0	0	0	0	0	0	0	0	0	0	0	0	0	0	0	0	0	0	0	0	0	0	0	0	0	0	0	0	0	0	0	0	0	0	0	0	0	0	0
Synpcc7942_1550	0	0	0	D	0	D	0	0	0	D	D	0	0	0	0	0	0	0	0	0	0	0	0	0	0	0	0	0	0	0	0	0	0	D	D	0	0	0	0	D	D	0	0	D	D	0	0	0	0
Synpcc7942_1551	0	0	0	R	R	0	0	0	0	R	R	0	0	0	0	0	0	0	0	0	0	0	0	0	0	0	0	0	0	0	0	0	0	R	R	0	0	0	0	R	R	0	0	0	0	0	0	0	0
Synpcc7942_1552	0	0	0	0	0	0	0	0	0	0	0	0	0	0	0	0	0	0	0	0	0	0	0	0	0	0	0	0	0	0	0	0	0	0	0	0	0	0	0	0	0	0	0	0	0	0	0	0	0
Synpcc7942_1553	0	0	0	0	0	0	0	0	0	0	0	0	0	0	0	0	0	0	0	0	0	0	0	0	0	0	0	0	0	0	0	0	0	0	0	0	0	0	0	0	0	0	0	0	0	0	0	0	0
Synpcc7942_1554	0	0	0	D	D	0	0	0	0	0	0	0	0	0	0	0	0	0	0	0	0	0	0	0	0	0	0	0	0	0	0	0	0	0	0	0	0	0	0	0	0	0	0	D	D	0	0	0	0
Synpcc7942_1555	0	0	0	0	0	0	0	0	0	0	0	0	0	0	0	0	0	0	0	0	0	0	0	0	0	0	0	R	R	0	0	0	0	R	R	0	0	0	0	0	0	0	0	0	0	0	0	0	0
Synpcc7942_1556	0	0	0	0	0	0	0	0	0	0	0	0	0	0	0	0	0	0	0	0	0	0	0	0	0	0	0	0	0	0	0	0	0	0	0	0	0	0	0	0	0	0	Both	0	Both	0	0	0	R
Synpcc7942_1557	0	0	0	0	0	0	0	0	0	0	0	0	0	0	0	0	0	0	0	0	0	0	0	0	0	0	0	0	0	0	0	D	D	0	0	0	0	0	0	0	0	0	0	0	0	0	0	0	0
Synpcc7942_1558	0	0	0	0	0	0	0	0	0	0	0	0	0	0	0	0	0	0	0	0	0	0	0	0	0	0	0	0	0	0	0	0	0	0	0	0	0	0	0	0	0	0	0	0	0	0	0	0	0
Synpcc7942_1559	0	0	0	0	0	0	0	0	0	0	0	0	0	0	0	0	0	0	0	0	0	0	0	0	0	D	D	0	0	0	0	0	0	0	0	0	0	0	0	0	0	0	0	D	D	0	0	0	0
Synpcc7942_1560	0	0	0	0	0	0	0	0	0	0	0	0	0	0	0	0	0	0	0	0	0	0	0	0	0	0	0	0	0	0	0	0	0	0	0	0	0	0	0	0	0	0	0	0	0	0	0	0	0
Synpcc7942_1561	0	0	0	0	0	0	0	0	0	0	0	0	0	0	0	0	0	0	0	0	0	0	0	0	0	0	0	R	R	0	0	0	0	R	R	0	0	0	0	0	0	0	0	0	0	R	R	0	0
Synpcc7942_1562	0	0	0	0	0	0	0	0	0	0	0	0	0	0	0	0	0	0	0	0	0	0	0	0	0	0	0	0	0	0	0	0	0	0	0	0	0	0	0	0	0	0	0	0	0	0	0	0	0
Synpcc7942_1563	0	0	0	0	0	0	0	0	0	0	0	0	0	0	0	0	0	0	0	0	0	0	0	0	0	0	0	0	0	0	0	0	0	0	0	0	0	0	0	0	0	0	0	0	0	0	0	0	0
Synpcc7942_1564	0	0	0	0	0	0	0	0	0	0	0	0	0	0	0	0	0	0	0	0	0	0	0	0	0	0	0	0	0	0	0	0	0	0	0	0	0	0	0	0	0	0	0	0	0	0	0	0	0
Synpcc7942_R0001	0	0	0	0	0	0	0	0	0	0	0	0	0	0	0	0	0	0	0	0	0	0	0	0	0	0	0	0	0	0	0	0	0	0	0	0	0	0	0	0	0	0	0	0	0	0	0	0	0
Synpcc7942_1565	0	0	0	0	0	0	0	0	0	0	0	0	0	0	0	0	0	0	0	0	0	0	0	0	0	0	0	0	0	0	0	0	0	R	R	0	0	0	0	0	0	0	0	0	0	R	R	0	0
Synpcc7942_1566	0	0	0	0	0	0	0	0	0	0	0	0	0	0	0	0	0	0	0	0	0	0	0	0	0	0	0	0	0	0	0	0	0	0	0	0	0	0	0	0	0	0	0	0	0	0	0	0	0
Synpcc7942_1567	0	R	R	0	0	0	0	R	R	0	0	0	0	0	0	0	0	0	0	0	0	0	0	0	0	0	0	0	0	0	0	0	0	0	0	0	0	0	0	0	0	0	R	0	R	0	0	0	R
Synpcc7942_1568	0	0	0	0	0	0	0	0	0	0	0	0	0	0	0	0	0	0	0	0	0	0	0	0	0	0	0	0	0	0	0	D	D	0	0	0	0	0	0	0	0	0	0	0	0	0	0	0	0
Synpcc7942_1569	0	0	0	0	0	0	0	0	0	0	0	0	0	0	0	0	0	0	0	0	0	0	0	0	0	0	0	0	0	0	0	0	0	0	0	0	0	0	0	0	0	0	0	Both	Both	0	0	0	0
Synpcc7942_1570	0	0	0	0	0	0	0	0	0	0	0	0	0	0	0	0	0	0	0	0	0	0	0	0	0	0	0	0	0	0	0	0	0	0	0	0	0	0	0	0	0	0	0	0	0	0	0	0	0
Synpcc7942_1571	0	0	0	0	0	0	0	0	0	0	0	0	0	0	0	0	0	0	0	0	0	0	0	0	0	0	0	0	0	0	0	0	0	0	0	0	0	0	0	0	0	0	0	D	D	0	0	0	0
Synpcc7942_1572	0	0	0	0	0	0	0	0	0	0	0	0	0	0	0	0	0	0	0	0	0	0	0	0	0	0	0	0	0	0	0	0	0	0	0	0	0	0	0	0	0	0	R	D	Both	0	0	0	R
Synpcc7942_1573	0	0	0	0	0	0	0	0	0	0	0	0	0	0	0	0	0	0	0	0	0	0	0	0	0	0	0	0	0	0	0	0	0	0	0	0	0	0	0	0	0	0	Both	0	Both	0	0	0	R
Synpcc7942_1574	0	0	0	0	0	0	0	0	0	0	0	0	0	0	0	0	0	0	0	0	0	0	0	0	0	0	0	0	0	0	0	0	0	0	0	0	0	0	0	0	0	0	D	0	D	0	0	0	D
Synpcc7942_1575	0	0	0	0	0	0	0	0	0	0	0	0	0	0	0	0	0	0	0	0	0	0	0	0	0	0	0	0	0	0	0	0	0	0	0	0	0	0	0	0	0	0	0	D	D	0	0	0	0
Synpcc7942_1576	0	0	0	0	0	0	0	0	0	0	0	0	0	0	0	0	0	0	0	0	0	0	0	0	0	0	0	0	0	0	0	0	0	0	0	0	0	0	0	0	0	0	0	D	D	0	0	0	0
Synpcc7942_1577	0	0	0	0	0	0	0	0	0	0	0	0	0	0	0	0	0	0	0	0	0	0	0	0	0	0	0	0	0	0	0	0	0	0	0	0	0	0	0	0	0	0	0	0	0	D	D	0	0
Synpcc7942_1578	0	0	0	0	0	0	0	0	0	0	0	0	0	0	0	0	0	0	0	0	0	0	0	0	0	0	0	0	0	0	0	0	0	0	0	0	0	0	0	0	0	0	0	0	0	0	0	0	0
Synpcc7942_1579	0	0	0	0	0	0	0	0	0	0	0	0	0	0	0	0	0	0	0	0	0	0	0	0	0	0	0	0	0	0	0	0	0	0	0	0	0	0	0	0	0	0	0	D	D	0	0	0	0
Synpcc7942_1580	0	D	D	0	0	0	0	Both	Both	0	0	0	0	0	0	0	0	0	0	0	0	0	0	0	0	0	0	0	0	0	0	0	0	0	0	0	0	0	0	0	0	0	0	0	0	0	0	0	0
Synpcc7942_1581	0	0	0	0	0	0	0	0	0	0	0	0	0	0	0	0	0	0	0	0	0	0	0	0	0	0	0	0	0	0	0	0	0	0	0	0	0	0	0	0	0	0	0	D	D	0	0	0	0
Synpcc7942_1582	0	0	0	0	0	0	0	0	0	0	0	0	0	0	0	0	0	0	0	0	0	0	0	0	0	0	0	0	0	0	0	0	0	0	0	0	0	0	0	0	0	0	0	0	0	D	D	0	0
Synpcc7942_1583	0	0	0	0	0	0	0	0	0	0	0	0	0	0	0	0	0	0	0	0	0	0	0	0	0	0	0	0	0	0	0	0	0	D	D	0	0	0	0	D	D	0	0	0	0	0	0	0	0
Synpcc7942_1584	0	0	0	0	0	0	0	0	0	0	0	0	0	0	0	0	0	0	0	0	0	0	0	0	0	0	0	0	0	0	0	0	0	0	0	0	0	0	0	0	0	0	0	0	0	0	0	0	0
Synpcc7942_1585	0	0	0	0	0	0	0	0	0	0	0	0	0	0	0	0	0	0	0	0	0	0	0	0	0	0	0	0	0	0	0	0	0	0	0	0	0	0	0	0	0	0	0	0	0	0	0	0	0
Synpcc7942_1586	0	0	0	0	0	0	0	0	0	0	0	0	0	0	0	0	0	0	0	0	0	0	0	0	0	D	D	0	0	0	0	D	D	0	0	0	0	0	0	0	0	0	0	D	D	0	0	0	0
Synpcc7942_1587	0	D	D	0	0	0	0	0	0	0	0	0	0	0	0	0	0	0	0	0	0	0	0	0	0	0	0	0	0	0	0	0	0	0	0	0	0	0	0	0	0	0	0	0	0	0	0	0	0
Synpcc7942_1588	0	0	0	0	0	0	0	0	0	D	D	0	0	0	0	0	0	0	0	0	0	0	0	0	0	0	0	0	0	0	0	0	0	D	D	0	0	0	0	D	D	0	0	0	0	0	0	0	0
Synpcc7942_1589	0	0	0	0	0	0	0	0	0	0	0	0	0	0	0	0	0	0	0	0	0	0	0	0	0	0	0	0	0	0	0	0	0	D	D	0	0	0	0	0	0	0	0	0	0	0	0	0	0
Synpcc7942_1590	0	0	0	0	0	0	0	0	0	0	0	0	0	0	0	0	0	0	0	0	0	0	0	0	0	0	0	R	R	0	0	0	0	0	0	0	0	0	0	0	0	0	0	0	0	R	R	0	0
Synpcc7942_1591	0	0	0	0	0	0	0	D	D	0	0	0	0	0	0	0	0	0	0	0	0	0	0	0	0	0	0	0	0	0	0	0	0	0	0	0	0	0	0	0	0	0	0	0	0	Both	Both	0	0
Synpcc7942_1592	0	0	0	0	0	0	0	0	0	0	0	0	0	0	0	0	0	0	0	0	0	0	0	0	0	0	0	0	0	0	0	0	0	D	D	0	0	0	0	0	0	0	0	0	0	0	0	0	0
Synpcc7942_1593	0	0	0	0	0	0	0	0	0	0	0	0	0	0	0	0	0	0	0	0	0	0	0	0	0	0	0	0	0	0	0	0	0	0	0	0	0	0	0	0	0	0	0	0	0	0	0	0	0
Synpcc7942_1594	0	0	0	0	0	0	0	0	0	0	0	0	0	0	0	0	0	0	0	0	0	0	0	0	0	0	0	0	0	0	0	0	0	0	0	0	0	0	0	0	0	0	0	0	0	0	0	0	0
Synpcc7942_1595	0	0	0	0	0	0	0	0	0	0	0	0	0	0	0	0	0	0	0	0	0	0	0	0	0	0	0	0	0	0	0	0	0	0	0	0	0	0	0	0	0	0	0	0	0	R	R	0	0
Synpcc7942_1596	0	0	0	0	0	0	0	0	0	0	0	0	0	0	0	0	0	0	0	0	0	0	0	0	0	0	0	0	0	0	0	0	0	0	0	0	0	0	0	0	0	0	0	0	0	0	0	0	0
Synpcc7942_1597	0	0	0	Both	D	R	0	0	0	R	R	0	0	0	0	0	0	0	0	0	0	0	0	0	0	0	0	0	0	0	0	0	0	0	0	0	0	0	0	0	0	0	0	D	D	0	0	0	0
Synpcc7942_1598	0	0	0	R	R	0	0	0	0	R	R	0	0	0	0	0	0	0	0	0	0	0	0	0	0	0	0	0	0	0	0	0	0	R	R	0	0	0	0	0	0	0	0	0	0	0	0	0	0
Synpcc7942_1599	0	0	0	0	0	0	0	0	0	0	0	0	0	0	0	0	0	0	0	0	0	0	0	0	0	0	0	R	R	0	0	0	0	Both	Both	0	0	0	0	0	0	0	0	0	0	R	R	0	0
Synpcc7942_1600	0	0	0	D	D	0	0	0	0	0	0	0	0	0	0	0	0	0	0	0	0	0	0	0	0	0	0	0	0	0	0	0	0	0	0	0	0	0	0	0	0	0	0	0	0	0	0	0	0
Synpcc7942_1601	0	0	0	0	0	0	0	0	0	0	0	0	0	0	0	0	0	0	0	0	0	0	0	0	0	0	0	0	0	0	0	0	0	0	0	0	0	0	0	0	0	0	0	0	0	0	0	0	0
Synpcc7942_1602	0	0	0	0	0	0	0	0	0	0	0	0	0	0	0	0	0	0	0	0	0	0	0	0	0	0	0	0	0	0	0	0	0	0	0	0	0	0	0	0	0	0	0	0	0	0	0	0	0
Synpcc7942_1603	0	0	0	Both	D	R	0	0	0	0	0	0	0	0	0	0	0	0	0	0	0	0	0	0	0	0	0	0	0	0	0	0	0	0	0	0	0	0	0	0	0	0	0	0	0	0	0	0	0
Synpcc7942_1604	0	0	0	0	0	0	0	0	0	0	0	0	0	0	0	0	0	0	0	0	0	0	0	0	0	0	0	0	0	0	0	0	0	0	0	0	0	0	0	0	0	0	0	0	0	0	0	0	0
Synpcc7942_1605	0	0	0	0	0	0	0	0	0	0	0	0	0	0	0	0	0	0	0	0	0	0	0	0	0	0	0	0	0	0	0	0	0	0	0	0	0	0	0	0	0	0	0	0	0	0	0	0	0
Synpcc7942_1606	0	0	0	0	0	0	0	0	0	0	0	0	Both	0	Both	0	0	0	Both	0	Both	0	0	0	0	0	0	R	R	0	0	0	0	R	R	0	0	0	0	0	0	0	0	0	0	0	0	0	0
Synpcc7942_1607	Both	0	Both	0	0	0	Both	0	Both	0	0	0	0	0	0	0	0	0	0	0	0	0	0	0	0	0	0	R	R	0	0	0	0	R	0	R	0	0	0	0	0	0	0	0	0	Both	D	R	0
Synpcc7942_1608	0	0	0	0	0	0	0	0	0	0	0	0	0	0	0	0	0	0	0	0	0	0	0	0	0	0	0	Both	Both	0	0	0	0	R	R	0	0	0	0	0	0	0	0	0	0	Both	Both	0	0
Synpcc7942_1609	0	0	0	0	0	0	0	0	0	0	0	0	0	0	0	0	0	0	0	0	0	0	0	0	0	0	0	Both	Both	0	0	0	0	R	R	0	0	0	0	0	0	0	0	0	0	Both	0	Both	0
Synpcc7942_1610	0	0	0	0	0	0	0	0	0	0	0	0	0	0	0	0	0	0	0	0	0	0	0	0	0	0	0	0	0	0	0	0	0	0	0	0	0	0	0	0	0	0	Both	0	Both	0	0	0	R
Synpcc7942_1611	0	0	0	0	0	0	0	R	R	0	0	0	0	0	0	0	0	0	0	0	0	0	0	0	0	0	0	0	0	0	0	0	0	0	0	0	0	0	0	0	0	0	R	D	Both	0	0	0	R
Synpcc7942_1612	0	0	0	0	0	0	0	0	0	0	0	0	0	0	0	0	0	0	0	0	0	0	0	0	0	0	0	0	0	0	0	0	0	0	0	0	0	0	0	0	0	0	Both	0	Both	0	0	0	R
Synpcc7942_1613	0	0	0	0	0	0	0	0	0	0	0	0	0	0	0	0	0	0	0	D	D	0	0	0	0	0	0	0	0	0	0	0	0	D	D	0	0	0	0	0	0	0	0	0	0	0	0	0	0
Synpcc7942_1614	0	0	0	0	0	0	0	0	0	0	0	0	0	0	0	0	0	0	0	0	0	0	0	0	0	0	0	0	0	0	0	0	0	R	R	0	0	0	0	0	0	0	0	0	0	0	0	0	0
Synpcc7942_1615	0	0	0	0	0	0	0	0	0	0	0	0	0	0	0	0	0	0	0	0	0	0	0	0	0	0	0	0	0	0	0	0	0	R	R	0	0	0	0	0	0	0	0	0	0	0	0	0	0
Synpcc7942_1616	0	0	0	0	0	0	0	0	0	0	0	0	0	0	0	0	0	0	0	0	0	0	0	0	0	D	D	0	0	0	0	0	0	0	0	0	0	0	0	D	D	0	0	0	0	0	0	0	0
Synpcc7942_1617	0	0	0	0	0	0	0	0	0	0	0	0	0	0	0	0	0	0	0	0	0	0	0	0	0	0	0	0	0	0	0	0	0	0	0	0	0	0	0	0	0	0	0	0	0	0	0	0	0
Synpcc7942_1618	0	0	0	0	0	0	0	0	0	0	0	0	0	0	0	0	0	0	0	0	0	0	0	0	0	0	0	R	R	0	0	0	0	0	0	0	0	0	0	0	0	0	0	0	0	R	R	0	0
Synpcc7942_1619	0	0	0	0	0	0	0	0	0	0	0	0	0	0	0	0	0	0	0	0	0	0	0	0	0	0	0	R	R	0	0	0	0	R	R	0	0	0	0	0	0	0	0	0	0	R	R	0	0
Synpcc7942_1620	0	0	0	0	0	0	0	0	0	0	0	0	0	0	0	0	0	0	0	0	0	0	0	0	0	0	0	0	0	0	0	0	0	0	0	0	0	0	0	0	0	0	0	0	0	0	0	0	0
Synpcc7942_1621	0	0	0	0	0	0	0	0	0	0	0	0	0	0	0	0	0	0	0	0	0	0	0	0	0	0	0	R	R	0	0	0	0	R	R	0	0	0	0	0	0	0	0	0	0	Both	Both	0	0
Synpcc7942_1622	0	0	0	0	0	0	0	0	0	0	0	0	0	0	0	0	0	0	0	0	0	0	0	0	0	D	D	0	0	0	0	0	0	0	0	0	0	0	0	0	0	0	0	D	D	0	0	0	0
Synpcc7942_1623	0	0	0	0	0	0	0	0	0	0	0	0	0	0	0	0	0	0	0	0	0	0	0	0	0	0	0	0	0	0	0	0	0	0	0	0	0	0	0	0	0	0	0	0	0	D	D	0	0
Synpcc7942_1624	0	0	0	0	0	0	0	0	0	0	0	0	0	0	0	0	0	0	0	0	0	0	0	0	0	0	0	0	0	0	0	0	0	0	0	0	0	0	0	0	0	0	0	0	0	0	0	0	0
Synpcc7942_1625	0	0	0	D	D	0	0	0	0	0	0	0	0	0	0	0	0	0	0	0	0	0	0	0	0	0	0	0	0	0	0	0	0	0	0	0	0	0	0	0	0	0	0	D	D	0	0	0	0
Synpcc7942_1626	0	0	0	0	0	0	0	0	0	0	0	0	0	0	0	0	0	0	0	0	0	0	0	0	0	0	0	0	0	0	0	0	0	R	R	0	0	0	0	0	0	0	0	D	D	0	0	0	0
Synpcc7942_1627	0	0	0	0	0	0	0	0	0	0	0	0	0	0	0	0	0	0	0	0	0	0	0	0	0	D	D	0	0	0	0	D	D	0	0	0	0	0	0	0	0	0	0	Both	Both	0	0	0	0
Synpcc7942_1628	0	D	D	0	0	0	0	D	D	0	0	0	0	0	0	0	0	0	0	0	0	0	0	0	0	0	0	R	R	0	0	0	0	R	R	0	0	0	0	0	0	0	0	0	0	R	R	0	0
Synpcc7942_1629	0	0	0	0	0	0	0	0	0	0	0	0	0	0	0	0	0	0	0	0	0	0	0	0	0	0	0	0	0	0	0	0	0	0	0	0	0	0	0	0	0	0	0	0	0	0	0	0	0
Synpcc7942_1630	0	0	0	Both	0	Both	0	0	0	Both	Both	0	0	0	0	0	0	0	0	0	0	D	D	0	0	0	0	Both	Both	0	0	0	0	R	R	0	0	0	0	0	0	0	0	0	0	Both	0	Both	0
Synpcc7942_1631	0	0	0	Both	D	R	0	0	0	Both	D	R	0	0	0	0	0	0	0	0	0	0	0	0	0	0	0	0	0	0	0	0	0	0	0	0	0	0	0	0	0	0	0	0	0	Both	D	R	0
Synpcc7942_1632	0	0	0	0	0	0	0	0	0	0	0	0	0	0	0	0	0	0	0	0	0	0	0	0	0	0	0	0	0	0	0	0	0	0	0	0	0	0	0	0	0	0	0	0	0	0	0	0	0
Synpcc7942_1633	0	0	0	0	0	0	0	0	0	0	0	0	0	0	0	0	0	0	0	0	0	0	0	0	0	0	0	0	0	0	0	0	0	R	R	0	0	0	0	0	0	0	0	0	0	Both	D	R	0
Synpcc7942_1634	0	0	0	Both	D	R	0	0	0	Both	0	Both	0	0	0	0	0	0	0	0	0	0	0	0	0	0	0	Both	Both	0	0	0	0	Both	Both	0	0	0	0	0	0	0	0	0	0	Both	0	Both	0
Synpcc7942_1635	0	0	0	D	D	0	0	0	0	Both	0	Both	0	0	0	0	0	0	0	0	0	0	0	0	0	0	0	D	D	0	0	0	0	D	D	0	0	0	0	D	D	0	0	0	0	Both	0	Both	0
Synpcc7942_1636	0	0	0	0	0	0	0	0	0	0	0	0	0	0	0	0	0	0	0	0	0	0	0	0	0	0	0	0	0	0	0	0	0	0	0	0	0	0	0	0	0	0	0	0	0	0	0	0	0
Synpcc7942_1637	0	0	0	0	0	0	0	0	0	0	0	0	0	0	0	0	0	0	0	0	0	0	0	0	0	0	0	0	0	0	0	D	D	0	0	0	0	0	0	0	0	0	0	0	0	0	0	0	0
Synpcc7942_1638	0	D	D	0	0	0	0	0	0	0	0	0	0	0	0	0	0	0	0	0	0	0	0	0	0	0	0	Both	Both	0	0	0	0	Both	Both	0	0	0	0	0	0	0	0	0	0	Both	Both	0	0
Synpcc7942_1639	0	0	0	0	0	0	0	0	0	0	0	0	0	0	0	0	0	0	0	0	0	0	0	0	0	0	0	0	0	0	0	0	0	0	0	0	0	0	0	0	0	0	0	0	0	0	0	0	0
Synpcc7942_1640	0	0	0	0	0	0	0	0	0	0	0	0	0	0	0	0	0	0	0	0	0	0	0	0	0	0	0	0	0	0	0	0	0	0	0	0	0	0	0	0	0	0	0	0	0	0	0	0	0
Synpcc7942_1641	0	D	D	0	0	0	0	0	0	0	0	0	0	0	0	0	0	0	0	0	0	0	0	0	0	0	0	R	R	0	0	0	0	R	R	0	0	0	0	0	0	0	0	0	0	0	0	0	0
Synpcc7942_1642	0	0	0	0	0	0	0	0	0	0	0	0	0	0	0	0	0	0	0	0	0	0	0	0	0	0	0	0	0	0	0	0	0	0	0	0	0	0	0	0	0	0	0	0	0	0	0	0	0
Synpcc7942_1643	0	0	0	0	0	0	0	0	0	0	0	0	0	0	0	0	0	0	0	0	0	0	0	0	0	0	0	0	0	0	0	0	0	0	0	0	0	0	0	0	0	0	0	0	0	0	0	0	0
Synpcc7942_1644	0	D	D	0	0	0	0	0	0	0	0	0	0	0	0	0	0	0	0	0	0	0	0	0	0	0	0	0	0	0	0	D	D	0	0	0	0	0	0	0	0	0	0	0	0	0	0	0	0
Synpcc7942_R0036	0	0	0	0	0	0	0	0	0	0	0	0	0	0	0	0	0	0	0	0	0	0	0	0	0	D	D	0	0	0	0	D	D	0	0	0	0	0	0	0	0	0	0	D	D	0	0	0	0
Synpcc7942_1645	0	0	0	0	0	0	0	0	0	0	0	0	0	0	0	0	0	0	0	0	0	0	0	0	0	0	0	0	0	0	0	0	0	0	0	0	0	0	0	0	0	0	0	D	D	0	0	0	0
Synpcc7942_1646	0	0	0	0	0	0	0	0	0	0	0	0	0	0	0	0	0	0	0	0	0	0	0	0	0	0	0	0	0	0	0	0	0	0	0	0	0	0	0	0	0	0	0	0	0	0	0	0	0
Synpcc7942_1647	0	0	0	0	0	0	0	0	0	0	0	0	0	0	0	0	0	0	0	0	0	0	0	0	0	0	0	0	0	0	0	0	0	0	0	0	0	0	0	0	0	0	0	D	D	0	0	0	0
Synpcc7942_1648	0	0	0	0	0	0	0	0	0	0	0	0	0	0	0	0	0	0	0	0	0	0	0	0	R	D	Both	0	0	0	Both	0	Both	0	0	0	0	D	D	0	0	0	Both	0	Both	0	0	0	0
Synpcc7942_1649	0	0	0	0	0	0	0	0	0	0	0	0	0	0	0	0	0	0	0	0	0	0	0	0	0	0	0	0	0	0	0	0	0	0	0	0	0	0	0	0	0	0	0	0	0	0	0	0	0
Synpcc7942_1650	0	0	0	0	0	0	0	0	0	0	0	0	0	0	0	0	0	0	0	0	0	0	0	0	0	0	0	0	0	0	0	0	0	0	0	0	0	0	0	0	0	0	0	0	0	Both	Both	0	0
Synpcc7942_1651	0	0	0	0	0	0	0	0	0	0	0	0	0	0	0	0	0	0	0	0	0	0	0	0	0	D	D	0	0	0	0	D	D	0	0	0	0	0	0	0	0	0	0	Both	Both	0	0	0	0
Synpcc7942_1652	0	0	0	0	0	0	0	0	0	0	0	0	0	0	0	0	0	0	0	0	0	0	0	0	0	0	0	0	0	0	0	D	D	0	0	0	0	0	0	0	0	0	0	D	D	0	0	0	0
Synpcc7942_1653	0	0	0	0	0	0	0	0	0	0	0	0	0	0	0	0	0	0	0	0	0	0	0	0	0	0	0	0	0	0	0	0	0	0	0	0	0	0	0	0	0	0	D	0	D	0	0	0	0
Synpcc7942_1654	0	0	0	0	0	0	0	0	0	0	0	0	0	0	0	0	0	0	0	0	0	0	0	0	0	0	0	0	0	0	0	D	D	0	0	0	0	D	D	0	0	0	D	0	D	0	0	0	0
Synpcc7942_1655	0	0	0	0	0	0	0	D	D	0	0	0	0	0	0	0	0	0	0	0	0	0	0	0	0	D	D	0	0	0	Both	0	Both	0	0	0	0	0	0	0	0	0	Both	0	Both	0	0	0	0
Synpcc7942_1656	0	D	D	0	0	0	R	D	Both	0	0	0	0	0	0	0	0	0	0	0	0	0	0	0	0	0	0	0	0	0	0	0	0	0	0	0	0	0	0	0	0	0	0	0	0	0	0	0	0
Synpcc7942_1657	0	0	0	0	0	0	0	0	0	0	0	0	0	0	0	0	0	0	0	0	0	0	0	0	0	0	0	0	0	0	0	0	0	0	0	0	0	0	0	0	0	0	0	0	0	0	0	0	0
Synpcc7942_1658	0	0	0	R	R	0	0	0	0	Both	Both	0	0	0	0	0	0	0	0	0	0	0	0	0	0	0	0	0	0	0	0	0	0	D	D	0	0	0	0	0	0	0	0	0	0	D	0	D	0
Synpcc7942_1659	0	0	0	0	0	0	0	0	0	0	0	0	0	0	0	0	0	0	0	0	0	0	0	0	0	0	0	R	R	0	0	0	0	0	0	0	0	0	0	0	0	0	0	0	0	0	0	0	0
Synpcc7942_1660	0	0	0	0	0	0	0	0	0	0	0	0	0	0	0	0	0	0	0	0	0	0	0	0	0	0	0	0	0	0	0	0	0	0	0	0	0	0	0	0	0	0	0	0	0	0	0	0	0
Synpcc7942_1661	0	R	R	0	0	0	R	0	R	0	0	0	0	0	0	R	R	0	0	0	0	R	0	R	0	0	0	0	0	0	0	0	0	0	0	0	0	0	0	0	0	0	Both	0	Both	0	0	0	Both
Synpcc7942_1662	0	0	0	0	0	0	0	0	0	0	0	0	0	0	0	0	0	0	0	0	0	0	0	0	0	0	0	0	0	0	0	0	0	D	D	0	0	0	0	0	0	0	0	0	0	D	D	0	0
Synpcc7942_1663	0	0	0	0	0	0	0	0	0	0	0	0	0	0	0	0	0	0	0	0	0	0	0	0	0	0	0	0	0	0	0	0	0	0	0	0	0	0	0	0	0	0	0	D	D	0	0	0	0
Synpcc7942_1664	0	0	0	0	0	0	0	0	0	0	0	0	0	0	0	0	0	0	0	0	0	0	0	0	0	0	0	0	0	0	0	0	0	0	0	0	0	0	0	0	0	0	0	0	0	R	R	0	0
Synpcc7942_1665	0	0	0	D	D	0	0	0	0	0	0	0	0	0	0	0	0	0	0	0	0	0	0	0	0	0	0	0	0	0	0	0	0	0	0	0	0	0	0	0	0	0	0	0	0	0	0	0	0
Synpcc7942_1666	0	0	0	0	0	0	0	0	0	0	0	0	0	0	0	0	0	0	0	0	0	0	0	0	0	0	0	0	0	0	0	0	0	0	0	0	0	0	0	0	0	0	0	0	0	0	0	0	0
Synpcc7942_1667	0	0	0	0	0	0	0	0	0	0	0	0	0	0	0	0	0	0	0	0	0	0	0	0	0	0	0	D	D	0	0	0	0	0	0	0	0	0	0	0	0	0	0	0	0	D	D	0	0
Synpcc7942_1668	0	0	0	0	0	0	0	0	0	0	0	0	0	0	0	0	0	0	0	0	0	0	0	0	0	0	0	0	0	0	0	D	D	0	0	0	0	0	0	0	0	0	D	0	D	0	0	0	0
Synpcc7942_1669	0	0	0	0	0	0	0	0	0	0	0	0	0	0	0	0	0	0	0	0	0	0	0	0	0	0	0	0	0	0	0	0	0	0	0	0	0	0	0	0	0	0	0	D	D	0	0	0	0
Synpcc7942_1670	0	0	0	0	0	0	0	0	0	0	0	0	0	0	0	0	0	0	0	0	0	0	0	0	0	0	0	0	0	0	0	0	0	0	0	0	0	0	0	0	0	0	0	0	0	0	0	0	0
Synpcc7942_1671	0	0	0	0	0	0	0	0	0	0	0	0	0	0	0	0	0	0	0	0	0	0	0	0	0	0	0	0	0	0	0	0	0	0	0	0	0	0	0	0	0	0	0	0	0	0	0	0	0
Synpcc7942_1672	0	0	0	0	0	0	0	0	0	0	0	0	0	0	0	0	0	0	0	0	0	0	0	0	0	0	0	0	0	0	0	0	0	0	0	0	0	0	0	0	0	0	0	0	0	0	0	0	0
Synpcc7942_1673	0	0	0	0	0	0	0	0	0	0	0	0	0	0	0	0	0	0	0	0	0	0	0	0	0	0	0	0	0	0	0	0	0	0	0	0	0	0	0	0	0	0	0	0	0	0	0	0	0
Synpcc7942_1674	0	D	D	0	0	0	0	0	0	0	0	0	0	0	0	0	0	0	0	0	0	0	0	0	0	0	0	0	0	0	0	0	0	0	0	0	0	0	0	0	0	0	0	0	0	0	0	0	0
Synpcc7942_1675	0	0	0	Both	Both	0	0	0	0	Both	Both	0	0	0	0	0	0	0	0	0	0	0	0	0	0	0	0	0	0	0	0	0	0	R	R	0	0	0	0	D	D	0	0	D	D	0	0	0	0
Synpcc7942_1676	0	0	0	0	0	0	0	0	0	0	0	0	0	0	0	0	0	0	0	0	0	0	0	0	0	0	0	0	0	0	0	0	0	0	0	0	0	0	0	0	0	0	0	D	D	0	0	0	0
Synpcc7942_1677	0	0	0	D	D	0	0	0	0	D	D	0	0	0	0	0	0	0	0	0	0	0	0	0	0	0	0	0	0	0	0	0	0	0	0	0	0	0	0	0	0	0	0	Both	Both	0	0	0	0
Synpcc7942_1678	0	0	0	0	0	0	0	0	0	0	0	0	0	0	0	0	0	0	0	0	0	0	0	0	0	D	D	0	0	0	0	D	D	0	0	0	0	0	0	0	0	0	Both	0	Both	0	0	0	0
Synpcc7942_1679	0	0	0	0	0	0	0	0	0	0	0	0	0	0	0	0	0	0	0	0	0	0	0	0	0	0	0	0	0	0	0	0	0	0	0	0	0	0	0	0	0	0	0	0	0	Both	Both	0	0
Synpcc7942_1680	0	0	0	0	0	0	0	0	0	0	0	0	0	0	0	0	0	0	0	0	0	0	0	0	0	0	0	0	0	0	0	0	0	D	D	0	0	0	0	0	0	0	0	0	0	Both	D	R	0
Synpcc7942_1681	0	0	0	0	0	0	0	0	0	0	0	0	0	0	0	0	0	0	0	0	0	0	0	0	0	0	0	0	0	0	0	0	0	D	D	0	0	0	0	0	0	0	0	0	0	D	0	D	0
Synpcc7942_1682	0	0	0	0	0	0	0	0	0	0	0	0	0	0	0	0	0	0	0	0	0	0	0	0	0	0	0	0	0	0	0	0	0	0	0	0	0	0	0	0	0	0	0	0	0	D	0	D	0
Synpcc7942_1683	0	0	0	0	0	0	0	0	0	0	0	0	0	0	0	0	0	0	0	0	0	0	0	0	0	0	0	0	0	0	0	0	0	D	D	0	0	0	0	0	0	0	0	0	0	D	0	D	0
Synpcc7942_1684	0	0	0	0	0	0	0	0	0	0	0	0	0	0	0	0	0	0	0	0	0	0	0	0	0	0	0	R	R	0	0	0	0	Both	Both	0	0	0	0	0	0	0	0	0	0	Both	0	Both	0
Synpcc7942_1685	0	0	0	0	0	0	0	0	0	0	0	0	0	0	0	0	0	0	0	0	0	0	0	0	0	0	0	R	R	0	0	0	0	Both	Both	0	0	0	0	0	0	0	0	0	0	Both	Both	0	0
Synpcc7942_1686	0	D	D	0	0	0	D	0	D	0	0	0	0	0	0	0	0	0	0	0	0	0	0	0	0	0	0	0	0	0	0	0	0	0	0	0	0	0	0	0	0	0	0	0	0	0	0	0	0
Synpcc7942_1687	0	0	0	0	0	0	0	0	0	0	0	0	0	0	0	0	0	0	0	0	0	0	0	0	0	0	0	0	0	0	0	0	0	0	0	0	0	0	0	0	0	0	0	0	0	0	0	0	0
Synpcc7942_1688	0	0	0	0	0	0	0	0	0	0	0	0	0	0	0	0	0	0	0	0	0	0	0	0	0	0	0	0	0	0	0	0	0	0	0	0	0	0	0	0	0	0	0	0	0	0	0	0	0
Synpcc7942_1689	0	D	D	0	0	0	0	D	D	0	0	0	0	0	0	0	0	0	0	0	0	0	0	0	0	0	0	0	0	0	0	0	0	0	0	0	0	D	D	0	0	0	0	0	0	D	D	0	0
Synpcc7942_1690	0	0	0	0	0	0	0	0	0	0	0	0	0	0	0	0	0	0	0	0	0	0	0	0	0	0	0	0	0	0	0	0	0	0	0	0	0	0	0	0	0	0	0	0	0	0	0	0	0
Synpcc7942_1691	0	0	0	0	0	0	0	0	0	0	0	0	0	0	0	0	0	0	0	0	0	0	0	0	0	0	0	0	0	0	0	0	0	0	0	0	0	0	0	0	0	0	0	0	0	D	D	0	0
Synpcc7942_1692	0	0	0	D	D	0	0	0	0	0	0	0	0	0	0	0	0	0	0	0	0	0	0	0	0	0	0	0	0	0	0	0	0	0	0	0	0	0	0	0	0	0	0	D	D	0	0	0	0
Synpcc7942_1693	0	0	0	0	0	0	0	0	0	0	0	0	0	0	0	0	0	0	0	0	0	0	0	0	0	0	0	0	0	0	0	0	0	0	0	0	0	0	0	0	0	0	0	0	0	0	0	0	0
Synpcc7942_1694	0	0	0	0	0	0	0	0	0	0	0	0	0	0	0	0	0	0	0	0	0	0	0	0	0	0	0	0	0	0	0	0	0	0	0	0	0	0	0	0	0	0	0	0	0	0	0	0	0
Synpcc7942_1695	0	0	0	0	0	0	0	0	0	0	0	0	0	0	0	0	0	0	0	0	0	0	0	0	0	0	0	0	0	0	0	0	0	D	D	0	0	0	0	0	0	0	0	0	0	D	D	0	0
Synpcc7942_1696	0	0	0	0	0	0	0	0	0	0	0	0	0	0	0	0	0	0	0	0	0	0	0	0	0	0	0	0	0	0	0	0	0	0	0	0	0	0	0	0	0	0	0	D	D	0	0	0	0
Synpcc7942_1697	0	0	0	0	0	0	0	0	0	0	0	0	0	0	0	0	0	0	0	0	0	0	0	0	0	0	0	0	0	0	0	0	0	0	0	0	0	0	0	0	0	0	0	0	0	0	0	0	0
Synpcc7942_1698	0	Both	Both	0	0	0	0	0	0	0	0	0	0	0	0	0	0	0	0	0	0	0	0	0	0	0	0	0	0	0	0	R	R	0	0	0	0	0	0	0	0	0	0	Both	Both	0	0	0	0
Synpcc7942_1699	0	0	0	D	D	0	0	0	0	D	D	0	0	0	0	0	0	0	0	0	0	0	0	0	0	0	0	0	0	0	0	0	0	0	0	0	0	0	0	0	0	0	0	0	0	0	0	0	0
Synpcc7942_1700	0	0	0	0	0	0	0	0	0	0	0	0	0	0	0	0	0	0	0	0	0	0	0	0	0	0	0	0	0	0	0	0	0	0	0	0	0	0	0	0	0	0	0	0	0	0	0	0	0
Synpcc7942_1701	0	0	0	0	0	0	0	0	0	0	0	0	0	0	0	0	0	0	0	0	0	0	0	0	0	0	0	0	0	0	0	0	0	0	0	0	0	0	0	0	0	0	0	0	0	0	0	0	0
Synpcc7942_1702	0	0	0	0	0	0	0	0	0	0	0	0	0	0	0	0	0	0	0	0	0	0	0	0	0	0	0	0	0	0	0	0	0	0	0	0	0	0	0	0	0	0	0	0	0	0	0	0	0
Synpcc7942_1703	0	0	0	D	D	0	0	0	0	D	D	0	0	0	0	0	0	0	0	0	0	0	0	0	0	0	0	0	0	0	0	0	0	Both	Both	0	0	0	0	D	D	0	0	0	0	0	0	0	0
Synpcc7942_1704	0	0	0	0	0	0	0	0	0	0	0	0	0	0	0	0	0	0	0	0	0	0	0	0	0	0	0	0	0	0	0	0	0	R	R	0	0	0	0	0	0	0	0	D	D	0	0	0	0
Synpcc7942_1705	0	0	0	0	0	0	0	0	0	0	0	0	0	0	0	0	0	0	0	0	0	0	0	0	0	0	0	0	0	0	0	0	0	0	0	0	0	0	0	0	0	0	0	0	0	R	R	0	0
Synpcc7942_1706	0	0	0	0	0	0	0	0	0	0	0	0	0	0	0	0	0	0	0	0	0	0	0	0	0	0	0	0	0	0	0	0	0	D	D	0	0	0	0	0	0	0	0	0	0	D	D	0	0
Synpcc7942_1707	0	0	0	0	0	0	0	R	R	0	0	0	0	0	0	0	0	0	0	0	0	0	0	0	0	0	0	0	0	0	0	0	0	0	0	0	0	0	0	0	0	0	0	0	0	0	0	0	0
Synpcc7942_1708	0	0	0	0	0	0	0	0	0	0	0	0	0	0	0	0	0	0	0	0	0	0	0	0	0	0	0	0	0	0	0	0	0	0	0	0	0	0	0	0	0	0	0	0	0	D	D	0	0
Synpcc7942_1709	0	0	0	0	0	0	0	0	0	0	0	0	0	0	0	0	0	0	0	0	0	0	0	0	0	0	0	0	0	0	0	0	0	0	0	0	0	0	0	0	0	0	0	0	0	0	0	0	0
Synpcc7942_1710	0	0	0	0	0	0	0	0	0	0	0	0	0	0	0	0	0	0	0	0	0	0	0	0	0	0	0	0	0	0	0	0	0	0	0	0	0	0	0	0	0	0	0	Both	Both	0	0	0	0
Synpcc7942_1711	0	0	0	0	0	0	0	0	0	0	0	0	0	0	0	0	0	0	0	0	0	0	0	0	0	0	0	0	0	0	0	0	0	0	0	0	0	0	0	0	0	0	Both	0	Both	0	0	0	0
Synpcc7942_1712	0	0	0	0	0	0	0	0	0	0	0	0	0	0	0	0	0	0	0	0	0	0	0	0	0	0	0	0	0	0	0	0	0	0	0	0	0	0	0	0	0	0	0	D	D	0	0	0	0
Synpcc7942_1713	0	0	0	0	0	0	0	R	R	0	0	0	0	0	0	0	0	0	0	0	0	0	0	0	0	0	0	0	0	0	0	0	0	0	0	0	0	0	0	0	0	0	0	0	0	R	R	0	0
Synpcc7942_1714	0	0	0	0	0	0	0	0	0	0	0	0	0	0	0	0	0	0	0	0	0	0	0	0	0	0	0	0	0	0	0	0	0	0	0	0	0	0	0	0	0	0	0	0	0	0	0	0	0
Synpcc7942_1715	0	0	0	D	D	0	0	0	0	0	0	0	0	0	0	0	0	0	0	0	0	0	0	0	0	0	0	0	0	0	0	0	0	D	D	0	0	0	0	0	0	0	0	0	0	0	0	0	0
Synpcc7942_1716	0	0	0	0	0	0	0	0	0	0	0	0	0	0	0	0	0	0	0	0	0	0	0	0	0	D	D	0	0	0	0	D	D	0	0	0	0	0	0	0	0	0	0	D	D	0	0	0	0
Synpcc7942_1717	0	D	D	0	0	0	0	0	0	0	0	0	0	0	0	0	0	0	0	0	0	0	0	0	0	0	0	D	D	0	0	0	0	D	D	0	0	0	0	0	0	0	0	0	0	Both	D	R	0
Synpcc7942_1718	0	0	0	0	0	0	0	0	0	0	0	0	0	0	0	0	0	0	0	0	0	0	0	0	0	0	0	D	D	0	0	0	0	0	0	0	0	0	0	0	0	0	0	0	0	Both	D	R	0
Synpcc7942_1719	0	0	0	D	D	0	0	0	0	0	0	0	0	0	0	0	0	0	0	0	0	0	0	0	0	0	0	R	R	0	0	0	0	Both	Both	0	0	0	0	0	0	0	0	0	0	Both	Both	0	0
Synpcc7942_1720	0	0	0	0	0	0	0	0	0	0	0	0	0	0	0	0	0	0	0	0	0	0	0	0	0	0	0	0	0	0	0	0	0	0	0	0	0	0	0	0	0	0	0	0	0	0	0	0	0
Synpcc7942_1721	0	0	0	0	0	0	0	0	0	0	0	0	0	0	0	0	0	0	0	0	0	0	0	0	0	0	0	0	0	0	0	0	0	0	0	0	0	0	0	0	0	0	0	0	0	0	0	0	0
Synpcc7942_1722	0	D	D	0	0	0	0	0	0	0	0	0	0	0	0	0	0	0	0	0	0	0	0	0	0	0	0	0	0	0	0	0	0	0	0	0	0	0	0	0	0	0	0	0	0	0	0	0	0
Synpcc7942_1723	0	0	0	0	0	0	0	0	0	0	0	0	0	0	0	0	0	0	0	0	0	0	0	0	0	0	0	0	0	0	0	0	0	0	0	0	0	0	0	0	0	0	0	0	0	0	0	0	0
Synpcc7942_1724	0	0	0	0	0	0	0	0	0	0	0	0	0	0	0	0	0	0	R	0	R	0	0	0	R	D	Both	0	0	0	Both	0	Both	0	0	0	0	0	0	0	0	0	Both	0	Both	0	0	0	0
Synpcc7942_1725	0	0	0	0	0	0	0	0	0	0	0	0	0	0	0	0	0	0	0	0	0	0	0	0	0	D	D	0	0	0	0	D	D	0	0	0	0	0	0	0	0	0	0	D	D	0	0	0	0
Synpcc7942_1726	0	0	0	0	0	0	0	0	0	0	0	0	0	0	0	0	0	0	0	0	0	0	0	0	0	0	0	0	0	0	0	0	0	0	0	0	0	0	0	0	0	0	0	0	0	0	0	0	0
Synpcc7942_1727	0	0	0	0	0	0	0	0	0	0	0	0	0	0	0	0	0	0	0	0	0	0	0	0	0	0	0	0	0	0	0	0	0	0	0	0	0	0	0	0	0	0	0	0	0	0	0	0	0
Synpcc7942_1728	0	0	0	0	0	0	0	0	0	0	0	0	0	0	0	0	0	0	0	0	0	0	0	0	0	0	0	0	0	0	0	0	0	0	0	0	0	0	0	0	0	0	0	D	D	0	0	0	0
Synpcc7942_1729	0	0	0	0	0	0	0	0	0	0	0	0	0	0	0	0	0	0	0	0	0	0	0	0	0	0	0	0	0	0	0	0	0	0	0	0	0	0	0	0	0	0	0	D	D	0	0	0	0
Synpcc7942_1730	0	0	0	0	0	0	0	0	0	0	0	0	0	0	0	0	0	0	0	0	0	0	0	0	0	0	0	R	R	0	0	0	0	R	R	0	0	0	0	0	0	0	0	0	0	Both	Both	0	0
Synpcc7942_1731	0	0	0	0	0	0	0	0	0	0	0	0	0	0	0	0	0	0	0	0	0	0	0	0	0	0	0	0	0	0	0	0	0	0	0	0	0	0	0	0	0	0	0	0	0	0	0	0	0
Synpcc7942_1732	0	0	0	0	0	0	0	0	0	0	0	0	0	0	0	0	0	0	0	0	0	0	0	0	0	0	0	0	0	0	0	D	D	0	0	0	0	D	D	0	0	0	0	0	0	0	0	0	0
Synpcc7942_1733	0	0	0	0	0	0	0	0	0	0	0	0	0	0	0	0	0	0	0	0	0	0	0	0	0	0	0	0	0	0	0	0	0	0	0	0	0	0	0	0	0	0	0	0	0	0	0	0	0
Synpcc7942_1734	0	0	0	0	0	0	0	0	0	0	0	0	0	0	0	0	0	0	0	0	0	0	0	0	0	D	D	0	0	0	0	D	D	0	0	0	0	0	0	0	0	0	0	Both	Both	0	0	0	0
Synpcc7942_1735	0	0	0	0	0	0	0	0	0	0	0	0	0	0	0	0	0	0	0	0	0	0	0	0	0	D	D	0	0	0	D	0	D	0	0	0	0	0	0	0	0	0	Both	0	Both	0	0	0	0
Synpcc7942_1736	0	0	0	0	0	0	0	0	0	0	0	0	0	0	0	0	0	0	0	0	0	0	0	0	0	D	D	0	0	0	R	D	Both	0	0	0	0	0	0	0	0	0	0	Both	Both	0	0	0	0
Synpcc7942_1737	0	0	0	0	0	0	0	0	0	0	0	0	0	0	0	0	0	0	0	0	0	0	0	0	0	D	D	0	0	0	0	D	D	0	0	0	0	0	0	0	0	0	0	D	D	0	0	0	0
Synpcc7942_1738	0	0	0	0	0	0	0	0	0	0	0	0	0	0	0	0	0	0	0	0	0	0	0	0	0	D	D	0	0	0	0	D	D	0	0	0	0	0	0	0	0	0	0	D	D	0	0	0	0
Synpcc7942_1739	0	0	0	0	0	0	0	0	0	0	0	0	0	0	0	0	0	0	0	0	0	0	0	0	0	D	D	0	0	0	0	Both	Both	0	0	0	0	0	0	0	0	0	0	D	D	0	0	0	0
Synpcc7942_1740	0	0	0	0	0	0	0	0	0	0	0	0	0	0	0	0	0	0	0	0	0	0	0	0	0	0	0	D	D	0	0	0	0	0	0	0	0	0	0	0	0	0	0	0	0	D	D	0	0
Synpcc7942_1741	0	0	0	Both	Both	0	0	0	0	D	D	0	0	0	0	0	0	0	0	0	0	0	0	0	0	0	0	Both	Both	0	0	0	0	0	0	0	0	0	0	0	0	0	0	0	0	Both	Both	0	0
Synpcc7942_1742	0	0	0	0	0	0	0	0	0	0	0	0	0	0	0	0	0	0	0	0	0	0	0	0	0	0	0	R	R	0	0	0	0	R	R	0	0	0	0	0	0	0	0	0	0	Both	D	R	0
Synpcc7942_1743	0	0	0	0	0	0	0	0	0	0	0	0	0	0	0	0	0	0	0	0	0	0	0	0	0	0	0	0	0	0	0	D	D	0	0	0	0	D	D	0	0	0	0	0	0	R	R	0	0
Synpcc7942_1744	0	0	0	0	0	0	0	0	0	0	0	0	0	0	0	0	0	0	0	0	0	0	0	0	0	0	0	0	0	0	0	0	0	0	0	0	0	0	0	0	0	0	0	0	0	0	0	0	0
Synpcc7942_1745	0	0	0	0	0	0	0	0	0	0	0	0	0	0	0	0	0	0	0	0	0	0	0	0	0	0	0	0	0	0	0	0	0	0	0	0	0	0	0	0	0	0	0	0	0	0	0	0	0
Synpcc7942_1746	0	0	0	0	0	0	0	0	0	0	0	0	0	0	0	0	0	0	0	0	0	0	0	0	0	0	0	0	0	0	0	0	0	0	0	0	0	0	0	0	0	0	0	0	0	0	0	0	0
Synpcc7942_1747	0	0	0	0	0	0	0	0	0	0	0	0	0	0	0	0	0	0	0	0	0	0	0	0	0	0	0	0	0	0	0	0	0	0	0	0	0	0	0	0	0	0	0	Both	Both	0	0	0	0
Synpcc7942_1748	0	0	0	D	D	0	0	0	0	0	0	0	0	0	0	0	0	0	0	0	0	0	0	0	0	0	0	0	0	0	0	0	0	0	0	0	0	0	0	0	0	0	0	0	0	0	0	0	0
Synpcc7942_1749	0	0	0	0	0	0	0	0	0	0	0	0	0	0	0	0	0	0	0	0	0	0	0	0	0	0	0	0	0	0	0	0	0	0	0	0	0	0	0	0	0	0	0	0	0	0	0	0	0
Synpcc7942_1750	0	0	0	0	0	0	0	0	0	0	0	0	0	0	0	0	0	0	0	0	0	0	0	0	0	0	0	0	0	0	0	0	0	0	0	0	0	0	0	0	0	0	0	0	0	0	0	0	0
Synpcc7942_1751	0	0	0	0	0	0	0	0	0	0	0	0	0	0	0	0	0	0	0	0	0	0	0	0	0	0	0	0	0	0	0	0	0	0	0	0	0	0	0	0	0	0	0	0	0	0	0	0	0
Synpcc7942_1752	0	0	0	0	0	0	0	0	0	0	0	0	0	0	0	0	0	0	0	0	0	0	0	0	0	0	0	0	0	0	0	0	0	0	0	0	0	0	0	0	0	0	0	0	0	0	0	0	0
Synpcc7942_1753	0	0	0	0	0	0	0	0	0	0	0	0	0	0	0	0	0	0	0	0	0	0	0	0	0	0	0	0	0	0	0	0	0	R	R	0	0	0	0	0	0	0	0	0	0	R	R	0	0
Synpcc7942_1754	0	0	0	0	0	0	0	0	0	0	0	0	0	0	0	0	0	0	0	0	0	0	0	0	0	0	0	R	R	0	0	0	0	R	R	0	0	0	0	0	0	0	0	0	0	R	R	0	0
Synpcc7942_1755	0	0	0	0	0	0	0	0	0	0	0	0	0	0	0	0	0	0	0	0	0	0	0	0	0	0	0	0	0	0	0	0	0	0	0	0	0	0	0	0	0	0	0	0	0	D	D	0	0
Synpcc7942_1756	0	0	0	0	0	0	0	0	0	0	0	0	0	0	0	0	0	0	0	0	0	0	0	0	0	0	0	0	0	0	0	0	0	0	0	0	0	0	0	0	0	0	0	0	0	0	0	0	0
Synpcc7942_1757	R	0	R	0	0	0	R	0	R	0	0	0	0	0	0	0	0	0	0	0	0	0	0	0	0	0	0	0	0	0	0	0	0	0	0	0	0	0	0	0	0	0	0	0	0	0	0	0	0
Synpcc7942_1758	0	0	0	0	0	0	0	0	0	0	0	0	0	0	0	0	0	0	0	0	0	0	0	0	0	D	D	0	0	0	0	0	0	0	0	0	0	0	0	0	0	0	0	D	D	0	0	0	0
Synpcc7942_1759	0	0	0	0	0	0	0	0	0	0	0	0	0	0	0	0	0	0	0	0	0	0	0	0	0	0	0	0	0	0	0	0	0	0	0	0	0	0	0	0	0	0	0	0	0	0	0	0	0
Synpcc7942_1760	0	0	0	R	R	0	0	0	0	0	0	0	0	0	0	0	0	0	0	0	0	0	0	0	0	0	0	0	0	0	0	0	0	0	0	0	0	0	0	0	0	0	0	0	0	0	0	0	0
Synpcc7942_1761	0	0	0	0	0	0	0	0	0	0	0	0	0	0	0	0	0	0	0	0	0	0	0	0	0	0	0	D	D	0	0	0	0	0	0	0	0	0	0	0	0	0	0	0	0	Both	Both	0	0
Synpcc7942_1762	0	0	0	0	0	0	0	0	0	D	D	0	0	0	0	0	0	0	0	0	0	0	0	0	0	0	0	0	0	0	0	0	0	Both	Both	0	0	0	0	D	D	0	0	0	0	0	0	0	0
Synpcc7942_1763	0	0	0	0	0	0	0	0	0	0	0	0	0	0	0	0	0	0	0	0	0	0	0	0	0	0	0	0	0	0	0	0	0	0	0	0	0	0	0	0	0	0	0	0	0	0	0	0	0
Synpcc7942_1764	0	0	0	0	0	0	0	0	0	0	0	0	0	0	0	0	0	0	0	0	0	0	0	0	0	0	0	R	R	0	0	0	0	0	0	0	0	0	0	0	0	0	0	0	0	R	R	0	0
Synpcc7942_1765	0	0	0	0	0	0	0	0	0	0	0	0	0	0	0	0	0	0	0	0	0	0	0	0	0	0	0	0	0	0	0	0	0	0	0	0	0	0	0	0	0	0	0	0	0	0	0	0	0
Synpcc7942_1766	0	0	0	0	0	0	0	0	0	0	0	0	0	0	0	0	0	0	0	0	0	0	0	0	0	0	0	0	0	0	0	0	0	0	0	0	0	0	0	0	0	0	0	0	0	D	D	0	0
Synpcc7942_1767	0	0	0	0	0	0	0	0	0	0	0	0	0	0	0	0	0	0	0	0	0	0	0	0	0	0	0	D	D	0	0	0	0	0	0	0	0	0	0	0	0	0	0	0	0	D	D	0	0
Synpcc7942_1768	0	0	0	0	0	0	0	0	0	0	0	0	0	0	0	0	0	0	0	0	0	0	0	0	0	0	0	0	0	0	0	0	0	0	0	0	0	0	0	0	0	0	0	0	0	0	0	0	0
Synpcc7942_1769	0	0	0	0	0	0	0	0	0	0	0	0	0	0	0	0	0	0	0	0	0	0	0	0	0	0	0	0	0	0	0	0	0	0	0	0	0	0	0	0	0	0	0	D	D	0	0	0	0
Synpcc7942_1770	0	0	0	0	0	0	0	0	0	0	0	0	0	0	0	0	0	0	0	0	0	0	0	0	0	0	0	0	0	0	0	0	0	0	0	0	0	0	0	0	0	0	0	0	0	0	0	0	0
Synpcc7942_1771	0	0	0	0	0	0	0	0	0	0	0	0	0	0	0	0	0	0	0	0	0	0	0	0	0	0	0	0	0	0	0	0	0	0	0	0	0	0	0	0	0	0	0	0	0	0	0	0	0
Synpcc7942_1772	0	0	0	D	D	0	0	0	0	0	0	0	0	0	0	0	0	0	0	0	0	0	0	0	0	0	0	0	0	0	0	0	0	R	R	0	0	0	0	0	0	0	0	0	0	Both	Both	0	0
Synpcc7942_1773	0	0	0	R	R	0	0	0	0	0	0	0	0	0	0	0	0	0	0	0	0	0	0	0	0	0	0	0	0	0	0	0	0	0	0	0	0	0	0	0	0	0	0	0	0	R	R	0	0
Synpcc7942_1774	0	0	0	0	0	0	0	0	0	0	0	0	0	0	0	0	0	0	0	0	0	0	0	0	0	0	0	0	0	0	0	0	0	Both	Both	0	0	0	0	D	D	0	0	0	0	Both	Both	0	0
Synpcc7942_1775	0	0	0	0	0	0	0	0	0	0	0	0	0	0	0	0	0	0	0	0	0	0	0	0	0	0	0	0	0	0	0	0	0	D	D	0	0	0	0	0	0	0	0	0	0	0	0	0	0
Synpcc7942_1776	0	0	0	0	0	0	0	0	0	0	0	0	0	0	0	0	0	0	0	0	0	0	0	0	0	0	0	0	0	0	0	0	0	0	0	0	0	0	0	0	0	0	0	0	0	0	0	0	0
Synpcc7942_1777	0	0	0	0	0	0	0	0	0	0	0	0	0	0	0	0	0	0	0	0	0	0	0	0	0	0	0	0	0	0	0	0	0	0	0	0	0	0	0	0	0	0	0	D	D	0	0	0	0
Synpcc7942_1778	0	0	0	0	0	0	0	0	0	0	0	0	0	0	0	0	0	0	0	0	0	0	0	0	0	0	0	0	0	0	0	0	0	0	0	0	0	0	0	0	0	0	0	0	0	0	0	0	0
Synpcc7942_1779	0	0	0	0	0	0	0	0	0	D	D	0	0	0	0	0	0	0	0	0	0	0	0	0	0	0	0	0	0	0	0	0	0	0	0	0	0	0	0	0	0	0	0	0	0	0	0	0	0
Synpcc7942_1780	0	0	0	0	0	0	0	0	0	0	0	0	0	0	0	0	0	0	0	0	0	0	0	0	0	0	0	0	0	0	0	0	0	0	0	0	0	0	0	0	0	0	0	0	0	0	0	0	0
Synpcc7942_1781	0	0	0	0	0	0	0	0	0	0	0	0	0	0	0	0	0	0	0	0	0	0	0	0	0	0	0	R	R	0	0	0	0	R	R	0	0	0	0	0	0	0	0	0	0	R	R	0	0
Synpcc7942_1782	0	0	0	Both	D	R	0	0	0	0	0	0	0	0	0	0	0	0	0	0	0	0	0	0	0	0	0	0	0	0	0	0	0	0	0	0	0	0	0	0	0	0	0	0	0	0	0	0	0
Synpcc7942_1783	0	0	0	0	0	0	0	0	0	0	0	0	0	0	0	0	0	0	0	0	0	0	0	0	0	0	0	0	0	0	0	0	0	0	0	0	0	0	0	0	0	0	0	D	D	0	0	0	0
Synpcc7942_1784	R	D	Both	0	0	0	R	0	R	0	0	0	0	0	0	0	0	0	0	0	0	0	0	0	0	0	0	0	0	0	0	0	0	0	0	0	0	0	0	0	0	0	0	0	0	0	0	0	0
Synpcc7942_1785	0	0	0	0	0	0	0	0	0	0	0	0	0	0	0	0	0	0	0	0	0	0	0	0	0	0	0	0	0	0	0	0	0	0	0	0	0	0	0	0	0	0	0	0	0	0	0	0	0
Synpcc7942_1786	0	0	0	0	0	0	0	0	0	0	0	0	0	0	0	0	0	0	0	0	0	0	0	0	0	0	0	0	0	0	0	0	0	0	0	0	0	0	0	0	0	0	0	0	0	0	0	0	0
Synpcc7942_1787	0	0	0	0	0	0	0	0	0	0	0	0	0	0	0	0	0	0	0	0	0	0	0	0	0	0	0	0	0	0	0	0	0	0	0	0	0	0	0	0	0	0	0	0	0	0	0	0	0
Synpcc7942_1788	0	D	D	0	0	0	0	0	0	0	0	0	0	0	0	0	0	0	0	0	0	0	0	0	0	0	0	0	0	0	0	0	0	0	0	0	0	0	0	0	0	0	0	0	0	Both	Both	0	0
Synpcc7942_1789	0	D	D	0	0	0	0	0	0	0	0	0	0	0	0	0	0	0	0	0	0	0	0	0	0	0	0	R	R	0	0	0	0	Both	D	R	0	0	0	0	0	0	0	0	0	R	R	0	0
Synpcc7942_1790	0	0	0	0	0	0	0	0	0	0	0	0	0	0	0	0	0	0	0	0	0	0	0	0	0	0	0	0	0	0	0	0	0	0	0	0	0	0	0	0	0	0	0	0	0	0	0	0	0
Synpcc7942_1791	0	0	0	0	0	0	0	0	0	0	0	0	0	0	0	0	0	0	0	0	0	0	0	0	0	D	D	0	0	0	0	0	0	0	0	0	0	0	0	0	0	0	0	D	D	0	0	0	0
Synpcc7942_1792	0	D	D	0	0	0	0	D	D	0	0	0	0	0	0	0	0	0	0	0	0	0	0	0	0	0	0	0	0	0	0	0	0	0	0	0	0	0	0	0	0	0	0	0	0	Both	Both	0	0
Synpcc7942_1793	0	0	0	R	R	0	0	0	0	0	0	0	0	0	0	0	0	0	0	0	0	0	0	0	0	0	0	R	R	0	0	0	0	0	0	0	0	0	0	0	0	0	0	0	0	0	0	0	0
Synpcc7942_1794	0	0	0	0	0	0	0	0	0	0	0	0	0	0	0	0	0	0	0	0	0	0	0	0	0	0	0	0	0	0	0	0	0	0	0	0	0	0	0	0	0	0	0	0	0	0	0	0	0
Synpcc7942_1795	0	0	0	0	0	0	0	0	0	0	0	0	0	0	0	0	0	0	0	0	0	0	0	0	0	0	0	0	0	0	0	0	0	0	0	0	0	0	0	0	0	0	0	D	D	0	0	0	0
Synpcc7942_1796	0	0	0	0	0	0	0	0	0	0	0	0	0	0	0	0	0	0	0	0	0	0	0	0	0	0	0	0	0	0	0	0	0	0	0	0	0	0	0	0	0	0	0	0	0	0	0	0	0
Synpcc7942_1797	0	Both	Both	0	0	0	Both	0	Both	0	0	0	0	0	0	0	0	0	0	0	0	0	0	0	0	0	0	Both	Both	0	0	0	0	Both	Both	0	0	0	0	0	0	0	0	0	0	Both	D	R	0
Synpcc7942_1798	Both	0	Both	0	0	0	Both	0	Both	0	0	0	0	0	0	0	0	0	0	0	0	0	0	0	0	0	0	0	0	0	Both	0	Both	0	0	0	Both	0	Both	0	0	0	Both	0	Both	0	0	0	Both
Synpcc7942_1799	0	D	D	0	0	0	0	0	0	0	0	0	0	0	0	0	0	0	0	0	0	0	0	0	0	0	0	0	0	0	D	0	D	0	0	0	D	0	D	0	0	0	D	0	D	0	0	0	D
Synpcc7942_1800	0	D	D	0	0	0	0	0	0	0	0	0	0	0	0	0	0	0	0	0	0	0	0	0	0	0	0	0	0	0	0	0	0	0	0	0	0	0	0	0	0	0	0	0	0	0	0	0	0
Synpcc7942_1801	0	0	0	0	0	0	0	0	0	0	0	0	0	0	0	0	0	0	0	0	0	0	0	0	0	0	0	0	0	0	0	0	0	0	0	0	0	0	0	0	0	0	0	D	D	0	0	0	0
Synpcc7942_1802	0	0	0	0	0	0	0	0	0	0	0	0	0	0	0	0	0	0	0	0	0	0	0	0	0	0	0	0	0	0	0	0	0	0	0	0	0	0	0	0	0	0	0	0	0	0	0	0	0
Synpcc7942_1803	0	0	0	0	0	0	0	0	0	0	0	0	0	0	0	0	0	0	0	0	0	0	0	0	0	D	D	0	0	0	0	D	D	0	0	0	0	0	0	0	0	0	0	Both	Both	0	0	0	0
Synpcc7942_1804	0	0	0	0	0	0	0	0	0	0	0	0	0	0	0	0	0	0	0	0	0	0	0	0	0	0	0	0	0	0	0	0	0	0	0	0	0	0	0	0	0	0	0	0	0	0	0	0	0
Synpcc7942_1805	0	0	0	0	0	0	0	0	0	0	0	0	0	0	0	0	0	0	0	0	0	0	0	0	0	0	0	0	0	0	0	0	0	D	D	0	0	0	0	0	0	0	0	0	0	0	0	0	0
Synpcc7942_1806	0	0	0	0	0	0	0	0	0	0	0	0	0	0	0	0	0	0	0	0	0	0	0	0	0	0	0	R	R	0	0	0	0	R	R	0	0	0	0	0	0	0	0	0	0	R	R	0	0
Synpcc7942_1807	0	0	0	0	0	0	0	0	0	0	0	0	0	0	0	0	0	0	0	0	0	0	0	0	0	0	0	0	0	0	0	0	0	0	0	0	0	0	0	0	0	0	0	0	0	0	0	0	0
Synpcc7942_1808	0	0	0	0	0	0	0	0	0	0	0	0	0	0	0	0	0	0	0	0	0	0	0	0	0	0	0	0	0	0	0	0	0	0	0	0	0	0	0	0	0	0	0	0	0	0	0	0	0
Synpcc7942_1809	0	0	0	0	0	0	0	0	0	0	0	0	0	0	0	0	0	0	0	0	0	0	0	0	0	D	D	0	0	0	0	D	D	0	0	0	0	0	0	0	0	0	0	D	D	0	0	0	0
Synpcc7942_1810	0	0	0	0	0	0	0	0	0	0	0	0	0	0	0	0	0	0	0	0	0	0	0	0	0	0	0	0	0	0	0	0	0	0	0	0	0	0	0	0	0	0	0	0	0	0	0	0	0
Synpcc7942_1811	0	0	0	Both	Both	0	0	0	0	Both	Both	0	0	0	0	0	0	0	0	0	0	0	0	0	0	0	0	0	0	0	0	0	0	Both	D	R	0	0	0	Both	D	R	0	0	0	Both	Both	0	0
Synpcc7942_1812	0	0	0	0	0	0	0	0	0	0	0	0	0	0	0	0	0	0	0	0	0	0	0	0	0	0	0	R	R	0	0	0	0	R	R	0	0	0	0	0	0	0	0	0	0	Both	D	R	0
Synpcc7942_1813	0	D	D	0	0	0	0	0	0	0	0	0	0	0	0	0	0	0	0	0	0	0	0	0	0	0	0	R	R	0	0	0	0	R	R	0	0	0	0	0	0	0	0	0	0	R	0	R	0
Synpcc7942_1814	0	0	0	0	0	0	0	0	0	0	0	0	0	0	0	0	0	0	0	0	0	0	0	0	0	0	0	0	0	0	0	0	0	0	0	0	0	0	0	0	0	0	0	0	0	0	0	0	0
Synpcc7942_1815	0	0	0	0	0	0	0	0	0	0	0	0	0	0	0	0	0	0	0	0	0	0	0	0	0	0	0	0	0	0	0	0	0	0	0	0	0	0	0	0	0	0	0	0	0	D	D	0	0
Synpcc7942_1816	0	0	0	0	0	0	0	0	0	0	0	0	0	0	0	0	0	0	0	0	0	0	0	0	0	0	0	0	0	0	0	0	0	0	0	0	0	0	0	0	0	0	0	0	0	D	D	0	0
Synpcc7942_1817	0	0	0	0	0	0	0	0	0	0	0	0	0	0	0	0	0	0	0	0	0	0	0	0	0	0	0	0	0	0	0	0	0	0	0	0	0	0	0	0	0	0	0	0	0	Both	Both	0	0
Synpcc7942_1818	0	0	0	0	0	0	0	0	0	0	0	0	0	0	0	0	0	0	0	0	0	0	0	0	0	0	0	0	0	0	0	0	0	0	0	0	0	0	0	0	0	0	0	0	0	0	0	0	0
Synpcc7942_1819	0	0	0	0	0	0	0	0	0	0	0	0	0	0	0	0	0	0	0	0	0	0	0	0	0	0	0	0	0	0	0	0	0	0	0	0	0	0	0	0	0	0	0	0	0	0	0	0	0
Synpcc7942_1820	0	0	0	0	0	0	0	0	0	0	0	0	0	0	0	0	0	0	0	0	0	0	0	0	0	0	0	0	0	0	0	0	0	0	0	0	0	0	0	0	0	0	0	0	0	0	0	0	0
Synpcc7942_1821	0	0	0	Both	0	Both	0	0	0	Both	0	Both	0	0	0	0	0	0	0	D	D	0	0	0	0	0	0	0	0	0	0	0	0	Both	0	Both	0	0	0	D	0	D	0	0	0	R	R	0	0
Synpcc7942_1822	0	0	0	Both	D	R	0	0	0	Both	0	Both	0	0	0	0	0	0	0	R	R	0	0	0	0	0	0	R	R	0	0	0	0	Both	0	Both	0	0	0	Both	0	Both	0	0	0	R	R	0	0
Synpcc7942_1823	0	0	0	0	0	0	0	0	0	0	0	0	0	0	0	0	0	0	0	0	0	0	0	0	0	0	0	Both	Both	0	0	0	0	0	0	0	0	D	D	0	0	0	0	0	0	Both	Both	0	0
Synpcc7942_1824	0	Both	Both	0	0	0	0	D	D	0	0	0	0	0	0	0	0	0	0	0	0	0	0	0	0	0	0	R	R	0	0	0	0	0	0	0	0	0	0	0	0	0	0	0	0	Both	Both	0	0
Synpcc7942_1825	0	0	0	0	0	0	0	0	0	0	0	0	0	0	0	0	0	0	0	0	0	0	0	0	0	0	0	D	D	0	0	0	0	0	0	0	0	0	0	0	0	0	0	0	0	D	D	0	0
Synpcc7942_1826	0	0	0	0	0	0	0	0	0	0	0	0	0	0	0	0	0	0	0	0	0	0	0	0	0	0	0	0	0	0	0	0	0	0	0	0	0	0	0	0	0	0	0	0	0	0	0	0	0
Synpcc7942_1827	0	0	0	0	0	0	0	0	0	0	0	0	0	0	0	0	0	0	0	0	0	0	0	0	0	0	0	R	R	0	0	0	0	0	0	0	0	0	0	0	0	0	0	0	0	Both	Both	0	0
Synpcc7942_1828	0	0	0	0	0	0	0	0	0	0	0	0	0	0	0	0	0	0	0	0	0	0	0	0	0	0	0	R	R	0	0	0	0	0	0	0	0	0	0	0	0	0	0	0	0	Both	Both	0	0
Synpcc7942_1829	0	0	0	0	0	0	0	0	0	0	0	0	0	0	0	0	0	0	0	0	0	0	0	0	0	0	0	0	0	0	0	0	0	0	0	0	0	0	0	0	0	0	0	0	0	0	0	0	0
Synpcc7942_1830	0	0	0	0	0	0	0	0	0	0	0	0	0	0	0	0	0	0	0	0	0	0	0	0	0	0	0	0	0	0	0	0	0	0	0	0	0	0	0	0	0	0	0	0	0	0	0	0	0
Synpcc7942_1831	0	0	0	0	0	0	0	0	0	0	0	0	0	0	0	0	0	0	0	0	0	0	0	0	0	0	0	0	0	0	0	0	0	0	0	0	0	0	0	0	0	0	0	0	0	Both	Both	0	0
Synpcc7942_1832	0	0	0	R	R	0	0	0	0	0	0	0	0	0	0	0	0	0	0	0	0	0	0	0	0	0	0	R	R	0	0	0	0	R	R	0	0	0	0	0	0	0	0	0	0	Both	Both	0	0
Synpcc7942_1833	0	0	0	0	0	0	0	0	0	0	0	0	0	0	0	0	0	0	0	0	0	0	0	0	0	0	0	0	0	0	0	0	0	0	0	0	0	0	0	0	0	0	0	0	0	0	0	0	0
Synpcc7942_1834	0	0	0	0	0	0	0	0	0	0	0	0	0	0	0	0	0	0	0	0	0	0	0	0	0	0	0	0	0	0	0	0	0	0	0	0	0	0	0	0	0	0	0	0	0	D	D	0	0
Synpcc7942_1835	0	0	0	D	D	0	0	0	0	0	0	0	0	0	0	0	0	0	0	0	0	0	0	0	0	0	0	0	0	0	0	0	0	0	0	0	0	0	0	0	0	0	0	0	0	D	D	0	0
Synpcc7942_1836	0	D	D	0	0	0	0	0	0	0	0	0	0	0	0	0	0	0	0	0	0	0	0	0	0	0	0	0	0	0	0	D	D	0	0	0	0	0	0	0	0	0	0	0	0	0	0	0	0
Synpcc7942_1837	0	0	0	0	0	0	0	0	0	0	0	0	0	0	0	0	0	0	0	0	0	0	0	0	0	D	D	0	0	0	0	D	D	0	0	0	0	0	0	0	0	0	Both	0	Both	0	0	0	0
Synpcc7942_1838	0	R	R	0	0	0	0	R	R	0	0	0	0	0	0	0	0	0	0	0	0	0	0	0	0	0	0	0	0	0	0	D	D	0	0	0	0	0	0	0	0	0	Both	0	Both	0	0	0	R
Synpcc7942_1839	0	0	0	Both	0	Both	0	0	0	Both	0	Both	0	0	0	0	0	0	0	0	0	0	0	0	0	0	0	0	0	0	0	0	0	Both	0	Both	0	0	0	Both	0	Both	0	D	D	0	0	0	0
Synpcc7942_1840	0	0	0	D	D	0	0	0	0	D	D	0	0	0	0	0	0	0	0	0	0	0	0	0	0	0	0	0	0	0	0	0	0	D	D	0	0	0	0	0	0	0	0	0	0	0	0	0	0
Synpcc7942_1841	0	0	0	Both	D	R	0	0	0	D	D	0	0	0	0	0	0	0	0	0	0	0	0	0	0	0	0	0	0	0	0	0	0	Both	Both	0	0	0	0	Both	Both	0	0	0	0	0	0	0	0
Synpcc7942_1842	0	0	0	0	0	0	0	0	0	0	0	0	0	0	0	0	0	0	0	0	0	0	0	0	0	D	D	0	0	0	0	0	0	0	0	0	0	0	0	0	0	0	0	D	D	0	0	0	0
Synpcc7942_1843	0	0	0	0	0	0	0	0	0	0	0	0	0	0	0	0	0	0	0	0	0	0	0	0	0	0	0	0	0	0	0	0	0	0	0	0	0	0	0	0	0	0	0	0	0	0	0	0	0
Synpcc7942_1844	0	D	D	0	0	0	0	0	0	0	0	0	0	0	0	0	0	0	0	0	0	0	0	0	0	0	0	R	R	0	0	0	0	0	0	0	0	0	0	0	0	0	0	0	0	0	0	0	0
Synpcc7942_1845	0	0	0	0	0	0	0	0	0	0	0	0	0	0	0	0	0	0	0	0	0	0	0	0	0	0	0	0	0	0	0	0	0	0	0	0	0	0	0	0	0	0	0	0	0	R	R	0	0
Synpcc7942_1846	0	0	0	0	0	0	0	0	0	0	0	0	0	0	0	0	0	0	0	0	0	0	0	0	0	0	0	0	0	0	0	0	0	0	0	0	0	0	0	0	0	0	0	0	0	0	0	0	0
Synpcc7942_1847	0	0	0	0	0	0	0	0	0	0	0	0	0	0	0	0	0	0	0	0	0	0	0	0	0	D	D	0	0	0	0	D	D	0	0	0	0	0	0	0	0	0	0	Both	Both	0	0	0	0
Synpcc7942_1848	0	0	0	0	0	0	0	0	0	0	0	0	0	0	0	0	0	0	0	0	0	0	0	0	0	0	0	0	0	0	0	0	0	0	0	0	0	0	0	0	0	0	0	D	D	0	0	0	0
Synpcc7942_1849	0	0	0	0	0	0	0	0	0	0	0	0	0	0	0	0	0	0	0	0	0	0	0	0	0	0	0	0	0	0	0	0	0	0	0	0	0	0	0	0	0	0	R	0	R	0	0	0	R
Synpcc7942_1850	0	0	0	0	0	0	0	0	0	D	D	0	0	0	0	0	0	0	0	0	0	0	0	0	0	0	0	0	0	0	0	0	0	0	0	0	0	0	0	0	0	0	0	0	0	0	0	0	0
Synpcc7942_1851	0	0	0	0	0	0	0	0	0	0	0	0	0	0	0	0	0	0	0	0	0	0	0	0	0	0	0	0	0	0	0	0	0	Both	Both	0	0	0	0	0	0	0	0	0	0	Both	Both	0	0
Synpcc7942_1852	0	0	0	0	0	0	0	0	0	0	0	0	0	0	0	0	0	0	0	D	D	0	0	0	0	0	0	R	R	0	0	0	0	Both	Both	0	0	0	0	0	0	0	0	0	0	Both	Both	0	0
Synpcc7942_1853	0	0	0	0	0	0	0	0	0	0	0	0	0	0	0	0	0	0	0	0	0	0	0	0	0	0	0	0	0	0	0	0	0	D	D	0	0	0	0	0	0	0	0	0	0	D	D	0	0
Synpcc7942_1854	0	0	0	0	0	0	0	0	0	0	0	0	0	0	0	0	0	0	0	0	0	0	0	0	0	0	0	0	0	0	0	0	0	0	0	0	0	0	0	0	0	0	0	0	0	D	D	0	0
Synpcc7942_1855	0	0	0	0	0	0	0	0	0	0	0	0	0	0	0	0	0	0	0	0	0	0	0	0	0	0	0	0	0	0	0	0	0	0	0	0	0	0	0	0	0	0	0	0	0	0	0	0	0
Synpcc7942_1856	0	0	0	0	0	0	0	0	0	0	0	0	0	0	0	0	0	0	0	0	0	0	0	0	0	0	0	0	0	0	0	0	0	0	0	0	0	0	0	0	0	0	0	0	0	0	0	0	0
Synpcc7942_1857	0	0	0	0	0	0	0	0	0	0	0	0	0	0	0	0	0	0	0	0	0	0	0	0	0	0	0	D	D	0	0	0	0	D	D	0	0	0	0	0	0	0	0	0	0	D	D	0	0
Synpcc7942_1858	0	0	0	0	0	0	0	0	0	0	0	0	0	0	0	0	0	0	0	0	0	0	0	0	0	0	0	Both	Both	0	0	0	0	0	0	0	0	0	0	0	0	0	0	0	0	Both	Both	0	0
Synpcc7942_1859	0	0	0	0	0	0	0	0	0	0	0	0	0	0	0	0	0	0	0	0	0	0	0	0	0	0	0	0	0	0	0	0	0	0	0	0	0	0	0	0	0	0	0	0	0	0	0	0	0
Synpcc7942_1860	0	0	0	0	0	0	0	0	0	0	0	0	0	0	0	0	0	0	0	0	0	0	0	0	0	0	0	0	0	0	0	0	0	R	R	0	0	0	0	0	0	0	0	0	0	0	0	0	0
Synpcc7942_1861	0	0	0	0	0	0	0	0	0	0	0	0	0	0	0	0	0	0	0	0	0	0	0	0	0	0	0	D	D	0	0	0	0	0	0	0	0	0	0	0	0	0	0	0	0	D	D	0	0
Synpcc7942_1862	0	0	0	D	D	0	0	0	0	0	0	0	0	0	0	0	0	0	0	0	0	0	0	0	0	0	0	0	0	0	0	0	0	R	R	0	0	0	0	0	0	0	0	0	0	0	0	0	0
Synpcc7942_1863	0	0	0	R	R	0	0	0	0	0	0	0	0	0	0	0	0	0	0	0	0	0	0	0	0	0	0	0	0	0	0	0	0	R	R	0	0	0	0	0	0	0	0	0	0	R	R	0	0
Synpcc7942_1864	0	0	0	0	0	0	0	0	0	0	0	0	0	0	0	0	0	0	0	0	0	0	0	0	0	0	0	0	0	0	0	0	0	0	0	0	0	0	0	0	0	0	0	0	0	R	R	0	0
Synpcc7942_1865	0	0	0	0	0	0	0	0	0	0	0	0	0	0	0	0	0	0	0	0	0	0	0	0	0	0	0	0	0	0	0	D	D	0	0	0	0	0	0	0	0	0	0	Both	Both	0	0	0	0
Synpcc7942_1866	0	0	0	0	0	0	0	0	0	0	0	0	0	0	0	0	0	0	0	0	0	0	0	0	0	0	0	0	0	0	0	0	0	0	0	0	0	0	0	0	0	0	0	0	0	R	R	0	0
Synpcc7942_1867	0	0	0	0	0	0	0	0	0	0	0	0	0	0	0	0	0	0	0	0	0	0	0	0	0	0	0	0	0	0	0	0	0	0	0	0	0	0	0	0	0	0	0	0	0	0	0	0	0
Synpcc7942_1868	0	0	0	0	0	0	0	0	0	0	0	0	0	0	0	0	0	0	0	0	0	0	0	0	0	0	0	0	0	0	0	0	0	0	0	0	0	0	0	0	0	0	0	0	0	0	0	0	0
Synpcc7942_1869	0	D	D	0	0	0	0	D	D	0	0	0	0	0	0	0	0	0	0	0	0	0	0	0	0	0	0	0	0	0	0	0	0	0	0	0	0	0	0	0	0	0	0	D	D	0	0	0	0
Synpcc7942_1870	0	0	0	0	0	0	0	0	0	0	0	0	0	0	0	0	0	0	0	0	0	0	0	0	0	0	0	0	0	0	0	0	0	0	0	0	0	0	0	0	0	0	0	Both	Both	0	0	0	0
Synpcc7942_1871	0	0	0	0	0	0	0	0	0	0	0	0	0	0	0	0	0	0	0	0	0	0	0	0	0	0	0	0	0	0	0	0	0	0	0	0	0	0	0	0	0	0	Both	0	Both	0	0	0	R
Synpcc7942_1872	0	0	0	0	0	0	0	0	0	0	0	0	0	0	0	0	0	0	0	0	0	0	0	0	0	0	0	0	0	0	0	D	D	0	0	0	0	0	0	0	0	0	0	D	D	0	0	0	0
Synpcc7942_1873	0	D	D	0	0	0	0	0	0	0	0	0	0	0	0	0	0	0	0	0	0	0	0	0	0	0	0	0	0	0	0	D	D	0	0	0	0	0	0	0	0	0	0	0	0	0	0	0	0
Synpcc7942_1874	0	0	0	0	0	0	0	0	0	0	0	0	0	0	0	0	0	0	0	0	0	0	0	0	0	0	0	0	0	0	0	0	0	0	0	0	0	0	0	0	0	0	0	0	0	0	0	0	0
Synpcc7942_1875	0	0	0	0	0	0	0	0	0	0	0	0	0	0	0	0	0	0	0	0	0	0	0	0	0	0	0	0	0	0	0	0	0	0	0	0	0	0	0	0	0	0	0	D	D	0	0	0	0
Synpcc7942_1876	0	0	0	0	0	0	0	0	0	0	0	0	0	0	0	0	0	0	0	0	0	0	0	0	0	0	0	R	R	0	0	0	0	R	R	0	0	0	0	0	0	0	0	0	0	R	R	0	0
Synpcc7942_1877	0	0	0	0	0	0	0	0	0	0	0	0	0	0	0	0	0	0	0	0	0	0	0	0	0	0	0	0	0	0	0	0	0	0	0	0	0	0	0	0	0	0	0	0	0	0	0	0	0
Synpcc7942_1878	0	0	0	0	0	0	0	0	0	0	0	0	0	0	0	0	0	0	0	0	0	0	0	0	0	0	0	0	0	0	0	0	0	0	0	0	0	0	0	0	0	0	0	0	0	0	0	0	0
Synpcc7942_1879	0	0	0	0	0	0	0	0	0	0	0	0	0	0	0	0	0	0	0	0	0	0	0	0	0	0	0	0	0	0	0	0	0	0	0	0	0	0	0	0	0	0	0	0	0	0	0	0	0
Synpcc7942_1880	0	0	0	R	R	0	0	0	0	Both	Both	0	0	0	0	0	0	0	0	0	0	0	0	0	0	0	0	R	R	0	0	0	0	R	R	0	0	0	0	0	0	0	0	0	0	R	R	0	0
Synpcc7942_1881	0	0	0	0	0	0	0	0	0	0	0	0	0	0	0	0	0	0	0	0	0	0	0	0	0	0	0	0	0	0	0	0	0	0	0	0	0	0	0	0	0	0	0	0	0	D	D	0	0
Synpcc7942_1882	0	0	0	0	0	0	0	0	0	0	0	0	0	0	0	0	0	0	0	0	0	0	0	0	0	0	0	D	D	0	0	0	0	Both	Both	0	0	0	0	0	0	0	0	0	0	Both	D	R	0
Synpcc7942_1883	0	0	0	0	0	0	0	0	0	0	0	0	0	0	0	0	0	0	0	0	0	0	0	0	0	0	0	R	R	0	0	0	0	R	R	0	0	0	0	0	0	0	0	0	0	R	R	0	0
Synpcc7942_1884	0	0	0	0	0	0	0	0	0	0	0	0	0	0	0	0	0	0	0	0	0	0	0	0	0	0	0	0	0	0	0	0	0	0	0	0	0	0	0	0	0	0	0	0	0	Both	Both	0	0
Synpcc7942_1885	0	0	0	R	R	0	0	0	0	0	0	0	0	0	0	0	0	0	0	0	0	0	0	0	0	0	0	0	0	0	0	0	0	0	0	0	0	0	0	0	0	0	0	0	0	D	D	0	0
Synpcc7942_1886	0	0	0	0	0	0	0	0	0	0	0	0	0	0	0	0	0	0	0	0	0	0	0	0	0	0	0	0	0	0	0	0	0	0	0	0	0	0	0	0	0	0	0	0	0	0	0	0	0
Synpcc7942_1887	0	0	0	0	0	0	0	0	0	0	0	0	0	0	0	0	0	0	0	0	0	0	0	0	0	0	0	0	0	0	0	0	0	0	0	0	0	0	0	0	0	0	0	0	0	0	0	0	0
Synpcc7942_1888	0	0	0	0	0	0	0	0	0	0	0	0	0	0	0	0	0	0	0	0	0	0	0	0	0	0	0	0	0	0	0	0	0	0	0	0	0	0	0	0	0	0	0	0	0	D	D	0	0
Synpcc7942_1889	0	0	0	0	0	0	0	0	0	0	0	0	0	0	0	0	0	0	0	0	0	0	0	0	0	0	0	R	R	0	0	0	0	R	R	0	0	0	0	0	0	0	0	0	0	Both	Both	0	0
Synpcc7942_1890	0	0	0	Both	0	Both	0	0	0	Both	0	Both	0	0	0	0	0	0	0	0	0	0	0	0	0	0	0	0	0	0	0	0	0	Both	0	Both	0	0	0	Both	0	Both	0	0	0	R	R	0	0
Synpcc7942_1891	0	0	0	Both	Both	0	0	0	0	D	D	0	0	0	0	0	0	0	0	0	0	0	0	0	0	0	0	0	0	0	0	0	0	Both	D	R	0	0	0	Both	Both	0	0	0	0	R	R	0	0
Synpcc7942_1892	0	0	0	0	0	0	0	0	0	0	0	0	0	0	0	0	0	0	0	0	0	0	0	0	0	0	0	0	0	0	0	0	0	0	0	0	0	0	0	0	0	0	0	0	0	0	0	0	0
Synpcc7942_1893	0	0	0	0	0	0	0	0	0	0	0	0	0	0	0	0	0	0	0	0	0	0	0	0	0	0	0	0	0	0	0	0	0	0	0	0	0	0	0	0	0	0	0	0	0	0	0	0	0
Synpcc7942_1894	0	0	0	0	0	0	0	0	0	0	0	0	0	0	0	0	0	0	0	0	0	0	0	0	0	0	0	0	0	0	0	0	0	0	0	0	0	0	0	0	0	0	0	0	0	D	D	0	0
Synpcc7942_1895	0	0	0	0	0	0	0	0	0	0	0	0	0	0	0	0	0	0	0	0	0	0	0	0	0	0	0	0	0	0	0	0	0	R	R	0	0	0	0	0	0	0	0	0	0	0	0	0	0
Synpcc7942_1896	0	0	0	0	0	0	0	0	0	0	0	0	0	0	0	0	0	0	0	0	0	0	0	0	0	0	0	D	D	0	0	0	0	0	0	0	0	0	0	0	0	0	0	0	0	0	0	0	0
Synpcc7942_1897	0	0	0	0	0	0	0	0	0	0	0	0	0	0	0	0	0	0	0	0	0	0	0	0	0	0	0	0	0	0	0	0	0	0	0	0	0	0	0	0	0	0	0	0	0	0	0	0	0
Synpcc7942_1898	0	D	D	0	0	0	0	D	D	0	0	0	0	0	0	0	0	0	0	0	0	0	0	0	0	D	D	0	0	0	0	D	D	0	0	0	0	0	0	0	0	0	0	D	D	0	0	0	0
Synpcc7942_1899	0	0	0	0	0	0	0	0	0	0	0	0	0	0	0	0	0	0	0	0	0	0	0	0	0	0	0	0	0	0	0	0	0	0	0	0	0	0	0	0	0	0	0	0	0	0	0	0	0
Synpcc7942_1900	0	0	0	0	0	0	0	0	0	0	0	0	0	0	0	0	0	0	0	0	0	0	0	0	0	0	0	0	0	0	0	0	0	0	0	0	0	0	0	0	0	0	0	0	0	0	0	0	0
Synpcc7942_1901	0	0	0	0	0	0	0	0	0	0	0	0	0	0	0	0	0	0	0	0	0	0	0	0	0	0	0	0	0	0	0	0	0	0	0	0	0	0	0	0	0	0	0	0	0	D	D	0	0
Synpcc7942_1902	0	D	D	0	0	0	0	0	0	0	0	0	0	0	0	0	0	0	0	0	0	0	0	0	0	0	0	0	0	0	0	0	0	0	0	0	0	0	0	0	0	0	0	0	0	Both	Both	0	0
Synpcc7942_1903	0	0	0	0	0	0	0	0	0	0	0	0	0	0	0	0	0	0	0	0	0	0	0	0	0	0	0	R	R	0	0	0	0	0	0	0	0	0	0	0	0	0	0	0	0	Both	Both	0	0
Synpcc7942_1904	0	D	D	0	0	0	0	D	D	0	0	0	0	0	0	0	0	0	0	0	0	0	0	0	0	0	0	0	0	0	0	D	D	0	0	0	0	D	D	0	0	0	0	0	0	Both	Both	0	0
Synpcc7942_1905	0	0	0	0	0	0	0	0	0	0	0	0	0	0	0	0	0	0	0	0	0	0	0	0	0	0	0	0	0	0	0	0	0	0	0	0	0	0	0	0	0	0	0	0	0	Both	Both	0	0
Synpcc7942_1906	0	0	0	0	0	0	0	0	0	0	0	0	0	0	0	0	0	0	0	0	0	0	0	0	0	0	0	R	R	0	0	0	0	R	R	0	0	0	0	0	0	0	0	0	0	R	R	0	0
Synpcc7942_1907	0	0	0	D	D	0	0	0	0	0	0	0	0	0	0	0	0	0	0	0	0	0	0	0	0	0	0	0	0	0	0	0	0	D	D	0	0	0	0	0	0	0	0	0	0	D	D	0	0
Synpcc7942_1908	0	0	0	0	0	0	0	0	0	0	0	0	0	0	0	0	0	0	0	0	0	0	0	0	0	0	0	Both	Both	0	0	0	0	Both	Both	0	0	0	0	0	0	0	0	0	0	Both	Both	0	0
Synpcc7942_1909	0	0	0	0	0	0	0	0	0	0	0	0	0	0	0	0	0	0	0	0	0	0	0	0	0	0	0	0	0	0	0	0	0	0	0	0	0	0	0	0	0	0	0	0	0	0	0	0	0
Synpcc7942_1910	0	0	0	0	0	0	0	0	0	0	0	0	0	0	0	0	0	0	0	0	0	0	0	0	0	0	0	0	0	0	0	0	0	0	0	0	0	0	0	0	0	0	0	0	0	0	0	0	0
Synpcc7942_1911	0	0	0	0	0	0	0	0	0	0	0	0	0	0	0	0	0	0	0	0	0	0	0	0	0	0	0	0	0	0	0	0	0	0	0	0	0	0	0	0	0	0	0	0	0	0	0	0	0
Synpcc7942_1912	0	D	D	0	0	0	0	0	0	0	0	0	0	0	0	0	0	0	0	0	0	0	0	0	0	0	0	0	0	0	0	0	0	0	0	0	0	0	0	0	0	0	0	D	D	0	0	0	0
Synpcc7942_1912a	0	0	0	0	0	0	0	0	0	0	0	0	0	0	0	0	0	0	0	0	0	0	0	0	0	0	0	R	R	0	0	0	0	Both	Both	0	0	0	0	0	0	0	0	0	0	Both	0	Both	0
Synpcc7942_1913	0	0	0	0	0	0	0	0	0	0	0	0	0	0	0	0	0	0	0	0	0	0	0	0	0	0	0	Both	Both	0	0	0	0	Both	Both	0	0	0	0	0	0	0	0	0	0	Both	Both	0	0
Synpcc7942_1914	0	0	0	0	0	0	0	0	0	0	0	0	0	0	0	0	0	0	0	0	0	0	0	0	0	0	0	0	0	0	0	0	0	0	0	0	0	0	0	0	0	0	0	D	D	0	0	0	0
Synpcc7942_1915	0	0	0	0	0	0	0	0	0	0	0	0	0	0	0	0	0	0	0	0	0	0	0	0	0	0	0	Both	Both	0	0	0	0	Both	Both	0	0	0	0	0	0	0	0	0	0	Both	Both	0	0
Synpcc7942_1916	0	0	0	0	0	0	0	0	0	0	0	0	0	0	0	0	0	0	0	0	0	0	0	0	0	0	0	0	0	0	0	0	0	0	0	0	0	0	0	0	0	0	0	0	0	Both	Both	0	0
Synpcc7942_1917	0	0	0	D	D	0	0	0	0	D	D	0	0	0	0	0	0	0	0	0	0	0	0	0	0	0	0	0	0	0	0	0	0	0	0	0	0	0	0	D	D	0	0	0	0	0	0	0	0
Synpcc7942_1918	0	0	0	0	0	0	0	0	0	0	0	0	0	0	0	0	0	0	0	0	0	0	0	0	0	0	0	0	0	0	0	0	0	0	0	0	0	0	0	0	0	0	0	0	0	0	0	0	0
Synpcc7942_1919	0	0	0	0	0	0	0	0	0	0	0	0	0	0	0	0	0	0	0	0	0	0	0	0	0	0	0	0	0	0	0	0	0	R	R	0	0	0	0	0	0	0	0	0	0	0	0	0	0
Synpcc7942_1920	0	0	0	0	0	0	0	0	0	0	0	0	0	0	0	0	0	0	0	0	0	0	0	0	0	0	0	0	0	0	0	0	0	0	0	0	0	0	0	0	0	0	0	0	0	Both	Both	0	0
Synpcc7942_1921	0	0	0	0	0	0	0	0	0	0	0	0	0	0	0	0	0	0	0	0	0	0	0	0	0	0	0	0	0	0	0	0	0	0	0	0	0	0	0	0	0	0	0	0	0	0	0	0	0
Synpcc7942_1922	0	D	D	0	0	0	0	0	0	0	0	0	0	0	0	0	0	0	0	0	0	0	0	0	0	0	0	0	0	0	0	0	0	0	0	0	0	0	0	0	0	0	0	0	0	0	0	0	0
Synpcc7942_1923	0	D	D	0	0	0	0	D	D	0	0	0	0	0	0	0	0	0	0	0	0	0	0	0	0	0	0	0	0	0	0	0	0	0	0	0	0	0	0	0	0	0	0	0	0	0	0	0	0
Synpcc7942_1924	0	0	0	0	0	0	0	0	0	0	0	0	0	0	0	0	0	0	0	0	0	0	0	0	0	0	0	D	D	0	0	0	0	0	0	0	0	0	0	0	0	0	0	0	0	0	0	0	0
Synpcc7942_1925	0	0	0	0	0	0	0	0	0	0	0	0	0	0	0	0	0	0	0	0	0	0	0	0	0	0	0	D	D	0	0	0	0	0	0	0	0	0	0	0	0	0	0	0	0	0	0	0	0
Synpcc7942_1926	0	0	0	0	0	0	0	0	0	0	0	0	0	0	0	0	0	0	0	0	0	0	0	0	0	0	0	0	0	0	0	0	0	0	0	0	0	0	0	0	0	0	0	0	0	0	0	0	0
Synpcc7942_1927	0	0	0	0	0	0	0	0	0	0	0	0	0	0	0	0	0	0	0	0	0	0	0	0	0	0	0	0	0	0	0	0	0	0	0	0	0	0	0	0	0	0	0	0	0	Both	Both	0	0
Synpcc7942_1928	0	D	D	0	0	0	0	D	D	0	0	0	0	0	0	0	0	0	0	0	0	0	0	0	0	D	D	0	0	0	0	D	D	0	0	0	0	0	0	0	0	0	0	D	D	0	0	0	0
Synpcc7942_1929	0	0	0	0	0	0	0	0	0	0	0	0	0	0	0	0	0	0	0	0	0	0	0	0	0	0	0	0	0	0	0	D	D	0	0	0	0	D	D	0	0	0	0	D	D	0	0	0	0
Synpcc7942_1930	0	0	0	0	0	0	0	0	0	0	0	0	0	0	0	0	0	0	0	0	0	0	0	0	0	0	0	0	0	0	0	D	D	0	0	0	0	0	0	0	0	0	0	D	D	0	0	0	0
Synpcc7942_1931	0	D	D	0	0	0	0	0	0	0	0	0	0	0	0	0	0	0	0	0	0	0	0	0	0	0	0	0	0	0	0	D	D	0	0	0	0	0	0	0	0	0	0	0	0	0	0	0	0
Synpcc7942_1932	0	0	0	R	R	0	0	0	0	0	0	0	0	0	0	0	0	0	0	0	0	0	0	0	0	0	0	0	0	0	0	0	0	0	0	0	0	0	0	0	0	0	0	0	0	R	R	0	0
Synpcc7942_1933	0	0	0	0	0	0	0	0	0	0	0	0	0	0	0	0	0	0	0	0	0	0	0	0	0	0	0	0	0	0	0	0	0	0	0	0	0	0	0	0	0	0	0	0	0	0	0	0	0
Synpcc7942_1934	0	0	0	0	0	0	0	0	0	0	0	0	0	0	0	0	0	0	0	0	0	0	0	0	0	0	0	0	0	0	0	0	0	0	0	0	0	0	0	0	0	0	0	0	0	0	0	0	0
Synpcc7942_1935	0	0	0	0	0	0	0	0	0	0	0	0	0	0	0	0	0	0	0	0	0	0	0	0	0	0	0	0	0	0	0	0	0	0	0	0	0	0	0	0	0	0	0	0	0	0	0	0	0
Synpcc7942_1936	0	0	0	0	0	0	0	0	0	0	0	0	0	0	0	0	0	0	0	0	0	0	0	0	0	0	0	R	R	0	0	0	0	R	R	0	0	0	0	0	0	0	0	0	0	0	0	0	0
Synpcc7942_1937	0	0	0	0	0	0	0	0	0	0	0	0	0	0	0	0	0	0	0	0	0	0	0	0	0	0	0	0	0	0	0	0	0	0	0	0	0	0	0	0	0	0	0	D	D	0	0	0	0
Synpcc7942_1938	0	0	0	0	0	0	0	0	0	0	0	0	0	0	0	0	0	0	0	0	0	0	0	0	0	0	0	0	0	0	0	0	0	0	0	0	0	0	0	0	0	0	0	0	0	0	0	0	0
Synpcc7942_1939	0	0	0	0	0	0	0	0	0	0	0	0	0	0	0	0	0	0	0	0	0	0	0	0	0	0	0	0	0	0	0	0	0	0	0	0	0	0	0	0	0	0	0	0	0	0	0	0	0
Synpcc7942_1940	0	0	0	0	0	0	0	0	0	0	0	0	0	0	0	0	0	0	0	0	0	0	0	0	0	0	0	0	0	0	0	0	0	0	0	0	0	0	0	0	0	0	0	0	0	0	0	0	0
Synpcc7942_1941	0	0	0	0	0	0	0	0	0	0	0	0	0	0	0	0	0	0	0	0	0	0	0	0	0	0	0	0	0	0	0	0	0	0	0	0	0	0	0	0	0	0	0	0	0	0	0	0	0
Synpcc7942_1942	0	0	0	Both	Both	0	0	0	0	Both	Both	0	0	0	0	0	0	0	0	0	0	0	0	0	0	0	0	R	R	0	0	0	0	Both	D	R	0	0	0	0	0	0	0	0	0	R	R	0	0
Synpcc7942_1943	0	0	0	0	0	0	0	0	0	0	0	0	0	0	0	0	0	0	0	0	0	0	0	0	0	0	0	0	0	0	0	0	0	0	0	0	0	0	0	0	0	0	0	0	0	Both	Both	0	0
Synpcc7942_1944	0	D	D	0	0	0	0	D	D	0	0	0	0	0	0	0	0	0	0	0	0	0	0	0	0	0	0	Both	Both	0	0	0	0	0	0	0	0	0	0	0	0	0	0	0	0	Both	Both	0	0
Synpcc7942_1945	0	0	0	0	0	0	0	0	0	D	D	0	0	0	0	0	0	0	0	0	0	0	0	0	0	0	0	0	0	0	0	0	0	0	0	0	0	0	0	D	D	0	0	D	D	0	0	0	0
Synpcc7942_1946	0	D	D	0	0	0	0	0	0	0	0	0	0	0	0	0	0	0	0	0	0	0	0	0	0	0	0	0	0	0	0	0	0	0	0	0	0	0	0	0	0	0	0	0	0	0	0	0	0
Synpcc7942_1947	0	0	0	0	0	0	0	0	0	0	0	0	0	0	0	0	0	0	0	0	0	0	0	0	0	0	0	0	0	0	0	0	0	0	0	0	0	0	0	0	0	0	0	Both	Both	0	0	0	0
Synpcc7942_1948	0	0	0	Both	Both	0	0	0	0	0	0	0	0	0	0	0	0	0	0	0	0	0	0	0	0	0	0	R	R	0	0	0	0	Both	Both	0	0	0	0	0	0	0	0	0	0	Both	Both	0	0
Synpcc7942_1949	0	0	0	0	0	0	0	0	0	0	0	0	0	0	0	0	0	0	0	0	0	0	0	0	0	0	0	0	0	0	0	0	0	0	0	0	0	0	0	0	0	0	0	Both	Both	0	0	0	0
Synpcc7942_1950	0	0	0	0	0	0	0	0	0	0	0	0	0	0	0	0	0	0	0	0	0	0	0	0	0	0	0	0	0	0	0	0	0	0	0	0	0	0	0	0	0	0	R	D	Both	0	0	0	R
Synpcc7942_1951	0	0	0	0	0	0	0	0	0	0	0	0	0	0	0	0	0	0	0	0	0	0	0	0	0	0	0	0	0	0	0	0	0	0	0	0	0	0	0	0	0	0	0	0	0	0	0	0	0
Synpcc7942_R0002	0	0	0	0	0	0	0	0	0	0	0	0	0	0	0	0	0	0	0	0	0	0	0	0	0	0	0	0	0	0	0	0	0	0	0	0	0	0	0	0	0	0	0	0	0	R	R	0	0
Synpcc7942_1952	0	Both	Both	0	0	0	0	0	0	0	0	0	0	0	0	0	0	0	0	0	0	0	0	0	0	0	0	0	0	0	0	0	0	0	0	0	0	0	0	0	0	0	0	0	0	0	0	0	0
Synpcc7942_1953	0	0	0	0	0	0	0	0	0	0	0	0	0	0	0	0	0	0	0	0	0	0	0	0	0	0	0	0	0	0	0	0	0	0	0	0	0	0	0	0	0	0	0	0	0	0	0	0	0
Synpcc7942_1954	0	0	0	0	0	0	0	0	0	0	0	0	0	0	0	0	0	0	0	0	0	0	0	0	0	0	0	0	0	0	0	0	0	0	0	0	0	0	0	0	0	0	0	0	0	0	0	0	0
Synpcc7942_1955	0	0	0	D	D	0	0	0	0	D	D	0	0	0	0	0	0	0	0	0	0	0	0	0	0	0	0	R	R	0	0	0	0	Both	D	R	0	0	0	Both	Both	0	0	0	0	Both	Both	0	0
Synpcc7942_1956	0	0	0	0	0	0	0	0	0	0	0	0	0	0	0	0	0	0	0	0	0	0	0	0	0	0	0	0	0	0	0	0	0	0	0	0	0	0	0	0	0	0	0	0	0	0	0	0	0
[truncated: 737 more rows]
[truncated: 77 more columns]

## Sheet: 2) DEG Summary
DEGs were determined as the union of significant DEGs from the Rockhopper2 and DESeq2 analyses. If one or more DEGs from the individual analyses was a true "Up" or "Down", then it was classified here as an "Up" or "Down", respectively. ORFs labeled as "Neutral Up" or "Neutral Down" here were those with significant change in one or both of the analyses that did not exceed the fold change threshold…						Count of DEGs and sDEGs in Pairwise Comparisons			Counts of Hits	Up	83	64	3	16	15	57	24	148	61	99	121	44	161	310	52	121	230	75	73	58	126
										Neutral Up	192	140	3	29	182	282	70	443	143	295	322	99	361	477	179	267	451	291	250	160	423
						Any	10 Relevant			Not Significant	2216	2360	2714	2662	2094	1846	2518	1397	2340	1928	1897	2415	1732	989	2258	1988	1180	2032	2033	2261	1384
				DEG only		1367	1359			Neutral Down	188	119	2	20	422	476	77	545	161	363	327	116	383	607	211	259	589	278	316	207	587
				sDEG		882	508			Down	50	46	7	2	16	68	40	196	24	44	62	55	92	346	29	94	279	53	57	43	209
				All DEGs		2249	1867			Total Up	275	204	6	45	197	339	94	591	204	394	443	143	522	787	231	388	681	366	323	218	549
				Never Significant		480	862			Total Down	238	165	9	22	438	544	117	741	185	407	389	171	475	953	240	353	868	331	373	250	796
				Total Genes		2729	2729			Total Hits	513	369	15	67	635	883	211	1332	389	801	832	314	997	1740	471	741	1549	697	696	468	1345
											Day 1				Day 4			Over Time
										Relevant Comparison Name:	BG-11 Day 1: B▽ vs WT	CM Day 1: B▽ vs WT	B▽ Day 1: CM vs BG-11	WT Day 1: CM vs BG-11	B▽ BG-11 Day 4: Biofilm vs Planktonic	BG-11 Day 4: B▽ Biofilm vs WT	BG-11 Day 4: B▽ Planktonic vs WT	B▽ BG-11: Biofilm Day 4 vs Day 1	B▽ BG-11: Planktonic Day 4 vs Day 1	WT BG-11: Day 4 vs Day 1
Scaffold	Transcription Start	Translation Start	Translation Stop	Transcription Stop	Strand	Name	ORF	Product	DEG or sDEG in Any Comparison	DEG or sDEG in Any of the 10 Relevant Comparisons	B▽_BG_D1 vs WT_BG_D1	B▽_CM_D1 vs WT_CM_D1	B▽_CM_D1 vs B▽_BG_D1	WT_CM_D1 vs WT_BG_D1	B▽_BG_BF_D4 vs B▽_BG_Su_D4	B▽_BG_BF_D4 vs WT_BG_D4	B▽_BG_Su_D4 vs WT_BG_D4	B▽_BG_BF_D4 vs B▽_BG_D1	B▽_BG_Su_D4 vs B▽_BG_D1	WT_BG_D4 vs WT_BG_D1	B▽_CM_D1 vs WT_BG_D1	B▽_BG_D1 vs WT_CM_D1	B▽_BG_Su_D4 vs WT_BG_D1	B▽_BG_BF_D4 vs WT_BG_D1	WT_BG_D4 vs WT_CM_D1	B▽_BG_Su_D4 vs WT_CM_D1	B▽_BG_BF_D4 vs WT_CM_D1	WT_BG_D4 vs B▽_BG_D1	WT_BG_D4 vs B▽_CM_D1	B▽_BG_Su_D4 vs B▽_CM_D1	B▽_BG_BF_D4 vs B▽_CM_D1
NC_007604	65	65	1237	1261	+	-	Synpcc7942_0001	DNA polymerase III subunit beta	DEG only	DEG only	Not Significant	Not Significant	Not Significant	Not Significant	Neutral Down	Neutral Down	Not Significant	Neutral Down	Not Significant	Not Significant	Neutral Down	Not Significant	Not Significant	Neutral Down	Not Significant	Not Significant	Neutral Down	Not Significant	Not Significant	Not Significant	Neutral Down
NC_007604	1262	1262	2134	2139	+	-	Synpcc7942_0002	hypothetical protein	DEG only	DEG only	Not Significant	Not Significant	Not Significant	Not Significant	Not Significant	Neutral Up	Not Significant	Neutral Up	Neutral Up	Not Significant	Not Significant	Not Significant	Not Significant	Neutral Up	Not Significant	Not Significant	Neutral Up	Neutral Up	Neutral Up	Neutral Up	Neutral Up
NC_007604	2173	2178	4511	4595	+	-	Synpcc7942_0003	phosphoribosylformylglycinamidine synthase II	DEG only	DEG only	Not Significant	Not Significant	Not Significant	Not Significant	Not Significant	Not Significant	Not Significant	Neutral Down	Not Significant	Not Significant	Not Significant	Not Significant	Not Significant	Neutral Down	Not Significant	Not Significant	Neutral Down	Neutral Down	Neutral Down	Not Significant	Neutral Down
NC_007604	4596	4596	6077	6191	+	-	Synpcc7942_0004	amidophosphoribosyltransferase	sDEG	DEG only	Not Significant	Not Significant	Not Significant	Not Significant	Not Significant	Not Significant	Not Significant	Neutral Down	Neutral Down	Not Significant	Neutral Down	Not Significant	Down	Down	Not Significant	Neutral Down	Neutral Down	Not Significant	Not Significant	Not Significant	Not Significant
NC_007604		7706	6111		-	-	Synpcc7942_0005	hypothetical protein	Never Significant	Never Significant	Not Significant	Not Significant	Not Significant	Not Significant	Not Significant	Not Significant	Not Significant	Not Significant	Not Significant	Not Significant	Not Significant	Not Significant	Not Significant	Not Significant	Not Significant	Not Significant	Not Significant	Not Significant	Not Significant	Not Significant	Not Significant
NC_007604		8192	7779	7779	-	-	Synpcc7942_0006	hypothetical protein	Never Significant	Never Significant	Not Significant	Not Significant	Not Significant	Not Significant	Not Significant	Not Significant	Not Significant	Not Significant	Not Significant	Not Significant	Not Significant	Not Significant	Not Significant	Not Significant	Not Significant	Not Significant	Not Significant	Not Significant	Not Significant	Not Significant	Not Significant
NC_007604		8539	8189		-	-	Synpcc7942_0007	hypothetical protein	DEG only	DEG only	Neutral Down	Not Significant	Not Significant	Neutral Down	Not Significant	Not Significant	Not Significant	Not Significant	Not Significant	Not Significant	Neutral Down	Not Significant	Not Significant	Neutral Down	Neutral Up	Neutral Up	Neutral Up	Not Significant	Not Significant	Not Significant	Neutral Up
NC_007604	8859	8859	8536		-	-	Synpcc7942_0008	hypothetical protein	DEG only	DEG only	Not Significant	Not Significant	Not Significant	Not Significant	Not Significant	Neutral Down	Not Significant	Not Significant	Not Significant	Not Significant	Not Significant	Not Significant	Not Significant	Not Significant	Not Significant	Not Significant	Not Significant	Not Significant	Not Significant	Not Significant	Not Significant
NC_007604	8964	8964	10166	10180	+	-	Synpcc7942_0009	argininosuccinate synthase	DEG only	DEG only	Not Significant	Not Significant	Not Significant	Not Significant	Neutral Down	Neutral Down	Not Significant	Neutral Down	Not Significant	Not Significant	Not Significant	Not Significant	Neutral Down	Neutral Down	Not Significant	Not Significant	Neutral Down	Not Significant	Neutral Down	Neutral Down	Neutral Down
NC_007604	10878	10878	10252	10245	-	-	Synpcc7942_0010	hypothetical protein	DEG only	DEG only	Not Significant	Not Significant	Not Significant	Not Significant	Neutral Up	Neutral Up	Not Significant	Not Significant	Not Significant	Neutral Down	Not Significant	Not Significant	Not Significant	Not Significant	Not Significant	Not Significant	Neutral Up	Neutral Down	Neutral Down	Not Significant	Not Significant
NC_007604	11474	11474	10998	10998	-	-	Synpcc7942_0011	hypothetical protein	DEG only	DEG only	Not Significant	Not Significant	Not Significant	Not Significant	Not Significant	Not Significant	Not Significant	Neutral Down	Not Significant	Not Significant	Not Significant	Not Significant	Not Significant	Not Significant	Not Significant	Not Significant	Not Significant	Not Significant	Not Significant	Not Significant	Neutral Down
NC_007604	11989	11964	11641	11590	-	rpsF	Synpcc7942_0012	30S ribosomal protein S6	sDEG	DEG only	Not Significant	Not Significant	Not Significant	Not Significant	Neutral Up	Neutral Up	Not Significant	Neutral Up	Not Significant	Not Significant	Not Significant	Not Significant	Not Significant	Neutral Up	Not Significant	Not Significant	Up	Not Significant	Not Significant	Not Significant	Neutral Up
NC_007604	12321	12321	13028	13114	+	-	Synpcc7942_0013	hypothetical protein	sDEG	sDEG	Not Significant	Not Significant	Down	Down	Not Significant	Not Significant	Not Significant	Up	Up	Not Significant	Down	Up	Neutral Up	Neutral Up	Up	Up	Up	Not Significant	Up	Up	Up
NC_007604	13411	13411	13067		-	-	Synpcc7942_0014	hypothetical protein	DEG only	Never Significant	Not Significant	Not Significant	Not Significant	Not Significant	Not Significant	Not Significant	Not Significant	Not Significant	Not Significant	Not Significant	Not Significant	Not Significant	Neutral Down	Neutral Down	Neutral Down	Neutral Down	Neutral Down	Not Significant	Not Significant	Neutral Down	Not Significant
NC_007604		14248	13577		-	-	Synpcc7942_0015	hydroxylase	DEG only	DEG only	Not Significant	Not Significant	Not Significant	Not Significant	Not Significant	Not Significant	Neutral Down	Not Significant	Not Significant	Neutral Up	Not Significant	Not Significant	Not Significant	Not Significant	Not Significant	Neutral Down	Not Significant	Not Significant	Not Significant	Neutral Down	Not Significant
NC_007604	15020	15020	15604		+	-	Synpcc7942_0016	hypothetical protein	DEG only	Never Significant	Not Significant	Not Significant	Not Significant	Not Significant	Not Significant	Not Significant	Not Significant	Not Significant	Not Significant	Not Significant	Not Significant	Not Significant	Not Significant	Not Significant	Not Significant	Not Significant	Not Significant	Not Significant	Neutral Up	Neutral Up	Not Significant
NC_007604		16193	15630		-	-	Synpcc7942_0017	keto-hydroxyglutarate-aldolase/keto-deoxy-phosphogluconate aldolase	DEG only	DEG only	Neutral Up	Not Significant	Not Significant	Not Significant	Not Significant	Not Significant	Not Significant	Neutral Down	Not Significant	Not Significant	Neutral Up	Not Significant	Not Significant	Not Significant	Not Significant	Not Significant	Not Significant	Not Significant	Not Significant	Not Significant	Neutral Down
NC_007604	18392	18392	16206	16194	-	glyS	Synpcc7942_0018	glycyl-tRNA synthetase subunit beta	DEG only	DEG only	Not Significant	Not Significant	Not Significant	Not Significant	Neutral Down	Not Significant	Not Significant	Neutral Down	Not Significant	Not Significant	Not Significant	Not Significant	Not Significant	Neutral Down	Not Significant	Not Significant	Neutral Down	Not Significant	Not Significant	Not Significant	Not Significant
NC_007604	18615	18615	20489		+	-	Synpcc7942_0019	sulfite reductase subunit beta	Never Significant	Never Significant	Not Significant	Not Significant	Not Significant	Not Significant	Not Significant	Not Significant	Not Significant	Not Significant	Not Significant	Not Significant	Not Significant	Not Significant	Not Significant	Not Significant	Not Significant	Not Significant	Not Significant	Not Significant	Not Significant	Not Significant	Not Significant
NC_007604		20490	21092		+	-	Synpcc7942_0020	hypothetical protein	Never Significant	Never Significant	Not Significant	Not Significant	Not Significant	Not Significant	Not Significant	Not Significant	Not Significant	Not Significant	Not Significant	Not Significant	Not Significant	Not Significant	Not Significant	Not Significant	Not Significant	Not Significant	Not Significant	Not Significant	Not Significant	Not Significant	Not Significant
NC_007604		21874	21134		-	-	Synpcc7942_0021	cobalt-precorrin-6x reductase	DEG only	DEG only	Not Significant	Not Significant	Not Significant	Not Significant	Not Significant	Not Significant	Neutral Up	Not Significant	Not Significant	Neutral Down	Not Significant	Not Significant	Not Significant	Not Significant	Neutral Down	Not Significant	Not Significant	Not Significant	Not Significant	Not Significant	Not Significant
NC_007604	23049	23049	21880		-	-	Synpcc7942_0022	hypothetical protein	DEG only	DEG only	Not Significant	Not Significant	Not Significant	Not Significant	Neutral Down	Not Significant	Not Significant	Neutral Down	Not Significant	Neutral Down	Neutral Down	Not Significant	Not Significant	Neutral Down	Not Significant	Not Significant	Not Significant	Neutral Down	Not Significant	Not Significant	Not Significant
NC_007604	24121	24121	23057		-	-	Synpcc7942_0023	calcium/proton exchanger	sDEG	DEG only	Not Significant	Not Significant	Not Significant	Not Significant	Not Significant	Not Significant	Not Significant	Neutral Down	Not Significant	Neutral Down	Neutral Down	Not Significant	Neutral Down	Down	Not Significant	Not Significant	Neutral Down	Neutral Down	Not Significant	Not Significant	Neutral Down
NC_007604	25371	25371	24181	24181	-	-	Synpcc7942_0024	hypothetical protein	DEG only	DEG only	Not Significant	Not Significant	Not Significant	Not Significant	Not Significant	Not Significant	Not Significant	Neutral Up	Not Significant	Not Significant	Not Significant	Not Significant	Not Significant	Neutral Up	Not Significant	Not Significant	Not Significant	Not Significant	Not Significant	Not Significant	Neutral Up
NC_007604	25416	25416	27122	27166	+	-	Synpcc7942_0025	hypothetical protein	DEG only	DEG only	Not Significant	Not Significant	Not Significant	Not Significant	Neutral Up	Not Significant	Not Significant	Neutral Up	Not Significant	Neutral Up	Not Significant	Not Significant	Not Significant	Neutral Up	Not Significant	Not Significant	Neutral Up	Neutral Up	Neutral Up	Not Significant	Neutral Up
NC_007604	28059	28059	27082		-	-	Synpcc7942_0026	hypothetical protein	DEG only	DEG only	Not Significant	Neutral Up	Not Significant	Not Significant	Not Significant	Not Significant	Not Significant	Not Significant	Not Significant	Not Significant	Not Significant	Not Significant	Not Significant	Not Significant	Not Significant	Not Significant	Not Significant	Not Significant	Not Significant	Not Significant	Not Significant
NC_007604		28184	29350		+	-	Synpcc7942_0027	8-amino-7-oxononanoate synthase	Never Significant	Never Significant	Not Significant	Not Significant	Not Significant	Not Significant	Not Significant	Not Significant	Not Significant	Not Significant	Not Significant	Not Significant	Not Significant	Not Significant	Not Significant	Not Significant	Not Significant	Not Significant	Not Significant	Not Significant	Not Significant	Not Significant	Not Significant
NC_007604		29347	30015		+	-	Synpcc7942_0028	hypothetical protein	Never Significant	Never Significant	Not Significant	Not Significant	Not Significant	Not Significant	Not Significant	Not Significant	Not Significant	Not Significant	Not Significant	Not Significant	Not Significant	Not Significant	Not Significant	Not Significant	Not Significant	Not Significant	Not Significant	Not Significant	Not Significant	Not Significant	Not Significant
NC_007604		30012	30833		+	-	Synpcc7942_0029	hypothetical protein	Never Significant	Never Significant	Not Significant	Not Significant	Not Significant	Not Significant	Not Significant	Not Significant	Not Significant	Not Significant	Not Significant	Not Significant	Not Significant	Not Significant	Not Significant	Not Significant	Not Significant	Not Significant	Not Significant	Not Significant	Not Significant	Not Significant	Not Significant
NC_007604	30834	30839	31471		+	-	Synpcc7942_0030	dethiobiotin synthase	DEG only	DEG only	Neutral Up	Not Significant	Not Significant	Not Significant	Not Significant	Not Significant	Not Significant	Not Significant	Not Significant	Not Significant	Neutral Up	Neutral Up	Not Significant	Not Significant	Not Significant	Not Significant	Not Significant	Not Significant	Not Significant	Not Significant	Not Significant
NC_007604		31464	32738		+	-	Synpcc7942_0031	aminotransferase	DEG only	DEG only	Not Significant	Not Significant	Not Significant	Not Significant	Not Significant	Not Significant	Not Significant	Not Significant	Neutral Down	Not Significant	Not Significant	Not Significant	Not Significant	Not Significant	Not Significant	Not Significant	Not Significant	Neutral Down	Not Significant	Not Significant	Not Significant
NC_007604		33202	32849	32841	-	-	Synpcc7942_0032	hypothetical protein	sDEG	sDEG	Not Significant	Not Significant	Not Significant	Not Significant	Not Significant	Neutral Up	Not Significant	Up	Neutral Up	Neutral Up	Not Significant	Not Significant	Neutral Up	Up	Neutral Up	Neutral Up	Up	Neutral Up	Neutral Up	Neutral Up	Up
NC_007604	33506	33506	33174		-	-	Synpcc7942_0033	hypothetical protein	sDEG	sDEG	Not Significant	Not Significant	Not Significant	Not Significant	Not Significant	Not Significant	Not Significant	Up	Neutral Up	Not Significant	Not Significant	Not Significant	Neutral Up	Neutral Up	Not Significant	Not Significant	Neutral Up	Neutral Up	Neutral Up	Neutral Up	Up
NC_007604		33685	33798		+	-	Synpcc7942_0034	N-acetylornithine aminotransferase	Never Significant	Never Significant	Not Significant	Not Significant	Not Significant	Not Significant	Not Significant	Not Significant	Not Significant	Not Significant	Not Significant	Not Significant	Not Significant	Not Significant	Not Significant	Not Significant	Not Significant	Not Significant	Not Significant	Not Significant	Not Significant	Not Significant	Not Significant
NC_007604		35115	34357		-	-	Synpcc7942_0035	hypothetical protein	DEG only	DEG only	Not Significant	Not Significant	Not Significant	Not Significant	Neutral Up	Not Significant	Not Significant	Neutral Up	Not Significant	Not Significant	Not Significant	Not Significant	Not Significant	Neutral Up	Not Significant	Not Significant	Not Significant	Not Significant	Not Significant	Not Significant	Neutral Up
NC_007604	35341	35341	36126		+	-	Synpcc7942_0036	hypothetical protein	DEG only	DEG only	Not Significant	Not Significant	Not Significant	Not Significant	Neutral Down	Not Significant	Not Significant	Neutral Down	Not Significant	Not Significant	Not Significant	Not Significant	Not Significant	Neutral Down	Not Significant	Not Significant	Not Significant	Not Significant	Not Significant	Not Significant	Neutral Down
NC_007604	36326	36326	36123		-	-	Synpcc7942_0037	hypothetical protein	Never Significant	Never Significant	Not Significant	Not Significant	Not Significant	Not Significant	Not Significant	Not Significant	Not Significant	Not Significant	Not Significant	Not Significant	Not Significant	Not Significant	Not Significant	Not Significant	Not Significant	Not Significant	Not Significant	Not Significant	Not Significant	Not Significant	Not Significant
NC_007604	36479	36479	36955	36955	+	-	Synpcc7942_0038	mutator MutT protein	Never Significant	Never Significant	Not Significant	Not Significant	Not Significant	Not Significant	Not Significant	Not Significant	Not Significant	Not Significant	Not Significant	Not Significant	Not Significant	Not Significant	Not Significant	Not Significant	Not Significant	Not Significant	Not Significant	Not Significant	Not Significant	Not Significant	Not Significant
NC_007604	37130	37130	38545	38629	+	-	Synpcc7942_0039	6-phosphogluconate dehydrogenase	DEG only	DEG only	Not Significant	Not Significant	Not Significant	Not Significant	Not Significant	Not Significant	Not Significant	Neutral Up	Neutral Up	Not Significant	Not Significant	Not Significant	Neutral Up	Neutral Up	Not Significant	Neutral Up	Not Significant	Not Significant	Not Significant	Not Significant	Not Significant
NC_007604	38630	38630	39007	39007	+	-	Synpcc7942_0040	dihydroneopterin aldolase dihydroneopterin aldolase	DEG only	DEG only	Not Significant	Not Significant	Not Significant	Not Significant	Neutral Down	Not Significant	Neutral Up	Not Significant	Neutral Up	Not Significant	Not Significant	Not Significant	Neutral Up	Not Significant	Not Significant	Neutral Up	Not Significant	Not Significant	Not Significant	Neutral Up	Not Significant
NC_007604		39441	40745	40745	+	-	Synpcc7942_0041	transport protein	DEG only	Never Significant	Not Significant	Not Significant	Not Significant	Not Significant	Not Significant	Not Significant	Not Significant	Not Significant	Not Significant	Not Significant	Not Significant	Not Significant	Not Significant	Not Significant	Not Significant	Not Significant	Not Significant	Not Significant	Not Significant	Neutral Up	Not Significant
NC_007604	41091	41091	40855	40812	-	rpmB	Synpcc7942_0042	50S ribosomal protein L28	sDEG	DEG only	Neutral Down	Not Significant	Not Significant	Not Significant	Not Significant	Neutral Down	Neutral Down	Neutral Down	Neutral Down	Neutral Down	Not Significant	Neutral Down	Neutral Down	Down	Neutral Down	Neutral Down	Down	Not Significant	Neutral Down	Neutral Down	Neutral Down
NC_007604		41496	41131		-	-	Synpcc7942_0043	hypothetical protein	Never Significant	Never Significant	Not Significant	Not Significant	Not Significant	Not Significant	Not Significant	Not Significant	Not Significant	Not Significant	Not Significant	Not Significant	Not Significant	Not Significant	Not Significant	Not Significant	Not Significant	Not Significant	Not Significant	Not Significant	Not Significant	Not Significant	Not Significant
NC_007604	41495	41495	43477		+	-	Synpcc7942_0044	hypothetical protein	sDEG	DEG only	Neutral Down	Neutral Down	Not Significant	Not Significant	Not Significant	Neutral Down	Not Significant	Not Significant	Not Significant	Not Significant	Neutral Down	Neutral Down	Neutral Down	Down	Not Significant	Neutral Down	Neutral Down	Not Significant	Not Significant	Not Significant	Not Significant
NC_007604		43572	44927		+	-	Synpcc7942_0045	TPR repeat-containing protein	Never Significant	Never Significant	Not Significant	Not Significant	Not Significant	Not Significant	Not Significant	Not Significant	Not Significant	Not Significant	Not Significant	Not Significant	Not Significant	Not Significant	Not Significant	Not Significant	Not Significant	Not Significant	Not Significant	Not Significant	Not Significant	Not Significant	Not Significant
NC_007604		45164	46507	46507	+	-	Synpcc7942_0046	ubiquinone/menaquinone biosynthesis methylase-like protein	sDEG	sDEG	Down	Down	Not Significant	Not Significant	Not Significant	Down	Down	Neutral Down	Not Significant	Neutral Down	Down	Down	Down	Down	Not Significant	Down	Down	Up	Up	Not Significant	Neutral Down
NC_007604	46515	46515	48881		+	-	Synpcc7942_0047	TPR repeat-containing protein	sDEG	sDEG	Down	Down	Not Significant	Not Significant	Not Significant	Down	Down	Neutral Down	Not Significant	Neutral Down	Down	Down	Down	Down	Not Significant	Down	Down	Up	Up	Not Significant	Not Significant
NC_007604	49361	49361	48927	48422	-	-	Synpcc7942_0048	pilin polypeptide PilA-like protein	sDEG	sDEG	Down	Down	Not Significant	Not Significant	Not Significant	Down	Down	Neutral Down	Neutral Down	Not Significant	Neutral Down	Down	Down	Down	Not Significant	Down	Down	Up	Up	Down	Down
NC_007604	49984	49984	49550	49362	-	-	Synpcc7942_0049	pilin polypeptide PilA-like protein	sDEG	sDEG	Down	Down	Not Significant	Not Significant	Neutral Up	Down	Down	Neutral Down	Down	Not Significant	Down	Down	Down	Down	Not Significant	Down	Down	Up	Up	Down	Neutral Down
NC_007604	50024	50070	52616	52632	+	-	Synpcc7942_0050	hypothetical protein	DEG only	DEG only	Not Significant	Not Significant	Not Significant	Not Significant	Not Significant	Neutral Down	Neutral Down	Neutral Down	Not Significant	Not Significant	Not Significant	Not Significant	Not Significant	Neutral Down	Not Significant	Neutral Down	Neutral Down	Not Significant	Not Significant	Neutral Down	Neutral Down
NC_007604	54507	54507	52606	52587	-	-	Synpcc7942_0051	TPR repeat-containing protein	DEG only	DEG only	Not Significant	Not Significant	Not Significant	Not Significant	Neutral Down	Not Significant	Neutral Up	Neutral Down	Not Significant	Neutral Down	Not Significant	Not Significant	Not Significant	Neutral Down	Neutral Down	Not Significant	Neutral Down	Neutral Down	Neutral Down	Not Significant	Neutral Down
NC_007604	55030	55030	54512	54508	-	-	Synpcc7942_0052	hypothetical protein	DEG only	DEG only	Neutral Up	Not Significant	Not Significant	Not Significant	Neutral Down	Not Significant	Not Significant	Neutral Down	Not Significant	Not Significant	Neutral Up	Not Significant	Not Significant	Neutral Down	Not Significant	Not Significant	Neutral Down	Neutral Down	Neutral Down	Not Significant	Neutral Down
NC_007604		56352	55204	55204	-	-	Synpcc7942_0053	hypothetical protein	DEG only	DEG only	Not Significant	Not Significant	Not Significant	Not Significant	Not Significant	Not Significant	Not Significant	Neutral Down	Not Significant	Not Significant	Not Significant	Not Significant	Not Significant	Neutral Down	Not Significant	Not Significant	Neutral Down	Not Significant	Not Significant	Not Significant	Neutral Down
NC_007604	57190	57190	56423	56385	-	-	Synpcc7942_0054	hypothetical protein	DEG only	DEG only	Neutral Down	Neutral Down	Not Significant	Not Significant	Not Significant	Neutral Down	Neutral Down	Not Significant	Not Significant	Not Significant	Not Significant	Neutral Down	Not Significant	Neutral Down	Not Significant	Neutral Down	Neutral Down	Neutral Up	Neutral Up	Not Significant	Neutral Down
NC_007604	57908	57906	57223	57191	-	-	Synpcc7942_0055	hypothetical protein	sDEG	sDEG	Down	Down	Not Significant	Not Significant	Not Significant	Down	Down	Not Significant	Not Significant	Not Significant	Down	Down	Down	Down	Not Significant	Down	Down	Up	Up	Not Significant	Neutral Down
NC_007604	59071	59068	57941	57909	-	-	Synpcc7942_0056	perosamine synthetase	DEG only	DEG only	Not Significant	Not Significant	Not Significant	Not Significant	Not Significant	Neutral Up	Not Significant	Not Significant	Not Significant	Not Significant	Not Significant	Not Significant	Neutral Up	Neutral Up	Not Significant	Not Significant	Not Significant	Not Significant	Not Significant	Not Significant	Not Significant
NC_007604		60304	59072	59072	-	-	Synpcc7942_0057	C-3 methyl transferase	DEG only	Never Significant	Not Significant	Not Significant	Not Significant	Not Significant	Not Significant	Not Significant	Not Significant	Not Significant	Not Significant	Not Significant	Neutral Up	Not Significant	Not Significant	Not Significant	Not Significant	Not Significant	Not Significant	Not Significant	Neutral Down	Not Significant	Neutral Down
NC_007604	60846	60846	60301		-	-	Synpcc7942_0058	dTDP-4-dehydrorhamnose 3,5-epimerase	DEG only	DEG only	Not Significant	Not Significant	Not Significant	Not Significant	Neutral Up	Neutral Up	Not Significant	Neutral Up	Not Significant	Neutral Up	Not Significant	Not Significant	Not Significant	Neutral Up	Not Significant	Not Significant	Neutral Up	Not Significant	Not Significant	Not Significant	Neutral Up
NC_007604		61112	60867	60847	-	-	Synpcc7942_0059	hypothetical protein	Never Significant	Never Significant	Not Significant	Not Significant	Not Significant	Not Significant	Not Significant	Not Significant	Not Significant	Not Significant	Not Significant	Not Significant	Not Significant	Not Significant	Not Significant	Not Significant	Not Significant	Not Significant	Not Significant	Not Significant	Not Significant	Not Significant	Not Significant
NC_007604		61369	61091		-	-	Synpcc7942_0060	hypothetical protein	Never Significant	Never Significant	Not Significant	Not Significant	Not Significant	Not Significant	Not Significant	Not Significant	Not Significant	Not Significant	Not Significant	Not Significant	Not Significant	Not Significant	Not Significant	Not Significant	Not Significant	Not Significant	Not Significant	Not Significant	Not Significant	Not Significant	Not Significant
NC_007604		62472	61366		-	-	Synpcc7942_0061	CDP-glucose 4,6-dehydratase	DEG only	DEG only	Neutral Up	Neutral Up	Not Significant	Not Significant	Not Significant	Neutral Up	Neutral Up	Not Significant	Not Significant	Not Significant	Not Significant	Neutral Up	Neutral Up	Neutral Up	Not Significant	Neutral Up	Neutral Up	Neutral Down	Neutral Down	Not Significant	Not Significant
NC_007604	63278	63242	62469		-	-	Synpcc7942_0062	glucose-1-phosphate cytidylyltransferase	sDEG	DEG only	Neutral Up	Neutral Up	Not Significant	Not Significant	Not Significant	Neutral Up	Neutral Up	Not Significant	Not Significant	Not Significant	Neutral Up	Neutral Up	Up	Up	Not Significant	Neutral Up	Neutral Up	Neutral Down	Neutral Down	Not Significant	Not Significant
NC_007604		64706	64266		-	-	Synpcc7942_0063	dual specificity protein phosphatase	Never Significant	Never Significant	Not Significant	Not Significant	Not Significant	Not Significant	Not Significant	Not Significant	Not Significant	Not Significant	Not Significant	Not Significant	Not Significant	Not Significant	Not Significant	Not Significant	Not Significant	Not Significant	Not Significant	Not Significant	Not Significant	Not Significant	Not Significant
NC_007604		64870	64703		-	-	Synpcc7942_0064	hypothetical protein	Never Significant	Never Significant	Not Significant	Not Significant	Not Significant	Not Significant	Not Significant	Not Significant	Not Significant	Not Significant	Not Significant	Not Significant	Not Significant	Not Significant	Not Significant	Not Significant	Not Significant	Not Significant	Not Significant	Not Significant	Not Significant	Not Significant	Not Significant
NC_007604	65562	65541	64987	64962	-	infC	Synpcc7942_0065	translation initiation factor IF-3	DEG only	Never Significant	Not Significant	Not Significant	Not Significant	Not Significant	Not Significant	Not Significant	Not Significant	Not Significant	Not Significant	Not Significant	Neutral Up	Not Significant	Not Significant	Neutral Up	Not Significant	Not Significant	Neutral Up	Not Significant	Not Significant	Not Significant	Not Significant
NC_007604		67172	65658	65658	-	-	Synpcc7942_0066	hypothetical protein	DEG only	DEG only	Not Significant	Not Significant	Not Significant	Not Significant	Not Significant	Not Significant	Not Significant	Not Significant	Not Significant	Neutral Down	Not Significant	Not Significant	Not Significant	Neutral Down	Not Significant	Not Significant	Not Significant	Not Significant	Not Significant	Not Significant	Not Significant
NC_007604		67986	67177		-	-	Synpcc7942_0067	ABC transporter permease	Never Significant	Never Significant	Not Significant	Not Significant	Not Significant	Not Significant	Not Significant	Not Significant	Not Significant	Not Significant	Not Significant	Not Significant	Not Significant	Not Significant	Not Significant	Not Significant	Not Significant	Not Significant	Not Significant	Not Significant	Not Significant	Not Significant	Not Significant
NC_007604	68980	68980	67991		-	-	Synpcc7942_0068	ATPase	DEG only	DEG only	Neutral Down	Not Significant	Not Significant	Not Significant	Not Significant	Neutral Down	Not Significant	Not Significant	Not Significant	Not Significant	Neutral Down	Not Significant	Not Significant	Neutral Down	Not Significant	Not Significant	Not Significant	Neutral Up	Neutral Up	Not Significant	Not Significant
NC_007604	69001	69079	69375	69375	+	-	Synpcc7942_0069	hypothetical protein	sDEG	sDEG	Not Significant	Not Significant	Not Significant	Not Significant	Not Significant	Not Significant	Not Significant	Up	Neutral Up	Up	Not Significant	Not Significant	Up	Up	Neutral Up	Neutral Up	Up	Neutral Up	Neutral Up	Neutral Up	Up
NC_007604		69938	69378		-	-	Synpcc7942_0070	hypothetical protein	Never Significant	Never Significant	Not Significant	Not Significant	Not Significant	Not Significant	Not Significant	Not Significant	Not Significant	Not Significant	Not Significant	Not Significant	Not Significant	Not Significant	Not Significant	Not Significant	Not Significant	Not Significant	Not Significant	Not Significant	Not Significant	Not Significant	Not Significant
NC_007604	71139	71139	69940		-	-	Synpcc7942_0071	pleiotropic regulatory protein-like protein	sDEG	sDEG	Not Significant	Not Significant	Not Significant	Not Significant	Neutral Down	Not Significant	Not Significant	Down	Not Significant	Neutral Down	Not Significant	Neutral Up	Not Significant	Down	Not Significant	Not Significant	Neutral Down	Neutral Down	Neutral Down	Not Significant	Down
NC_007604	71960	71960	71307	71307	-	-	Synpcc7942_0072	hypothetical protein	DEG only	Never Significant	Not Significant	Not Significant	Not Significant	Not Significant	Not Significant	Not Significant	Not Significant	Not Significant	Not Significant	Not Significant	Not Significant	Not Significant	Not Significant	Not Significant	Not Significant	Not Significant	Neutral Up	Not Significant	Not Significant	Not Significant	Not Significant
NC_007604	73196	73196	72000	71961	-	-	Synpcc7942_0073	4-hydroxy-3-methylbut-2-enyl diphosphate reductase	Never Significant	Never Significant	Not Significant	Not Significant	Not Significant	Not Significant	Not Significant	Not Significant	Not Significant	Not Significant	Not Significant	Not Significant	Not Significant	Not Significant	Not Significant	Not Significant	Not Significant	Not Significant	Not Significant	Not Significant	Not Significant	Not Significant	Not Significant
NC_007604		73659	73306		-	-	Synpcc7942_0074	hypothetical protein	Never Significant	Never Significant	Not Significant	Not Significant	Not Significant	Not Significant	Not Significant	Not Significant	Not Significant	Not Significant	Not Significant	Not Significant	Not Significant	Not Significant	Not Significant	Not Significant	Not Significant	Not Significant	Not Significant	Not Significant	Not Significant	Not Significant	Not Significant
NC_007604	73775	73775	75088	75090	+	-	Synpcc7942_0075	aminopeptidase	sDEG	DEG only	Neutral Down	Not Significant	Not Significant	Not Significant	Neutral Down	Neutral Down	Not Significant	Neutral Down	Not Significant	Neutral Down	Neutral Down	Not Significant	Neutral Down	Down	Not Significant	Neutral Down	Neutral Down	Not Significant	Not Significant	Not Significant	Neutral Down
NC_007604		75091	75852	75852	+	-	Synpcc7942_0076	extracellular solute-binding protein	sDEG	DEG only	Not Significant	Not Significant	Not Significant	Not Significant	Not Significant	Not Significant	Not Significant	Neutral Down	Not Significant	Neutral Down	Neutral Down	Not Significant	Neutral Down	Down	Neutral Down	Neutral Down	Neutral Down	Not Significant	Not Significant	Not Significant	Not Significant
NC_007604	75853	75928	76617	76617	+	-	Synpcc7942_0077	XRE family transcriptional regulator	DEG only	DEG only	Neutral Up	Neutral Up	Not Significant	Not Significant	Neutral Down	Neutral Up	Neutral Up	Neutral Down	Not Significant	Not Significant	Neutral Up	Neutral Up	Neutral Up	Not Significant	Not Significant	Neutral Up	Neutral Up	Neutral Down	Neutral Down	Not Significant	Neutral Down
NC_007604	77063	77063	76614	76614	-	-	Synpcc7942_0078	hypothetical protein	DEG only	DEG only	Not Significant	Not Significant	Not Significant	Not Significant	Not Significant	Not Significant	Not Significant	Neutral Down	Not Significant	Not Significant	Not Significant	Not Significant	Not Significant	Not Significant	Not Significant	Not Significant	Neutral Down	Not Significant	Not Significant	Not Significant	Neutral Down
NC_007604	77584	77584	77138	77133	-	-	Synpcc7942_0079	hypothetical protein	DEG only	DEG only	Neutral Up	Not Significant	Not Significant	Not Significant	Not Significant	Not Significant	Not Significant	Neutral Down	Not Significant	Not Significant	Neutral Up	Not Significant	Not Significant	Not Significant	Not Significant	Not Significant	Neutral Down	Not Significant	Not Significant	Not Significant	Neutral Down
NC_007604	78872	78871	77648	77585	-	-	Synpcc7942_0080	ABC transporter permease	sDEG	sDEG	Not Significant	Not Significant	Not Significant	Not Significant	Neutral Up	Neutral Up	Not Significant	Up	Not Significant	Neutral Up	Not Significant	Not Significant	Not Significant	Neutral Up	Neutral Up	Neutral Up	Up	Neutral Up	Neutral Up	Not Significant	Neutral Up
NC_007604	79268	79196	78987	78945	-	-	Synpcc7942_0081	RNA-binding S4	DEG only	Never Significant	Not Significant	Not Significant	Not Significant	Not Significant	Not Significant	Not Significant	Not Significant	Not Significant	Not Significant	Not Significant	Not Significant	Neutral Down	Not Significant	Not Significant	Not Significant	Not Significant	Neutral Down	Neutral Up	Not Significant	Not Significant	Not Significant
NC_007604	79265	79265	81013	81013	+	-	Synpcc7942_0082	ATPase	sDEG	DEG only	Not Significant	Not Significant	Not Significant	Not Significant	Neutral Down	Neutral Down	Not Significant	Neutral Down	Not Significant	Neutral Down	Not Significant	Not Significant	Neutral Down	Down	Not Significant	Neutral Down	Down	Not Significant	Not Significant	Not Significant	Neutral Down
NC_007604	81023	81023	81220		+	-	Synpcc7942_0083	hypothetical protein	sDEG	sDEG	Not Significant	Neutral Down	Not Significant	Not Significant	Neutral Down	Neutral Down	Not Significant	Down	Not Significant	Neutral Down	Neutral Down	Not Significant	Neutral Down	Down	Not Significant	Not Significant	Down	Not Significant	Not Significant	Not Significant	Neutral Down
NC_007604		81217	81918	81948	+	-	Synpcc7942_0084	hypothetical protein	sDEG	DEG only	Not Significant	Not Significant	Not Significant	Not Significant	Neutral Down	Neutral Down	Not Significant	Neutral Down	Not Significant	Neutral Down	Neutral Down	Not Significant	Neutral Down	Down	Not Significant	Neutral Down	Down	Not Significant	Not Significant	Not Significant	Neutral Down
NC_007604		82865	82179		-	-	Synpcc7942_0085	HAD family hydrolase	DEG only	Never Significant	Not Significant	Not Significant	Not Significant	Not Significant	Not Significant	Not Significant	Not Significant	Not Significant	Not Significant	Not Significant	Not Significant	Not Significant	Neutral Up	Not Significant	Not Significant	Neutral Up	Not Significant	Not Significant	Not Significant	Not Significant	Not Significant
NC_007604	84963	84955	82871	82871	-	-	Synpcc7942_0086	isoamylase	DEG only	DEG only	Not Significant	Not Significant	Not Significant	Not Significant	Not Significant	Neutral Up	Not Significant	Neutral Up	Not Significant	Not Significant	Not Significant	Not Significant	Not Significant	Neutral Up	Not Significant	Not Significant	Neutral Up	Not Significant	Not Significant	Not Significant	Neutral Up
NC_007604	86475	86475	84964	84964	-	-	Synpcc7942_0087	hypothetical protein	DEG only	DEG only	Not Significant	Not Significant	Not Significant	Not Significant	Neutral Up	Neutral Up	Not Significant	Neutral Up	Not Significant	Not Significant	Not Significant	Not Significant	Not Significant	Neutral Up	Not Significant	Not Significant	Neutral Up	Not Significant	Not Significant	Not Significant	Neutral Up
NC_007604	86547	86547	87269	87272	+	-	Synpcc7942_0088	hypothetical protein	DEG only	DEG only	Not Significant	Not Significant	Not Significant	Not Significant	Not Significant	Not Significant	Not Significant	Neutral Up	Not Significant	Neutral Up	Neutral Up	Not Significant	Neutral Up	Neutral Up	Not Significant	Neutral Up	Neutral Up	Not Significant	Not Significant	Not Significant	Neutral Up
NC_007604	87796			87725	-	-	Synpcc7942_R0025	Asn tRNA	DEG only	Never Significant	Not Significant	Not Significant	Not Significant	Not Significant	Not Significant	Not Significant	Not Significant	Not Significant	Not Significant	Not Significant	Not Significant	Not Significant	Not Significant	Not Significant	Not Significant	Not Significant	Not Significant	Not Significant	Not Significant	Not Significant	Neutral Down
NC_007604	88615	88615	87881	87858	-	-	Synpcc7942_0089	carboxymethylenebutenolidase	sDEG	DEG only	Not Significant	Not Significant	Not Significant	Not Significant	Neutral Down	Neutral Down	Not Significant	Neutral Down	Not Significant	Neutral Down	Not Significant	Not Significant	Neutral Down	Down	Not Significant	Neutral Down	Down	Not Significant	Not Significant	Not Significant	Neutral Down
NC_007604	88735	88735	89718	89860	+	-	Synpcc7942_0090	GntR family transcriptional regulator	sDEG	DEG only	Not Significant	Not Significant	Not Significant	Not Significant	Neutral Down	Neutral Down	Not Significant	Neutral Down	Not Significant	Neutral Down	Neutral Down	Not Significant	Neutral Down	Down	Not Significant	Neutral Down	Down	Not Significant	Not Significant	Not Significant	Neutral Down
NC_007604	90453	90326	89715	89677	-	-	Synpcc7942_0091	hypothetical protein	sDEG	sDEG	Not Significant	Not Significant	Not Significant	Not Significant	Up	Up	Not Significant	Up	Neutral Up	Neutral Up	Not Significant	Neutral Down	Not Significant	Up	Not Significant	Not Significant	Up	Neutral Up	Neutral Up	Neutral Up	Up
NC_007604	90930	90930	90583	90501	-	-	Synpcc7942_0092	hypothetical protein	DEG only	DEG only	Not Significant	Neutral Up	Not Significant	Not Significant	Neutral Down	Neutral Down	Not Significant	Not Significant	Not Significant	Neutral Up	Neutral Up	Not Significant	Neutral Up	Neutral Up	Not Significant	Neutral Up	Not Significant	Not Significant	Not Significant	Not Significant	Neutral Down
NC_007604	90962	91029	91676		+	-	Synpcc7942_0093	thymidylate kinase	Never Significant	Never Significant	Not Significant	Not Significant	Not Significant	Not Significant	Not Significant	Not Significant	Not Significant	Not Significant	Not Significant	Not Significant	Not Significant	Not Significant	Not Significant	Not Significant	Not Significant	Not Significant	Not Significant	Not Significant	Not Significant	Not Significant	Not Significant
NC_007604		91676	92611		+	-	Synpcc7942_0094	DNA polymerase III subunit delta'	DEG only	Never Significant	Not Significant	Not Significant	Not Significant	Not Significant	Not Significant	Not Significant	Not Significant	Not Significant	Not Significant	Not Significant	Not Significant	Not Significant	Not Significant	Not Significant	Not Significant	Not Significant	Not Significant	Neutral Up	Not Significant	Not Significant	Not Significant
NC_007604	93339	93339	92590	92537	-	-	Synpcc7942_0095	two component transcriptional regulator	DEG only	DEG only	Neutral Up	Neutral Up	Not Significant	Not Significant	Not Significant	Not Significant	Not Significant	Neutral Down	Not Significant	Not Significant	Neutral Up	Neutral Up	Not Significant	Not Significant	Not Significant	Not Significant	Not Significant	Neutral Down	Neutral Down	Not Significant	Neutral Down
NC_007604	93729	93729	93541	93452	-	crm	Crm	circadian rhythmicity modulator	sDEG	sDEG	Up	Up	Not Significant	Neutral Up	Not Significant	Up	Up	Not Significant	Not Significant	Up	Up	Up	Up	Up	Neutral Up	Up	Up	Neutral Down	Down	Not Significant	Not Significant
NC_007604	94285	94285	93764	93753	-	-	Synpcc7942_0096	hypothetical protein	sDEG	sDEG	Up	Up	Not Significant	Not Significant	Not Significant	Up	Up	Not Significant	Not Significant	Up	Up	Up	Up	Up	Neutral Up	Up	Up	Not Significant	Down	Not Significant	Not Significant
NC_007604		98166	94375		-	cobN	Synpcc7942_0097	cobaltochelatase subunit CobN	Never Significant	Never Significant	Not Significant	Not Significant	Not Significant	Not Significant	Not Significant	Not Significant	Not Significant	Not Significant	Not Significant	Not Significant	Not Significant	Not Significant	Not Significant	Not Significant	Not Significant	Not Significant	Not Significant	Not Significant	Not Significant	Not Significant	Not Significant
NC_007604	100086	100086	98302	98242	-	-	Synpcc7942_0098	pyruvate kinase	DEG only	DEG only	Neutral Down	Neutral Down	Not Significant	Not Significant	Not Significant	Neutral Down	Not Significant	Not Significant	Not Significant	Not Significant	Neutral Down	Not Significant	Neutral Down	Neutral Down	Not Significant	Not Significant	Neutral Down	Not Significant	Neutral Up	Not Significant	Not Significant
NC_007604	100202	100202	100531	100554	+	-	Synpcc7942_0099	hypothetical protein	DEG only	DEG only	Not Significant	Not Significant	Not Significant	Not Significant	Not Significant	Neutral Down	Not Significant	Neutral Down	Neutral Down	Not Significant	Neutral Up	Not Significant	Not Significant	Neutral Down	Not Significant	Neutral Down	Neutral Down	Not Significant	Not Significant	Neutral Down	Neutral Down
NC_007604	101082	101082	100528	100498	-	-	Synpcc7942_0100	hypothetical protein	sDEG	DEG only	Neutral Up	Neutral Up	Not Significant	Not Significant	Not Significant	Neutral Up	Neutral Up	Not Significant	Not Significant	Neutral Up	Neutral Up	Neutral Up	Up	Up	Not Significant	Up	Up	Not Significant	Not Significant	Not Significant	Not Significant
NC_007604	101217	101259	102593	102667	+	-	Synpcc7942_0101	type 2 NADH dehydrogenase	DEG only	DEG only	Not Significant	Not Significant	Not Significant	Not Significant	Neutral Up	Neutral Up	Not Significant	Neutral Up	Not Significant	Not Significant	Not Significant	Not Significant	Not Significant	Neutral Up	Not Significant	Not Significant	Neutral Up	Not Significant	Not Significant	Not Significant	Neutral Up
NC_007604	102674	102674	103237	103310	+	-	Synpcc7942_0102	hypothetical protein	DEG only	DEG only	Not Significant	Not Significant	Not Significant	Not Significant	Not Significant	Not Significant	Not Significant	Neutral Up	Not Significant	Not Significant	Not Significant	Not Significant	Not Significant	Neutral Up	Not Significant	Not Significant	Not Significant	Not Significant	Not Significant	Not Significant	Neutral Up
NC_007604		103645	103268		-	-	Synpcc7942_0103	ankyrin	Never Significant	Never Significant	Not Significant	Not Significant	Not Significant	Not Significant	Not Significant	Not Significant	Not Significant	Not Significant	Not Significant	Not Significant	Not Significant	Not Significant	Not Significant	Not Significant	Not Significant	Not Significant	Not Significant	Not Significant	Not Significant	Not Significant	Not Significant
NC_007604	104414	104408	103632		-	-	Synpcc7942_0104	hypothetical protein	DEG only	DEG only	Neutral Up	Not Significant	Not Significant	Not Significant	Not Significant	Not Significant	Not Significant	Not Significant	Not Significant	Not Significant	Neutral Up	Not Significant	Not Significant	Neutral Up	Not Significant	Not Significant	Not Significant	Neutral Down	Neutral Down	Not Significant	Not Significant
NC_007604		106377	104653		-	nadE	Synpcc7942_0105	NAD synthetase	DEG only	Never Significant	Not Significant	Not Significant	Not Significant	Not Significant	Not Significant	Not Significant	Not Significant	Not Significant	Not Significant	Not Significant	Not Significant	Not Significant	Neutral Down	Not Significant	Not Significant	Not Significant	Not Significant	Not Significant	Not Significant	Not Significant	Not Significant
NC_007604	106952	106952	106374		-	nadD	Synpcc7942_0106	nicotinic acid mononucleotide adenylyltransferase	DEG only	DEG only	Not Significant	Not Significant	Not Significant	Not Significant	Not Significant	Not Significant	Not Significant	Neutral Up	Not Significant	Neutral Up	Not Significant	Not Significant	Not Significant	Neutral Up	Not Significant	Not Significant	Not Significant	Neutral Up	Not Significant	Not Significant	Not Significant
NC_007604	108383	108383	106965	106953	-	-	Synpcc7942_0107	small GTP-binding protein domain-containing protein	DEG only	DEG only	Not Significant	Not Significant	Not Significant	Not Significant	Neutral Up	Not Significant	Neutral Down	Neutral Up	Not Significant	Not Significant	Not Significant	Not Significant	Not Significant	Neutral Up	Not Significant	Not Significant	Not Significant	Neutral Up	Not Significant	Not Significant	Neutral Up
NC_007604	108556	108556	108816	108876	+	-	Synpcc7942_0108	sulfiredoxin	sDEG	sDEG	Not Significant	Not Significant	Not Significant	Not Significant	Neutral Up	Up	Not Significant	Up	Not Significant	Not Significant	Not Significant	Not Significant	Not Significant	Up	Not Significant	Not Significant	Up	Not Significant	Not Significant	Not Significant	Neutral Up
NC_007604	108877	108877	109383	109389	+	-	Synpcc7942_0109	DNA-binding ferritin-like protein	Never Significant	Never Significant	Not Significant	Not Significant	Not Significant	Not Significant	Not Significant	Not Significant	Not Significant	Not Significant	Not Significant	Not Significant	Not Significant	Not Significant	Not Significant	Not Significant	Not Significant	Not Significant	Not Significant	Not Significant	Not Significant	Not Significant	Not Significant
NC_007604	109390	109390	109947	109958	+	-	Synpcc7942_0110	XRE family transcriptional regulator	DEG only	Never Significant	Not Significant	Not Significant	Not Significant	Not Significant	Not Significant	Not Significant	Not Significant	Not Significant	Not Significant	Not Significant	Not Significant	Neutral Down	Not Significant	Not Significant	Not Significant	Not Significant	Neutral Down	Not Significant	Not Significant	Not Significant	Not Significant
NC_007604		110012	111607		+	-	Synpcc7942_0111	DnaK protein-like protein	Never Significant	Never Significant	Not Significant	Not Significant	Not Significant	Not Significant	Not Significant	Not Significant	Not Significant	Not Significant	Not Significant	Not Significant	Not Significant	Not Significant	Not Significant	Not Significant	Not Significant	Not Significant	Not Significant	Not Significant	Not Significant	Not Significant	Not Significant
NC_007604		111686	113140		+	-	Synpcc7942_0112	deoxyribodipyrimidine photo-lyase type I	DEG only	DEG only	Neutral Down	Not Significant	Not Significant	Neutral Down	Not Significant	Not Significant	Not Significant	Not Significant	Not Significant	Neutral Down	Neutral Down	Not Significant	Neutral Down	Neutral Down	Not Significant	Not Significant	Not Significant	Not Significant	Not Significant	Not Significant	Not Significant
NC_007604	113196	113196	113288	113294	+	petL	Synpcc7942_0113	cytochrome b6-f complex subunit PetL	sDEG	sDEG	Not Significant	Not Significant	Not Significant	Not Significant	Neutral Down	Neutral Down	Not Significant	Down	Not Significant	Not Significant	Not Significant	Not Significant	Neutral Down	Down	Neutral Down	Down	Down	Not Significant	Neutral Down	Neutral Down	Down
NC_007604	113295	113327	113698	113775	+	-	Synpcc7942_0114	hypothetical protein	DEG only	Never Significant	Not Significant	Not Significant	Not Significant	Not Significant	Not Significant	Not Significant	Not Significant	Not Significant	Not Significant	Not Significant	Not Significant	Not Significant	Not Significant	Neutral Down	Not Significant	Not Significant	Neutral Down	Not Significant	Not Significant	Not Significant	Not Significant
NC_007604		114146	113631		-	-	Synpcc7942_0115	hypothetical protein	sDEG	sDEG	Not Significant	Not Significant	Not Significant	Not Significant	Neutral Up	Not Significant	Not Significant	Up	Not Significant	Not Significant	Not Significant	Not Significant	Not Significant	Neutral Up	Not Significant	Not Significant	Neutral Up	Neutral Up	Neutral Up	Not Significant	Up
NC_007604		114299	115273		+	-	Synpcc7942_0116	fructokinase	DEG only	DEG only	Not Significant	Not Significant	Not Significant	Not Significant	Not Significant	Not Significant	Not Significant	Neutral Up	Not Significant	Not Significant	Not Significant	Not Significant	Not Significant	Not Significant	Not Significant	Not Significant	Neutral Up	Neutral Up	Not Significant	Not Significant	Not Significant
NC_007604	115391	115391	116722	116942	+	-	Synpcc7942_0117	thiol methyltransferase 1-like protein	DEG only	DEG only	Not Significant	Not Significant	Not Significant	Not Significant	Not Significant	Not Significant	Not Significant	Neutral Up	Not Significant	Not Significant	Neutral Up	Not Significant	Not Significant	Neutral Up	Not Significant	Not Significant	Neutral Up	Not Significant	Not Significant	Not Significant	Not Significant
NC_007604	116943	116943	118427	118596	+	gatB	Synpcc7942_0118	aspartyl/glutamyl-tRNA amidotransferase subunit B	DEG only	DEG only	Neutral Up	Neutral Up	Not Significant	Not Significant	Not Significant	Neutral Up	Neutral Up	Neutral Up	Not Significant	Neutral Up	Neutral Up	Neutral Up	Neutral Up	Neutral Up	Not Significant	Neutral Up	Neutral Up	Neutral Down	Neutral Down	Not Significant	Not Significant
NC_007604		119292	118735		-	-	Synpcc7942_0119	hypothetical protein	Never Significant	Never Significant	Not Significant	Not Significant	Not Significant	Not Significant	Not Significant	Not Significant	Not Significant	Not Significant	Not Significant	Not Significant	Not Significant	Not Significant	Not Significant	Not Significant	Not Significant	Not Significant	Not Significant	Not Significant	Not Significant	Not Significant	Not Significant
NC_007604	119993	119993	119508		-	-	Synpcc7942_0120	cytosine/adenosine deaminase-like protein	DEG only	Never Significant	Not Significant	Not Significant	Not Significant	Not Significant	Not Significant	Not Significant	Not Significant	Not Significant	Not Significant	Not Significant	Not Significant	Not Significant	Not Significant	Not Significant	Not Significant	Not Significant	Not Significant	Neutral Up	Neutral Up	Not Significant	Not Significant
NC_007604		121239	120013		-	-	Synpcc7942_0121	hypothetical protein	DEG only	DEG only	Not Significant	Not Significant	Not Significant	Not Significant	Not Significant	Neutral Up	Not Significant	Not Significant	Not Significant	Not Significant	Not Significant	Not Significant	Not Significant	Not Significant	Not Significant	Not Significant	Neutral Up	Not Significant	Not Significant	Not Significant	Not Significant
NC_007604	121282			121352	+	-	Synpcc7942_R0026	Cys tRNA	Never Significant	Never Significant	Not Significant	Not Significant	Not Significant	Not Significant	Not Significant	Not Significant	Not Significant	Not Significant	Not Significant	Not Significant	Not Significant	Not Significant	Not Significant	Not Significant	Not Significant	Not Significant	Not Significant	Not Significant	Not Significant	Not Significant	Not Significant
NC_007604	123573	123408	121831	121734	-	-	Synpcc7942_0122	hypothetical protein	sDEG	sDEG	Up	Up	Not Significant	Not Significant	Not Significant	Neutral Up	Neutral Up	Not Significant	Not Significant	Not Significant	Up	Neutral Up	Neutral Up	Up	Not Significant	Neutral Up	Neutral Up	Neutral Down	Down	Not Significant	Not Significant
NC_007604		123897	123808		-	-	Synpcc7942_0123	hypothetical protein	Never Significant	Never Significant	Not Significant	Not Significant	Not Significant	Not Significant	Not Significant	Not Significant	Not Significant	Not Significant	Not Significant	Not Significant	Not Significant	Not Significant	Not Significant	Not Significant	Not Significant	Not Significant	Not Significant	Not Significant	Not Significant	Not Significant	Not Significant
NC_007604	123940			124013	+	-	Synpcc7942_R0027	Cys tRNA	Never Significant	Never Significant	Not Significant	Not Significant	Not Significant	Not Significant	Not Significant	Not Significant	Not Significant	Not Significant	Not Significant	Not Significant	Not Significant	Not Significant	Not Significant	Not Significant	Not Significant	Not Significant	Not Significant	Not Significant	Not Significant	Not Significant	Not Significant
NC_007604	124669	124669	124070	124070	-	-	Synpcc7942_0124	thiol methyltransferase 1-like protein	DEG only	DEG only	Not Significant	Not Significant	Not Significant	Not Significant	Not Significant	Neutral Up	Not Significant	Not Significant	Not Significant	Not Significant	Not Significant	Not Significant	Not Significant	Neutral Up	Not Significant	Neutral Up	Neutral Up	Not Significant	Not Significant	Not Significant	Neutral Up
NC_007604	125367	125367	124738	124673	-	hisB	Synpcc7942_0125	imidazoleglycerol-phosphate dehydratase	DEG only	DEG only	Not Significant	Not Significant	Not Significant	Not Significant	Neutral Up	Neutral Up	Not Significant	Neutral Up	Not Significant	Not Significant	Not Significant	Not Significant	Not Significant	Neutral Up	Not Significant	Not Significant	Neutral Up	Not Significant	Not Significant	Not Significant	Neutral Up
NC_007604	126158	126158	125382		-	-	Synpcc7942_0126	enoyl-ACP reductase	sDEG	DEG only	Neutral Down	Not Significant	Not Significant	Not Significant	Neutral Down	Not Significant	Not Significant	Neutral Down	Not Significant	Neutral Down	Neutral Down	Not Significant	Not Significant	Down	Not Significant	Not Significant	Neutral Down	Not Significant	Not Significant	Not Significant	Not Significant
NC_007604	126367	126390	127058	127126	+	-	Synpcc7942_0127	Crp/Fnr family transcriptional regulator	sDEG	DEG only	Neutral Down	Not Significant	Not Significant	Not Significant	Not Significant	Not Significant	Not Significant	Neutral Down	Not Significant	Neutral Down	Not Significant	Not Significant	Down	Down	Not Significant	Not Significant	Down	Not Significant	Not Significant	Not Significant	Down
NC_007604	127151	127151	128449		+	-	Synpcc7942_0128	hypothetical protein	DEG only	DEG only	Not Significant	Not Significant	Not Significant	Not Significant	Not Significant	Not Significant	Not Significant	Neutral Down	Not Significant	Not Significant	Not Significant	Not Significant	Not Significant	Neutral Down	Not Significant	Not Significant	Not Significant	Not Significant	Not Significant	Not Significant	Neutral Down
NC_007604		128446	128877	128877	+	-	Synpcc7942_0129	resolvase, RNase H-like fold	DEG only	Never Significant	Not Significant	Not Significant	Not Significant	Not Significant	Not Significant	Not Significant	Not Significant	Not Significant	Not Significant	Not Significant	Not Significant	Neutral Down	Not Significant	Not Significant	Not Significant	Not Significant	Not Significant	Not Significant	Not Significant	Not Significant	Not Significant
NC_007604	129409	129409	128822	128821	-	-	Synpcc7942_0130	hypothetical protein	Never Significant	Never Significant	Not Significant	Not Significant	Not Significant	Not Significant	Not Significant	Not Significant	Not Significant	Not Significant	Not Significant	Not Significant	Not Significant	Not Significant	Not Significant	Not Significant	Not Significant	Not Significant	Not Significant	Not Significant	Not Significant	Not Significant	Not Significant
NC_007604	132495	132495	129670	129652	-	-	Synpcc7942_0131	cyclic nucleotide-binding protein	DEG only	DEG only	Neutral Up	Not Significant	Not Significant	Not Significant	Not Significant	Neutral Up	Neutral Up	Not Significant	Not Significant	Neutral Up	Neutral Up	Not Significant	Neutral Up	Neutral Up	Not Significant	Neutral Up	Neutral Up	Not Significant	Not Significant	Not Significant	Not Significant
NC_007604		133770	132721		-	-	Synpcc7942_0132	hypothetical protein	DEG only	DEG only	Not Significant	Not Significant	Not Significant	Not Significant	Not Significant	Not Significant	Not Significant	Neutral Down	Not Significant	Neutral Down	Not Significant	Not Significant	Neutral Down	Neutral Down	Not Significant	Neutral Down	Neutral Down	Not Significant	Not Significant	Not Significant	Not Significant
NC_007604	133915	133915	134754		+	-	Synpcc7942_0133	hypothetical protein	DEG only	DEG only	Not Significant	Not Significant	Not Significant	Not Significant	Neutral Down	Neutral Down	Not Significant	Neutral Down	Not Significant	Not Significant	Not Significant	Not Significant	Not Significant	Neutral Down	Not Significant	Not Significant	Neutral Down	Not Significant	Not Significant	Not Significant	Neutral Down
NC_007604		134745	136052	136052	+	-	Synpcc7942_0134	hypothetical protein	DEG only	DEG only	Not Significant	Not Significant	Not Significant	Not Significant	Not Significant	Neutral Down	Not Significant	Neutral Down	Not Significant	Not Significant	Not Significant	Not Significant	Not Significant	Neutral Down	Not Significant	Not Significant	Neutral Down	Not Significant	Not Significant	Not Significant	Not Significant
NC_007604		136651	136016		-	-	Synpcc7942_0135	ubiquinone/menaquinone biosynthesis methylase-like protein	DEG only	Never Significant	Not Significant	Not Significant	Not Significant	Not Significant	Not Significant	Not Significant	Not Significant	Not Significant	Not Significant	Not Significant	Not Significant	Not Significant	Not Significant	Not Significant	Not Significant	Not Significant	Not Significant	Not Significant	Neutral Up	Neutral Up	Not Significant
NC_007604		138013	136706		-	-	Synpcc7942_0136	phage integrase	DEG only	DEG only	Not Significant	Not Significant	Not Significant	Not Significant	Not Significant	Neutral Down	Not Significant	Not Significant	Not Significant	Not Significant	Not Significant	Not Significant	Not Significant	Neutral Down	Not Significant	Not Significant	Neutral Down	Not Significant	Not Significant	Not Significant	Not Significant
NC_007604	138115	138115	139278	139320	+	hemH	Synpcc7942_0137	ferrochelatase	Never Significant	Never Significant	Not Significant	Not Significant	Not Significant	Not Significant	Not Significant	Not Significant	Not Significant	Not Significant	Not Significant	Not Significant	Not Significant	Not Significant	Not Significant	Not Significant	Not Significant	Not Significant	Not Significant	Not Significant	Not Significant	Not Significant	Not Significant
NC_007604	139416	139416	140018	140088	+	-	Synpcc7942_0138	metalloendopeptidase-like protein	DEG only	DEG only	Not Significant	Not Significant	Not Significant	Not Significant	Neutral Down	Not Significant	Neutral Up	Neutral Down	Not Significant	Neutral Down	Neutral Down	Not Significant	Not Significant	Neutral Down	Not Significant	Not Significant	Not Significant	Neutral Down	Not Significant	Not Significant	Not Significant
NC_007604	140150	140268	142106	142143	+	-	Synpcc7942_0139	acetolactate synthase 3 catalytic subunit	DEG only	Never Significant	Not Significant	Not Significant	Not Significant	Not Significant	Not Significant	Not Significant	Not Significant	Not Significant	Not Significant	Not Significant	Not Significant	Not Significant	Not Significant	Neutral Up	Not Significant	Not Significant	Neutral Up	Not Significant	Not Significant	Not Significant	Not Significant
NC_007604		142631	142233	142202	-	-	Synpcc7942_0140	hypothetical protein	DEG only	DEG only	Not Significant	Not Significant	Not Significant	Not Significant	Not Significant	Not Significant	Not Significant	Neutral Up	Not Significant	Neutral Up	Not Significant	Not Significant	Not Significant	Neutral Up	Not Significant	Not Significant	Neutral Up	Neutral Up	Neutral Up	Not Significant	Neutral Up
NC_007604	143562	143562	142618		-	secF	Synpcc7942_0141	preprotein translocase subunit SecF	DEG only	DEG only	Neutral Up	Not Significant	Not Significant	Not Significant	Neutral Down	Not Significant	Not Significant	Neutral Down	Not Significant	Not Significant	Neutral Up	Not Significant	Not Significant	Neutral Down	Neutral Down	Not Significant	Neutral Down	Neutral Down	Neutral Down	Not Significant	Neutral Down
NC_007604	144979	144966	143572	143563	-	secD	Synpcc7942_0142	preprotein translocase subunit SecD	DEG only	DEG only	Not Significant	Not Significant	Not Significant	Not Significant	Neutral Down	Not Significant	Not Significant	Neutral Down	Not Significant	Neutral Down	Not Significant	Not Significant	Not Significant	Neutral Down	Not Significant	Not Significant	Neutral Down	Neutral Down	Not Significant	Not Significant	Neutral Down
NC_007604	146127	145983	145003	145003	-	-	Synpcc7942_0143	pyruvate/2-oxoglutarate dehydrogenase complex dehydrogenase (E1) component	DEG only	DEG only	Not Significant	Neutral Up	Not Significant	Not Significant	Not Significant	Not Significant	Not Significant	Not Significant	Not Significant	Not Significant	Neutral Up	Not Significant	Neutral Up	Neutral Up	Not Significant	Neutral Up	Neutral Up	Not Significant	Not Significant	Not Significant	Not Significant
NC_007604	146268	146268	146720	146865	+	-	Synpcc7942_0144	hypothetical protein	Never Significant	Never Significant	Not Significant	Not Significant	Not Significant	Not Significant	Not Significant	Not Significant	Not Significant	Not Significant	Not Significant	Not Significant	Not Significant	Not Significant	Not Significant	Not Significant	Not Significant	Not Significant	Not Significant	Not Significant	Not Significant	Not Significant	Not Significant
NC_007604	147205	147040	146717	146717	-	-	Synpcc7942_0145	hypothetical protein	Never Significant	Never Significant	Not Significant	Not Significant	Not Significant	Not Significant	Not Significant	Not Significant	Not Significant	Not Significant	Not Significant	Not Significant	Not Significant	Not Significant	Not Significant	Not Significant	Not Significant	Not Significant	Not Significant	Not Significant	Not Significant	Not Significant	Not Significant
NC_007604	147160	147160	147855	148096	+	-	Synpcc7942_0146	hypothetical protein	DEG only	DEG only	Not Significant	Not Significant	Not Significant	Not Significant	Neutral Up	Not Significant	Not Significant	Not Significant	Neutral Down	Not Significant	Not Significant	Not Significant	Neutral Down	Not Significant	Not Significant	Neutral Down	Not Significant	Not Significant	Not Significant	Not Significant	Not Significant
NC_007604	148503	148491	148159	147973	-	-	Synpcc7942_0147	hypothetical protein	sDEG	sDEG	Not Significant	Not Significant	Not Significant	Not Significant	Neutral Up	Neutral Up	Not Significant	Up	Not Significant	Neutral Up	Neutral Up	Not Significant	Neutral Up	Up	Not Significant	Not Significant	Up	Not Significant	Not Significant	Not Significant	Neutral Up
NC_007604	148646	148646	150190	150251	+	-	Synpcc7942_0148	hypothetical protein	DEG only	Never Significant	Not Significant	Not Significant	Not Significant	Not Significant	Not Significant	Not Significant	Not Significant	Not Significant	Not Significant	Not Significant	Neutral Up	Not Significant	Not Significant	Not Significant	Not Significant	Not Significant	Not Significant	Not Significant	Not Significant	Not Significant	Neutral Down
NC_007604		150744	150187	150187	-	-	Synpcc7942_0149	methylated-DNA--protein-cysteine methyltransferase	sDEG	DEG only	Not Significant	Neutral Down	Not Significant	Not Significant	Not Significant	Neutral Down	Not Significant	Not Significant	Not Significant	Not Significant	Neutral Down	Not Significant	Not Significant	Down	Not Significant	Not Significant	Down	Not Significant	Neutral Up	Not Significant	Not Significant
NC_007604		151918	150752	150752	-	-	Synpcc7942_0150	dolichyl-phosphate beta-D-mannosyltransferase	DEG only	DEG only	Not Significant	Not Significant	Not Significant	Neutral Down	Not Significant	Not Significant	Not Significant	Not Significant	Not Significant	Neutral Down	Neutral Down	Not Significant	Neutral Down	Neutral Down	Not Significant	Not Significant	Not Significant	Not Significant	Not Significant	Not Significant	Not Significant
NC_007604	152358	152527	154917	154917	+	-	Synpcc7942_0151	response regulator receiver modulated diguanylate cyclase	DEG only	DEG only	Neutral Up	Neutral Up	Not Significant	Not Significant	Not Significant	Neutral Up	Neutral Up	Not Significant	Not Significant	Not Significant	Neutral Up	Neutral Up	Neutral Up	Neutral Up	Not Significant	Neutral Up	Neutral Up	Neutral Down	Neutral Down	Not Significant	Neutral Down
NC_007604	156011	156011	154914	154914	-	mraY	Synpcc7942_0152	phospho-N-acetylmuramoyl-pentapeptide-transferase	DEG only	Never Significant	Not Significant	Not Significant	Not Significant	Not Significant	Not Significant	Not Significant	Not Significant	Not Significant	Not Significant	Not Significant	Neutral Down	Not Significant	Not Significant	Neutral Down	Not Significant	Not Significant	Not Significant	Not Significant	Not Significant	Not Significant	Neutral Up
NC_007604	156307	156307	156026	156012	-	-	Synpcc7942_0153	hypothetical protein	DEG only	DEG only	Not Significant	Not Significant	Not Significant	Not Significant	Neutral Up	Neutral Up	Not Significant	Neutral Up	Not Significant	Not Significant	Not Significant	Not Significant	Not Significant	Neutral Up	Not Significant	Not Significant	Neutral Up	Not Significant	Not Significant	Not Significant	Neutral Up
NC_007604	156340	156340	156957		+	-	Synpcc7942_0154	hypothetical protein	Never Significant	Never Significant	Not Significant	Not Significant	Not Significant	Not Significant	Not Significant	Not Significant	Not Significant	Not Significant	Not Significant	Not Significant	Not Significant	Not Significant	Not Significant	Not Significant	Not Significant	Not Significant	Not Significant	Not Significant	Not Significant	Not Significant	Not Significant
NC_007604		156954	157184		+	-	Synpcc7942_0155	hypothetical protein	Never Significant	Never Significant	Not Significant	Not Significant	Not Significant	Not Significant	Not Significant	Not Significant	Not Significant	Not Significant	Not Significant	Not Significant	Not Significant	Not Significant	Not Significant	Not Significant	Not Significant	Not Significant	Not Significant	Not Significant	Not Significant	Not Significant	Not Significant
NC_007604	158852	158841	157210	157180	-	-	Synpcc7942_0156	phosphoglucomutase	sDEG	DEG only	Not Significant	Not Significant	Not Significant	Not Significant	Neutral Down	Not Significant	Not Significant	Neutral Down	Not Significant	Neutral Down	Not Significant	Not Significant	Not Significant	Down	Neutral Down	Neutral Down	Down	Neutral Down	Neutral Down	Not Significant	Neutral Down
NC_007604	159562	159560	159042	158997	-	-	Synpcc7942_0157	hypothetical protein	DEG only	Never Significant	Not Significant	Not Significant	Not Significant	Not Significant	Not Significant	Not Significant	Not Significant	Not Significant	Not Significant	Not Significant	Not Significant	Not Significant	Neutral Up	Neutral Up	Not Significant	Neutral Up	Neutral Up	Not Significant	Not Significant	Not Significant	Not Significant
NC_007604	161197	161171	159996	159947	-	-	Synpcc7942_0158	hypothetical protein	DEG only	Never Significant	Not Significant	Not Significant	Not Significant	Not Significant	Not Significant	Not Significant	Not Significant	Not Significant	Not Significant	Not Significant	Not Significant	Not Significant	Not Significant	Neutral Down	Not Significant	Not Significant	Not Significant	Not Significant	Not Significant	Not Significant	Not Significant
NC_007604		161632	161198		-	-	Synpcc7942_0159	hypothetical protein	Never Significant	Never Significant	Not Significant	Not Significant	Not Significant	Not Significant	Not Significant	Not Significant	Not Significant	Not Significant	Not Significant	Not Significant	Not Significant	Not Significant	Not Significant	Not Significant	Not Significant	Not Significant	Not Significant	Not Significant	Not Significant	Not Significant	Not Significant
NC_007604	161726	161726	162661	162661	+	era	Synpcc7942_0160	GTP-binding protein Era	sDEG	sDEG	Not Significant	Not Significant	Not Significant	Not Significant	Not Significant	Not Significant	Not Significant	Up	Neutral Up	Not Significant	Not Significant	Not Significant	Not Significant	Neutral Up	Not Significant	Not Significant	Neutral Up	Neutral Up	Not Significant	Not Significant	Neutral Up
NC_007604	162759	162764	163306	163312	+	-	Synpcc7942_0161	hypothetical protein	sDEG	sDEG	Not Significant	Not Significant	Not Significant	Not Significant	Neutral Down	Neutral Down	Not Significant	Down	Not Significant	Not Significant	Neutral Up	Not Significant	Not Significant	Neutral Down	Not Significant	Not Significant	Neutral Down	Neutral Down	Neutral Down	Neutral Down	Down
NC_007604	163405	163405	163755	163760	+	-	Synpcc7942_0162	hypothetical protein	sDEG	sDEG	Neutral Up	Not Significant	Not Significant	Neutral Up	Not Significant	Neutral Down	Not Significant	Neutral Up	Neutral Up	Up	Neutral Up	Not Significant	Up	Up	Neutral Up	Not Significant	Not Significant	Neutral Up	Not Significant	Not Significant	Not Significant
NC_007604	163761	163761	164510	164547	+	-	Synpcc7942_0163	hypothetical protein	sDEG	sDEG	Neutral Up	Not Significant	Not Significant	Neutral Up	Not Significant	Not Significant	Not Significant	Not Significant	Not Significant	Up	Neutral Up	Not Significant	Neutral Up	Up	Not Significant	Not Significant	Not Significant	Not Significant	Not Significant	Not Significant	Not Significant
NC_007604	164548	164548	164967	164979	+	-	Synpcc7942_0164	Iojap-like protein	sDEG	DEG only	Neutral Up	Not Significant	Not Significant	Not Significant	Not Significant	Neutral Up	Not Significant	Neutral Up	Not Significant	Neutral Up	Neutral Up	Not Significant	Neutral Up	Up	Not Significant	Neutral Up	Neutral Up	Not Significant	Not Significant	Not Significant	Neutral Up
NC_007604	164986	164986	165486		+	-	Synpcc7942_0165	hypothetical protein	DEG only	DEG only	Not Significant	Not Significant	Not Significant	Not Significant	Not Significant	Neutral Up	Not Significant	Neutral Up	Not Significant	Not Significant	Not Significant	Not Significant	Neutral Up	Neutral Up	Not Significant	Neutral Up	Neutral Up	Not Significant	Not Significant	Neutral Up	Neutral Up
NC_007604		165483	166436	166531	+	-	Synpcc7942_0166	hypothetical protein	Never Significant	Never Significant	Not Significant	Not Significant	Not Significant	Not Significant	Not Significant	Not Significant	Not Significant	Not Significant	Not Significant	Not Significant	Not Significant	Not Significant	Not Significant	Not Significant	Not Significant	Not Significant	Not Significant	Not Significant	Not Significant	Not Significant	Not Significant
NC_007604	166532			166608	+	-	Synpcc7942_R0028	Met tRNA	Never Significant	Never Significant	Not Significant	Not Significant	Not Significant	Not Significant	Not Significant	Not Significant	Not Significant	Not Significant	Not Significant	Not Significant	Not Significant	Not Significant	Not Significant	Not Significant	Not Significant	Not Significant	Not Significant	Not Significant	Not Significant	Not Significant	Not Significant
NC_007604	166925	166925	166695	166645	-	-	Synpcc7942_0167	hypothetical protein	sDEG	sDEG	Not Significant	Not Significant	Not Significant	Not Significant	Neutral Down	Down	Not Significant	Down	Not Significant	Neutral Down	Not Significant	Not Significant	Neutral Down	Down	Neutral Down	Neutral Down	Down	Not Significant	Not Significant	Neutral Down	Down
NC_007604	167065	167065	167748	167770	+	-	Synpcc7942_0168	hypothetical protein	sDEG	sDEG	Not Significant	Not Significant	Not Significant	Not Significant	Neutral Down	Neutral Down	Not Significant	Down	Neutral Down	Neutral Down	Not Significant	Not Significant	Neutral Down	Down	Neutral Down	Neutral Down	Down	Neutral Down	Neutral Down	Neutral Down	Down
NC_007604	168157	168176	170347	170383	+	-	Synpcc7942_0169	glutamate-ammonia ligase, glutamine synthetase type III	DEG only	DEG only	Not Significant	Neutral Up	Not Significant	Not Significant	Not Significant	Not Significant	Not Significant	Not Significant	Not Significant	Not Significant	Not Significant	Neutral Up	Not Significant	Neutral Up	Neutral Up	Neutral Up	Neutral Up	Not Significant	Not Significant	Not Significant	Not Significant
NC_007604	170498	170498	170752	170796	+	-	Synpcc7942_0170	hypothetical protein	DEG only	Never Significant	Not Significant	Not Significant	Not Significant	Not Significant	Not Significant	Not Significant	Not Significant	Not Significant	Not Significant	Not Significant	Not Significant	Not Significant	Not Significant	Neutral Up	Not Significant	Not Significant	Neutral Up	Not Significant	Not Significant	Not Significant	Not Significant
NC_007604	170797	170797	171915		+	-	Synpcc7942_0171	cysteine synthase A	Never Significant	Never Significant	Not Significant	Not Significant	Not Significant	Not Significant	Not Significant	Not Significant	Not Significant	Not Significant	Not Significant	Not Significant	Not Significant	Not Significant	Not Significant	Not Significant	Not Significant	Not Significant	Not Significant	Not Significant	Not Significant	Not Significant	Not Significant
NC_007604		171912	172205	172329	+	-	Synpcc7942_0172	hypothetical protein	DEG only	Never Significant	Not Significant	Not Significant	Not Significant	Not Significant	Not Significant	Not Significant	Not Significant	Not Significant	Not Significant	Not Significant	Neutral Down	Not Significant	Not Significant	Not Significant	Not Significant	Not Significant	Not Significant	Not Significant	Neutral Up	Not Significant	Not Significant
NC_007604		173071	172202		-	-	Synpcc7942_0173	3'-phosphoadenosine 5'-phosphosulfate 3'-phosphatase	sDEG	DEG only	Neutral Down	Not Significant	Not Significant	Not Significant	Not Significant	Neutral Down	Not Significant	Not Significant	Not Significant	Not Significant	Neutral Down	Not Significant	Neutral Down	Down	Not Significant	Not Significant	Neutral Down	Not Significant	Not Significant	Not Significant	Neutral Down
NC_007604		173111	173989		+	-	Synpcc7942_0174	hypothetical protein	DEG only	Never Significant	Not Significant	Not Significant	Not Significant	Not Significant	Not Significant	Not Significant	Not Significant	Not Significant	Not Significant	Not Significant	Neutral Down	Not Significant	Neutral Down	Not Significant	Not Significant	Not Significant	Not Significant	Not Significant	Not Significant	Not Significant	Not Significant
NC_007604		173986	174198		+	-	Synpcc7942_0175	hypothetical protein	Never Significant	Never Significant	Not Significant	Not Significant	Not Significant	Not Significant	Not Significant	Not Significant	Not Significant	Not Significant	Not Significant	Not Significant	Not Significant	Not Significant	Not Significant	Not Significant	Not Significant	Not Significant	Not Significant	Not Significant	Not Significant	Not Significant	Not Significant
NC_007604	174295	174311	174712	174886	+	-	Synpcc7942_0176	hypothetical protein	DEG only	DEG only	Not Significant	Not Significant	Not Significant	Not Significant	Not Significant	Not Significant	Not Significant	Neutral Up	Not Significant	Neutral Up	Not Significant	Not Significant	Neutral Up	Neutral Up	Not Significant	Not Significant	Neutral Up	Not Significant	Not Significant	Not Significant	Not Significant
NC_007604		175497	174709	174668	-	-	Synpcc7942_0177	ABC transporter permease component-like protein	sDEG	sDEG	Not Significant	Not Significant	Not Significant	Not Significant	Neutral Up	Neutral Up	Not Significant	Up	Neutral Up	Not Significant	Not Significant	Not Significant	Neutral Up	Neutral Up	Not Significant	Neutral Up	Up	Not Significant	Not Significant	Neutral Up	Up
NC_007604	176471	176471	175494		-	-	Synpcc7942_0178	ATPase	sDEG	sDEG	Not Significant	Not Significant	Not Significant	Not Significant	Not Significant	Neutral Up	Not Significant	Up	Neutral Up	Neutral Up	Not Significant	Not Significant	Neutral Up	Up	Neutral Up	Neutral Up	Up	Neutral Up	Not Significant	Not Significant	Neutral Up
NC_007604		176742	177095		+	-	Synpcc7942_0179	secretion chaperone CsaA	Never Significant	Never Significant	Not Significant	Not Significant	Not Significant	Not Significant	Not Significant	Not Significant	Not Significant	Not Significant	Not Significant	Not Significant	Not Significant	Not Significant	Not Significant	Not Significant	Not Significant	Not Significant	Not Significant	Not Significant	Not Significant	Not Significant	Not Significant
NC_007604		178422	177550	177506	-	-	Synpcc7942_0180	hypothetical protein	sDEG	sDEG	Up	Up	Not Significant	Not Significant	Not Significant	Up	Up	Not Significant	Not Significant	Not Significant	Up	Neutral Up	Up	Up	Not Significant	Neutral Up	Neutral Up	Down	Down	Not Significant	Neutral Down
NC_007604	179824	179792	178419		-	-	Synpcc7942_0181	ATPase	sDEG	sDEG	Up	Up	Not Significant	Not Significant	Not Significant	Up	Up	Not Significant	Not Significant	Not Significant	Up	Up	Up	Up	Not Significant	Up	Up	Down	Down	Not Significant	Not Significant
NC_007604		180881	180156		-	-	Synpcc7942_0182	hypothetical protein	Never Significant	Never Significant	Not Significant	Not Significant	Not Significant	Not Significant	Not Significant	Not Significant	Not Significant	Not Significant	Not Significant	Not Significant	Not Significant	Not Significant	Not Significant	Not Significant	Not Significant	Not Significant	Not Significant	Not Significant	Not Significant	Not Significant	Not Significant
NC_007604	181078	181078	181467		+	-	Synpcc7942_0183	hypothetical protein	DEG only	DEG only	Neutral Up	Not Significant	Not Significant	Not Significant	Not Significant	Not Significant	Not Significant	Not Significant	Not Significant	Not Significant	Neutral Up	Not Significant	Neutral Up	Neutral Up	Not Significant	Not Significant	Not Significant	Not Significant	Not Significant	Not Significant	Not Significant
NC_007604		181464	182555	182555	+	-	Synpcc7942_0184	phosphate permease	Never Significant	Never Significant	Not Significant	Not Significant	Not Significant	Not Significant	Not Significant	Not Significant	Not Significant	Not Significant	Not Significant	Not Significant	Not Significant	Not Significant	Not Significant	Not Significant	Not Significant	Not Significant	Not Significant	Not Significant	Not Significant	Not Significant	Not Significant
NC_007604		182620	184146		+	-	Synpcc7942_0185	gamma-glutamyltransferase	DEG only	DEG only	Not Significant	Not Significant	Not Significant	Not Significant	Not Significant	Not Significant	Not Significant	Neutral Down	Not Significant	Not Significant	Not Significant	Not Significant	Neutral Down	Neutral Down	Not Significant	Neutral Down	Neutral Down	Not Significant	Not Significant	Not Significant	Neutral Down
NC_007604		184160	184411		+	-	Synpcc7942_0186	DNA polymerase	sDEG	DEG only	Not Significant	Not Significant	Not Significant	Not Significant	Not Significant	Neutral Down	Not Significant	Neutral Down	Not Significant	Not Significant	Not Significant	Not Significant	Not Significant	Not Significant	Not Significant	Not Significant	Down	Not Significant	Not Significant	Not Significant	Neutral Down
NC_007604		185461	184418	184418	-	-	Synpcc7942_0187	hypothetical protein	DEG only	Never Significant	Not Significant	Not Significant	Not Significant	Not Significant	Not Significant	Not Significant	Not Significant	Not Significant	Not Significant	Not Significant	Not Significant	Not Significant	Not Significant	Neutral Down	Not Significant	Not Significant	Not Significant	Not Significant	Not Significant	Not Significant	Neutral Down
NC_007604	185682	185682	187418	187466	+	-	Synpcc7942_0188	diguanylate cyclase/phosphodiesterase	sDEG	sDEG	Not Significant	Not Significant	Not Significant	Not Significant	Neutral Down	Not Significant	Not Significant	Not Significant	Up	Not Significant	Not Significant	Not Significant	Up	Neutral Up	Not Significant	Not Significant	Not Significant	Not Significant	Not Significant	Up	Up
NC_007604	189258	189258	187531	187530	-	guaA	Synpcc7942_0189	GMP synthase	DEG only	DEG only	Not Significant	Not Significant	Not Significant	Not Significant	Neutral Up	Neutral Up	Not Significant	Neutral Up	Not Significant	Not Significant	Not Significant	Not Significant	Not Significant	Neutral Up	Not Significant	Not Significant	Neutral Up	Not Significant	Not Significant	Not Significant	Neutral Up
NC_007604		190397	189273		-	cbiD	Synpcc7942_0190	cobalt-precorrin-6A synthase	DEG only	Never Significant	Not Significant	Not Significant	Not Significant	Not Significant	Not Significant	Not Significant	Not Significant	Not Significant	Not Significant	Not Significant	Neutral Down	Not Significant	Not Significant	Not Significant	Not Significant	Not Significant	Not Significant	Not Significant	Neutral Up	Not Significant	Not Significant
NC_007604	190472	190472	191620	191651	+	-	Synpcc7942_0191	Serine--glyoxylate transaminase	DEG only	Never Significant	Not Significant	Not Significant	Not Significant	Not Significant	Not Significant	Not Significant	Not Significant	Not Significant	Not Significant	Not Significant	Not Significant	Not Significant	Not Significant	Neutral Down	Not Significant	Not Significant	Neutral Down	Not Significant	Not Significant	Not Significant	Neutral Down
NC_007604	192186	192186	191710	191690	-	-	Synpcc7942_0192	hypothetical protein	sDEG	Never Significant	Not Significant	Not Significant	Not Significant	Not Significant	Not Significant	Not Significant	Not Significant	Not Significant	Not Significant	Not Significant	Neutral Up	Not Significant	Not Significant	Up	Not Significant	Not Significant	Neutral Up	Not Significant	Not Significant	Not Significant	Not Significant
NC_007604	192471	192471	192247	192187	-	-	Synpcc7942_0193	hypothetical protein	sDEG	sDEG	Up	Up	Not Significant	Not Significant	Not Significant	Not Significant	Not Significant	Not Significant	Not Significant	Neutral Up	Up	Not Significant	Up	Up	Not Significant	Not Significant	Up	Not Significant	Not Significant	Not Significant	Not Significant
NC_007604	195516	195516	192655	192500	-	-	Synpcc7942_0194	DNA polymerase I	DEG only	DEG only	Not Significant	Not Significant	Not Significant	Not Significant	Not Significant	Not Significant	Not Significant	Neutral Down	Neutral Down	Not Significant	Neutral Up	Not Significant	Not Significant	Not Significant	Not Significant	Neutral Down	Neutral Down	Neutral Down	Neutral Down	Neutral Down	Neutral Down
NC_007604	195630	195630	196058	196121	+	-	Synpcc7942_0195	hypothetical protein	sDEG	sDEG	Down	Down	Not Significant	Not Significant	Not Significant	Down	Down	Neutral Up	Not Significant	Not Significant	Down	Down	Down	Neutral Down	Not Significant	Down	Neutral Down	Up	Up	Not Significant	Neutral Up
NC_007604		197575	196094		-	-	Synpcc7942_0196	Beta-carotene 15,15'-dioxygenase	DEG only	DEG only	Not Significant	Not Significant	Not Significant	Not Significant	Not Significant	Neutral Down	Not Significant	Not Significant	Not Significant	Not Significant	Neutral Down	Not Significant	Not Significant	Not Significant	Not Significant	Not Significant	Not Significant	Neutral Up	Neutral Up	Not Significant	Not Significant
NC_007604	198933	198933	197572		-	-	Synpcc7942_0197	folate/biopterin transporter	DEG only	DEG only	Neutral Down	Neutral Down	Not Significant	Not Significant	Not Significant	Neutral Down	Not Significant	Not Significant	Not Significant	Not Significant	Neutral Down	Neutral Down	Not Significant	Neutral Down	Not Significant	Not Significant	Neutral Down	Neutral Up	Neutral Up	Not Significant	Not Significant
NC_007604		200429	198993		-	-	Synpcc7942_0198	type 2 NADH dehydrogenase	DEG only	Never Significant	Not Significant	Not Significant	Not Significant	Not Significant	Not Significant	Not Significant	Not Significant	Not Significant	Not Significant	Not Significant	Not Significant	Not Significant	Not Significant	Not Significant	Not Significant	Not Significant	Neutral Down	Not Significant	Neutral Down	Not Significant	Neutral Down
NC_007604		201352	200426		-	-	Synpcc7942_0199	hypothetical protein	Never Significant	Never Significant	Not Significant	Not Significant	Not Significant	Not Significant	Not Significant	Not Significant	Not Significant	Not Significant	Not Significant	Not Significant	Not Significant	Not Significant	Not Significant	Not Significant	Not Significant	Not Significant	Not Significant	Not Significant	Not Significant	Not Significant	Not Significant
NC_007604		201888	201352		-	-	Synpcc7942_0200	hypothetical protein	Never Significant	Never Significant	Not Significant	Not Significant	Not Significant	Not Significant	Not Significant	Not Significant	Not Significant	Not Significant	Not Significant	Not Significant	Not Significant	Not Significant	Not Significant	Not Significant	Not Significant	Not Significant	Not Significant	Not Significant	Not Significant	Not Significant	Not Significant
NC_007604		202641	201889		-	-	Synpcc7942_0201	hypothetical protein	Never Significant	Never Significant	Not Significant	Not Significant	Not Significant	Not Significant	Not Significant	Not Significant	Not Significant	Not Significant	Not Significant	Not Significant	Not Significant	Not Significant	Not Significant	Not Significant	Not Significant	Not Significant	Not Significant	Not Significant	Not Significant	Not Significant	Not Significant
NC_007604	204089	204089	202638		-	-	Synpcc7942_0202	Cbb3-type cytochrome oxidase subunit 1-like protein	Never Significant	Never Significant	Not Significant	Not Significant	Not Significant	Not Significant	Not Significant	Not Significant	Not Significant	Not Significant	Not Significant	Not Significant	Not Significant	Not Significant	Not Significant	Not Significant	Not Significant	Not Significant	Not Significant	Not Significant	Not Significant	Not Significant	Not Significant
NC_007604		205589	204483	204483	-	-	Synpcc7942_0203	5-amino-6-(5-phosphoribosylamino)uracil reductase	DEG only	DEG only	Neutral Up	Not Significant	Not Significant	Not Significant	Not Significant	Neutral Up	Not Significant	Neutral Up	Not Significant	Neutral Up	Neutral Up	Not Significant	Neutral Up	Neutral Up	Not Significant	Neutral Up	Neutral Up	Not Significant	Not Significant	Not Significant	Not Significant
NC_007604	206046	206046	205582		-	-	Synpcc7942_0204	hypothetical protein	DEG only	DEG only	Neutral Up	Not Significant	Not Significant	Not Significant	Neutral Up	Neutral Up	Not Significant	Not Significant	Not Significant	Neutral Up	Neutral Up	Not Significant	Neutral Up	Neutral Up	Not Significant	Not Significant	Neutral Up	Not Significant	Not Significant	Not Significant	Not Significant
NC_007604	206198	206198	207214	207214	+	-	Synpcc7942_0205	bifunctional nicotinamide mononucleotide adenylyltransferase/ADP-ribose pyrophosphatase	Never Significant	Never Significant	Not Significant	Not Significant	Not Significant	Not Significant	Not Significant	Not Significant	Not Significant	Not Significant	Not Significant	Not Significant	Not Significant	Not Significant	Not Significant	Not Significant	Not Significant	Not Significant	Not Significant	Not Significant	Not Significant	Not Significant	Not Significant
NC_007604		207362	208750		+	-	Synpcc7942_0206	nicotinate phosphoribosyltransferase	Never Significant	Never Significant	Not Significant	Not Significant	Not Significant	Not Significant	Not Significant	Not Significant	Not Significant	Not Significant	Not Significant	Not Significant	Not Significant	Not Significant	Not Significant	Not Significant	Not Significant	Not Significant	Not Significant	Not Significant	Not Significant	Not Significant	Not Significant
NC_007604	208813	208813	208983	209055	+	-	Synpcc7942_0207	hypothetical protein	Never Significant	Never Significant	Not Significant	Not Significant	Not Significant	Not Significant	Not Significant	Not Significant	Not Significant	Not Significant	Not Significant	Not Significant	Not Significant	Not Significant	Not Significant	Not Significant	Not Significant	Not Significant	Not Significant	Not Significant	Not Significant	Not Significant	Not Significant
NC_007604	209056	209056	211827	211827	+	-	Synpcc7942_0208	TPR repeat-containing protein	Never Significant	Never Significant	Not Significant	Not Significant	Not Significant	Not Significant	Not Significant	Not Significant	Not Significant	Not Significant	Not Significant	Not Significant	Not Significant	Not Significant	Not Significant	Not Significant	Not Significant	Not Significant	Not Significant	Not Significant	Not Significant	Not Significant	Not Significant
NC_007604	212450	212450	211824	211733	-	-	Synpcc7942_0209	Maf-like protein	Never Significant	Never Significant	Not Significant	Not Significant	Not Significant	Not Significant	Not Significant	Not Significant	Not Significant	Not Significant	Not Significant	Not Significant	Not Significant	Not Significant	Not Significant	Not Significant	Not Significant	Not Significant	Not Significant	Not Significant	Not Significant	Not Significant	Not Significant
NC_007604	212496	212496	212897	212897	+	-	Synpcc7942_0210	hypothetical protein	Never Significant	Never Significant	Not Significant	Not Significant	Not Significant	Not Significant	Not Significant	Not Significant	Not Significant	Not Significant	Not Significant	Not Significant	Not Significant	Not Significant	Not Significant	Not Significant	Not Significant	Not Significant	Not Significant	Not Significant	Not Significant	Not Significant	Not Significant
NC_007604		212909	214384		+	-	Synpcc7942_0211	cobyric acid synthase	DEG only	DEG only	Not Significant	Not Significant	Not Significant	Not Significant	Not Significant	Not Significant	Not Significant	Not Significant	Not Significant	Neutral Down	Neutral Down	Not Significant	Not Significant	Not Significant	Not Significant	Not Significant	Not Significant	Not Significant	Not Significant	Not Significant	Neutral Up
NC_007604	214471	214471	215559	215580	+	-	Synpcc7942_0212	chorismate synthase	DEG only	DEG only	Not Significant	Not Significant	Not Significant	Not Significant	Not Significant	Not Significant	Not Significant	Neutral Down	Not Significant	Not Significant	Neutral Down	Not Significant	Neutral Down	Neutral Down	Not Significant	Not Significant	Neutral Down	Not Significant	Not Significant	Not Significant	Not Significant
NC_007604		216188	215643		-	-	Synpcc7942_0213	hypothetical protein	DEG only	DEG only	Not Significant	Not Significant	Not Significant	Not Significant	Not Significant	Not Significant	Not Significant	Neutral Up	Not Significant	Not Significant	Not Significant	Not Significant	Not Significant	Not Significant	Not Significant	Not Significant	Neutral Up	Not Significant	Not Significant	Not Significant	Neutral Up
NC_007604	216509	216509	217432	217432	+	-	Synpcc7942_0214	hypothetical protein	sDEG	DEG only	Neutral Down	Neutral Down	Not Significant	Not Significant	Not Significant	Not Significant	Neutral Down	Not Significant	Not Significant	Neutral Down	Neutral Down	Neutral Down	Down	Down	Neutral Down	Down	Neutral Down	Not Significant	Not Significant	Neutral Down	Not Significant
NC_007604	217813	217813	217424	217229	-	-	Synpcc7942_0215	hypothetical protein	DEG only	DEG only	Neutral Up	Not Significant	Not Significant	Not Significant	Not Significant	Not Significant	Not Significant	Not Significant	Not Significant	Not Significant	Neutral Up	Not Significant	Neutral Up	Neutral Up	Not Significant	Not Significant	Not Significant	Not Significant	Not Significant	Not Significant	Not Significant
NC_007604	219131	218964	217948	217909	-	-	Synpcc7942_0216	zinc-binding oxidoreductase	Never Significant	Never Significant	Not Significant	Not Significant	Not Significant	Not Significant	Not Significant	Not Significant	Not Significant	Not Significant	Not Significant	Not Significant	Not Significant	Not Significant	Not Significant	Not Significant	Not Significant	Not Significant	Not Significant	Not Significant	Not Significant	Not Significant	Not Significant
NC_007604	219113	219113	219871	219892	+	-	Synpcc7942_0217	phosphatase-like protein	sDEG	sDEG	Neutral Down	Not Significant	Not Significant	Not Significant	Neutral Up	Not Significant	Not Significant	Up	Neutral Up	Not Significant	Neutral Down	Not Significant	Not Significant	Neutral Up	Neutral Up	Not Significant	Up	Neutral Up	Up	Neutral Up	Up
NC_007604	219927			220000	+	-	Synpcc7942_R0029	Pro tRNA	DEG only	DEG only	Not Significant	Not Significant	Not Significant	Not Significant	Not Significant	Not Significant	Not Significant	Neutral Up	Not Significant	Neutral Up	Not Significant	Not Significant	Not Significant	Neutral Up	Not Significant	Not Significant	Not Significant	Neutral Up	Not Significant	Not Significant	Not Significant
NC_007604	220191	220191	220024	220006	-	-	Synpcc7942_0218	hypothetical protein	sDEG	DEG only	Not Significant	Not Significant	Not Significant	Not Significant	Neutral Down	Neutral Down	Not Significant	Neutral Down	Not Significant	Not Significant	Not Significant	Neutral Down	Neutral Down	Neutral Down	Not Significant	Neutral Down	Down	Not Significant	Not Significant	Not Significant	Neutral Down
NC_007604	220637	220636	220316	220316	-	-	Synpcc7942_0219	hypothetical protein	Never Significant	Never Significant	Not Significant	Not Significant	Not Significant	Not Significant	Not Significant	Not Significant	Not Significant	Not Significant	Not Significant	Not Significant	Not Significant	Not Significant	Not Significant	Not Significant	Not Significant	Not Significant	Not Significant	Not Significant	Not Significant	Not Significant	Not Significant
NC_007604	221397	221397	220639	220639	-	-	Synpcc7942_0220	cell division inhibitor MinD	Never Significant	Never Significant	Not Significant	Not Significant	Not Significant	Not Significant	Not Significant	Not Significant	Not Significant	Not Significant	Not Significant	Not Significant	Not Significant	Not Significant	Not Significant	Not Significant	Not Significant	Not Significant	Not Significant	Not Significant	Not Significant	Not Significant	Not Significant
NC_007604	221486	221498	222535		+	glk	Synpcc7942_0221	glucokinase	DEG only	DEG only	Not Significant	Not Significant	Not Significant	Not Significant	Not Significant	Neutral Down	Not Significant	Neutral Down	Not Significant	Not Significant	Not Significant	Not Significant	Neutral Down	Neutral Down	Not Significant	Neutral Down	Neutral Down	Not Significant	Not Significant	Not Significant	Neutral Down
NC_007604		222532	223398		+	-	Synpcc7942_0222	hypothetical protein	Never Significant	Never Significant	Not Significant	Not Significant	Not Significant	Not Significant	Not Significant	Not Significant	Not Significant	Not Significant	Not Significant	Not Significant	Not Significant	Not Significant	Not Significant	Not Significant	Not Significant	Not Significant	Not Significant	Not Significant	Not Significant	Not Significant	Not Significant
NC_007604	223805	223805	223395	223255	-	-	Synpcc7942_0223	hypothetical protein	DEG only	DEG only	Not Significant	Not Significant	Not Significant	Not Significant	Neutral Up	Not Significant	Not Significant	Neutral Up	Not Significant	Not Significant	Not Significant	Not Significant	Not Significant	Neutral Up	Not Significant	Not Significant	Neutral Up	Not Significant	Not Significant	Not Significant	Neutral Up
NC_007604	223962	223961	223821	223806	-	psbN	Synpcc7942_0224	photosystem II reaction center protein N	Never Significant	Never Significant	Not Significant	Not Significant	Not Significant	Not Significant	Not Significant	Not Significant	Not Significant	Not Significant	Not Significant	Not Significant	Not Significant	Not Significant	Not Significant	Not Significant	Not Significant	Not Significant	Not Significant	Not Significant	Not Significant	Not Significant	Not Significant
NC_007604	224056	224060	224263	224263	+	psbH	Synpcc7942_0225	photosystem II reaction center protein H	sDEG	DEG only	Not Significant	Not Significant	Not Significant	Not Significant	Not Significant	Neutral Down	Not Significant	Neutral Down	Not Significant	Not Significant	Not Significant	Not Significant	Neutral Down	Neutral Down	Neutral Down	Neutral Down	Down	Not Significant	Not Significant	Neutral Down	Neutral Down
NC_007604	224264	224357	224632		+	tatA	Synpcc7942_0226	twin-arginine translocation protein TatA	DEG only	DEG only	Not Significant	Not Significant	Not Significant	Not Significant	Not Significant	Not Significant	Not Significant	Neutral Down	Neutral Down	Neutral Down	Not Significant	Not Significant	Neutral Down	Neutral Down	Neutral Down	Neutral Down	Neutral Down	Neutral Down	Neutral Down	Neutral Down	Neutral Down
NC_007604		224629	225255	225283	+	-	Synpcc7942_0227	peptidyl-tRNA hydrolase	sDEG	DEG only	Not Significant	Not Significant	Not Significant	Not Significant	Neutral Down	Neutral Down	Not Significant	Neutral Down	Not Significant	Neutral Down	Neutral Down	Not Significant	Neutral Down	Down	Neutral Down	Neutral Down	Down	Not Significant	Not Significant	Not Significant	Neutral Down
NC_007604	225284	225284	225544	225544	+	-	Synpcc7942_0228	hypothetical protein	sDEG	DEG only	Neutral Down	Neutral Down	Not Significant	Not Significant	Not Significant	Neutral Down	Not Significant	Neutral Down	Not Significant	Not Significant	Neutral Down	Not Significant	Not Significant	Down	Not Significant	Not Significant	Down	Not Significant	Not Significant	Not Significant	Neutral Down
NC_007604	225658	225658	226221	226328	+	-	Synpcc7942_0229	hypothetical protein	DEG only	DEG only	Neutral Up	Not Significant	Not Significant	Not Significant	Not Significant	Not Significant	Not Significant	Not Significant	Not Significant	Not Significant	Neutral Up	Not Significant	Neutral Up	Neutral Up	Not Significant	Not Significant	Not Significant	Not Significant	Neutral Down	Not Significant	Neutral Down
NC_007604	227309	227309	226263	226263	-	-	Synpcc7942_0230	hypothetical protein	Never Significant	Never Significant	Not Significant	Not Significant	Not Significant	Not Significant	Not Significant	Not Significant	Not Significant	Not Significant	Not Significant	Not Significant	Not Significant	Not Significant	Not Significant	Not Significant	Not Significant	Not Significant	Not Significant	Not Significant	Not Significant	Not Significant	Not Significant
NC_007604		227931	227407		-	-	Synpcc7942_0231	acetyltransferase	Never Significant	Never Significant	Not Significant	Not Significant	Not Significant	Not Significant	Not Significant	Not Significant	Not Significant	Not Significant	Not Significant	Not Significant	Not Significant	Not Significant	Not Significant	Not Significant	Not Significant	Not Significant	Not Significant	Not Significant	Not Significant	Not Significant	Not Significant
NC_007604	229285	229285	227939		-	-	Synpcc7942_0232	3-phosphoshikimate 1-carboxyvinyltransferase	sDEG	DEG only	Not Significant	Not Significant	Not Significant	Not Significant	Neutral Down	Neutral Down	Not Significant	Neutral Down	Not Significant	Neutral Down	Not Significant	Not Significant	Not Significant	Down	Not Significant	Not Significant	Down	Not Significant	Not Significant	Not Significant	Neutral Down
NC_007604	230055	230054	229629	229496	-	-	Synpcc7942_0233	hypothetical protein	DEG only	DEG only	Neutral Up	Not Significant	Not Significant	Not Significant	Not Significant	Not Significant	Not Significant	Neutral Down	Not Significant	Not Significant	Neutral Up	Not Significant	Not Significant	Not Significant	Neutral Down	Not Significant	Neutral Down	Neutral Down	Neutral Down	Not Significant	Neutral Down
NC_007604	231150	231150	230158		-	-	Synpcc7942_0234	hypothetical protein	DEG only	DEG only	Not Significant	Not Significant	Not Significant	Neutral Down	Not Significant	Not Significant	Not Significant	Neutral Down	Not Significant	Neutral Down	Not Significant	Not Significant	Not Significant	Neutral Down	Not Significant	Not Significant	Not Significant	Not Significant	Not Significant	Not Significant	Not Significant
NC_007604	231162	231162	231677		+	-	Synpcc7942_0235	cyclic nucleotide-binding protein	DEG only	Never Significant	Not Significant	Not Significant	Not Significant	Not Significant	Not Significant	Not Significant	Not Significant	Not Significant	Not Significant	Not Significant	Not Significant	Not Significant	Not Significant	Neutral Down	Not Significant	Not Significant	Not Significant	Not Significant	Not Significant	Not Significant	Not Significant
NC_007604	232018	232018	232557	232601	+	-	Synpcc7942_0236	cyclic nucleotide-binding protein	sDEG	sDEG	Neutral Up	Up	Not Significant	Not Significant	Not Significant	Neutral Up	Not Significant	Not Significant	Not Significant	Not Significant	Up	Up	Neutral Up	Neutral Up	Not Significant	Neutral Up	Up	Neutral Down	Neutral Down	Not Significant	Not Significant
NC_007604		233143	232565		-	-	Synpcc7942_0237	hypothetical protein	sDEG	DEG only	Not Significant	Not Significant	Not Significant	Not Significant	Not Significant	Not Significant	Not Significant	Neutral Down	Not Significant	Neutral Down	Not Significant	Not Significant	Not Significant	Down	Neutral Down	Not Significant	Down	Not Significant	Not Significant	Not Significant	Neutral Down
NC_007604	234324	234324	233143		-	-	Synpcc7942_0238	hypothetical protein	DEG only	DEG only	Not Significant	Not Significant	Not Significant	Not Significant	Not Significant	Not Significant	Not Significant	Not Significant	Not Significant	Neutral Down	Neutral Down	Not Significant	Not Significant	Neutral Down	Not Significant	Not Significant	Not Significant	Not Significant	Not Significant	Not Significant	Not Significant
NC_007604	234815	234669	234331	234325	-	-	Synpcc7942_0239	cytochrome C6 soluble cytochrome f	sDEG	sDEG	Neutral Down	Not Significant	Not Significant	Not Significant	Neutral Down	Not Significant	Neutral Up	Neutral Down	Not Significant	Down	Neutral Down	Not Significant	Not Significant	Neutral Down	Not Significant	Not Significant	Neutral Down	Neutral Down	Not Significant	Not Significant	Not Significant
NC_007604	235342	235342	234851	234819	-	-	Synpcc7942_0240	hypothetical protein	sDEG	sDEG	Not Significant	Not Significant	Not Significant	Not Significant	Neutral Down	Not Significant	Neutral Up	Down	Neutral Down	Down	Not Significant	Not Significant	Neutral Down	Down	Neutral Down	Not Significant	Neutral Down	Down	Neutral Down	Neutral Down	Down
NC_007604	235487	235487	236854	236861	+	-	Synpcc7942_0241	23S rRNA (uracil-5-)-methyltransferase RumA	sDEG	DEG only	Neutral Up	Not Significant	Not Significant	Not Significant	Neutral Up	Neutral Up	Not Significant	Neutral Up	Not Significant	Not Significant	Neutral Up	Not Significant	Neutral Up	Up	Not Significant	Neutral Up	Up	Not Significant	Not Significant	Not Significant	Neutral Up
NC_007604	238275	238275	237166	237083	-	-	Synpcc7942_0242	K+-dependent Na+/Ca+ exchanger related-protein	DEG only	DEG only	Not Significant	Not Significant	Not Significant	Not Significant	Not Significant	Not Significant	Not Significant	Neutral Down	Neutral Down	Not Significant	Not Significant	Not Significant	Not Significant	Neutral Down	Not Significant	Not Significant	Neutral Down	Neutral Down	Neutral Down	Neutral Down	Neutral Down
NC_007604	238522	238522	238379	238334	-	-	Synpcc7942_0243	high light inducible polypeptide HliC	sDEG	sDEG	Not Significant	Down	Not Significant	Neutral Up	Not Significant	Neutral Down	Neutral Down	Neutral Up	Neutral Up	Up	Not Significant	Down	Not Significant	Neutral Up	Not Significant	Not Significant	Not Significant	Up	Up	Not Significant	Neutral Up
NC_007604	241156	241156	238622	238523	-	-	Synpcc7942_0244	glycogen/starch/alpha-glucan phosphorylase	sDEG	sDEG	Not Significant	Not Significant	Not Significant	Not Significant	Not Significant	Not Significant	Not Significant	Up	Up	Up	Not Significant	Not Significant	Up	Up	Up	Up	Up	Up	Up	Up	Up
NC_007604	242229	242229	241168	241157	-	-	Synpcc7942_0245	glyceraldehyde-3-phosphate dehydrogenase	sDEG	sDEG	Not Significant	Neutral Up	Not Significant	Not Significant	Not Significant	Not Significant	Not Significant	Up	Up	Up	Up	Not Significant	Up	Up	Up	Up	Up	Up	Up	Up	Up
NC_007604	242365	242421	243500	243506	+	-	Synpcc7942_0246	extracellular solute-binding protein	sDEG	DEG only	Not Significant	Not Significant	Not Significant	Not Significant	Not Significant	Not Significant	Not Significant	Neutral Down	Not Significant	Neutral Down	Neutral Down	Not Significant	Not Significant	Down	Not Significant	Not Significant	Neutral Down	Not Significant	Not Significant	Not Significant	Not Significant
NC_007604	243507	243507	244640		+	-	Synpcc7942_0247	ABC-type permease for basic amino acids and glutamine	DEG only	DEG only	Not Significant	Not Significant	Not Significant	Not Significant	Not Significant	Not Significant	Not Significant	Neutral Down	Not Significant	Not Significant	Not Significant	Not Significant	Not Significant	Neutral Down	Not Significant	Not Significant	Neutral Down	Not Significant	Not Significant	Not Significant	Not Significant
NC_007604	244642	244642	245832	245832	+	-	Synpcc7942_0248	amino acid ABC transporter permease	DEG only	DEG only	Not Significant	Not Significant	Not Significant	Not Significant	Not Significant	Not Significant	Not Significant	Neutral Down	Not Significant	Not Significant	Not Significant	Not Significant	Not Significant	Neutral Down	Not Significant	Not Significant	Neutral Down	Not Significant	Not Significant	Not Significant	Neutral Down
NC_007604		245851	246636	246636	+	-	Synpcc7942_0249	ATPase	DEG only	Never Significant	Not Significant	Not Significant	Not Significant	Not Significant	Not Significant	Not Significant	Not Significant	Not Significant	Not Significant	Not Significant	Not Significant	Not Significant	Not Significant	Neutral Down	Not Significant	Not Significant	Not Significant	Not Significant	Not Significant	Not Significant	Not Significant
NC_007604		246639	247106	247106	+	-	Synpcc7942_0250	hypothetical protein	DEG only	Never Significant	Not Significant	Not Significant	Not Significant	Not Significant	Not Significant	Not Significant	Not Significant	Not Significant	Not Significant	Not Significant	Neutral Down	Not Significant	Not Significant	Neutral Down	Not Significant	Not Significant	Not Significant	Not Significant	Not Significant	Not Significant	Not Significant
NC_007604		247110	247880		+	-	Synpcc7942_0251	exonuclease	Never Significant	Never Significant	Not Significant	Not Significant	Not Significant	Not Significant	Not Significant	Not Significant	Not Significant	Not Significant	Not Significant	Not Significant	Not Significant	Not Significant	Not Significant	Not Significant	Not Significant	Not Significant	Not Significant	Not Significant	Not Significant	Not Significant	Not Significant
NC_007604	248170	248136	247909	247794	-	-	Synpcc7942_0252	hypothetical protein	sDEG	sDEG	Not Significant	Not Significant	Not Significant	Not Significant	Not Significant	Down	Not Significant	Not Significant	Not Significant	Up	Up	Not Significant	Not Significant	Not Significant	Not Significant	Not Significant	Not Significant	Up	Not Significant	Not Significant	Neutral Down
NC_007604	248629	248629	248171	248171	-	-	Synpcc7942_0253	hypothetical protein	sDEG	sDEG	Up	Up	Not Significant	Up	Not Significant	Neutral Down	Not Significant	Not Significant	Not Significant	Up	Up	Not Significant	Up	Up	Not Significant	Not Significant	Not Significant	Not Significant	Not Significant	Not Significant	Down
NC_007604	248803	248859	251429	251446	+	-	Synpcc7942_0254	DNA gyrase subunit A	DEG only	DEG only	Neutral Up	Neutral Up	Not Significant	Not Significant	Not Significant	Neutral Up	Not Significant	Not Significant	Not Significant	Not Significant	Neutral Up	Neutral Up	Neutral Up	Neutral Up	Not Significant	Neutral Up	Neutral Up	Neutral Down	Neutral Down	Not Significant	Not Significant
NC_007604	252783	252783	251503	251503	-	-	Synpcc7942_0255	ATPase	sDEG	sDEG	Down	Neutral Down	Not Significant	Not Significant	Not Significant	Neutral Down	Neutral Down	Not Significant	Not Significant	Not Significant	Down	Neutral Down	Down	Neutral Down	Not Significant	Neutral Down	Neutral Down	Neutral Up	Neutral Up	Not Significant	Not Significant
NC_007604	252873	252873	254099	254205	+	-	Synpcc7942_0256	peptidase M20D, amidohydrolase	DEG only	DEG only	Not Significant	Not Significant	Not Significant	Not Significant	Neutral Up	Neutral Up	Not Significant	Neutral Up	Not Significant	Not Significant	Not Significant	Not Significant	Not Significant	Neutral Up	Not Significant	Not Significant	Neutral Up	Not Significant	Not Significant	Not Significant	Neutral Up
NC_007604		254845	254096		-	-	Synpcc7942_0257	hypothetical protein	Never Significant	Never Significant	Not Significant	Not Significant	Not Significant	Not Significant	Not Significant	Not Significant	Not Significant	Not Significant	Not Significant	Not Significant	Not Significant	Not Significant	Not Significant	Not Significant	Not Significant	Not Significant	Not Significant	Not Significant	Not Significant	Not Significant	Not Significant
NC_007604	254894	254894	255334	255349	+	-	Synpcc7942_0258	hypothetical protein	Never Significant	Never Significant	Not Significant	Not Significant	Not Significant	Not Significant	Not Significant	Not Significant	Not Significant	Not Significant	Not Significant	Not Significant	Not Significant	Not Significant	Not Significant	Not Significant	Not Significant	Not Significant	Not Significant	Not Significant	Not Significant	Not Significant	Not Significant
NC_007604	255474	255474	255806	255840	+	-	Synpcc7942_0259	hypothetical protein	sDEG	sDEG	Not Significant	Not Significant	Not Significant	Not Significant	Neutral Down	Neutral Down	Not Significant	Down	Down	Down	Neutral Down	Not Significant	Down	Down	Neutral Down	Down	Down	Neutral Down	Neutral Down	Neutral Down	Down
NC_007604	258435	258435	255961	255923	-	-	Synpcc7942_0260	ATPase	DEG only	DEG only	Neutral Up	Not Significant	Not Significant	Not Significant	Not Significant	Not Significant	Not Significant	Not Significant	Not Significant	Neutral Up	Neutral Up	Not Significant	Neutral Up	Neutral Up	Not Significant	Not Significant	Neutral Up	Not Significant	Not Significant	Not Significant	Not Significant
NC_007604	259358	259178	258579	258436	-	-	Synpcc7942_0261	ribosomal-protein-alanine acetyltransferase	Never Significant	Never Significant	Not Significant	Not Significant	Not Significant	Not Significant	Not Significant	Not Significant	Not Significant	Not Significant	Not Significant	Not Significant	Not Significant	Not Significant	Not Significant	Not Significant	Not Significant	Not Significant	Not Significant	Not Significant	Not Significant	Not Significant	Not Significant
NC_007604	259226	259226	260620	260699	+	-	Synpcc7942_0262	diaminopimelate decarboxylase	DEG only	DEG only	Neutral Up	Neutral Up	Not Significant	Not Significant	Not Significant	Not Significant	Not Significant	Not Significant	Not Significant	Not Significant	Neutral Up	Neutral Up	Not Significant	Not Significant	Not Significant	Not Significant	Not Significant	Not Significant	Not Significant	Not Significant	Not Significant
NC_007604	260700	260700	261620		+	-	Synpcc7942_0263	hypothetical protein	DEG only	DEG only	Not Significant	Not Significant	Not Significant	Not Significant	Neutral Down	Neutral Down	Not Significant	Not Significant	Not Significant	Neutral Up	Not Significant	Not Significant	Neutral Up	Not Significant	Not Significant	Not Significant	Not Significant	Neutral Up	Not Significant	Not Significant	Not Significant
NC_007604		261617	262372	262378	+	-	Synpcc7942_0264	undecaprenyl pyrophosphate synthase	DEG only	DEG only	Not Significant	Not Significant	Not Significant	Not Significant	Neutral Down	Neutral Down	Not Significant	Not Significant	Not Significant	Not Significant	Not Significant	Not Significant	Not Significant	Not Significant	Not Significant	Not Significant	Neutral Down	Not Significant	Not Significant	Not Significant	Not Significant
NC_007604		262660	262385	262380	-	-	Synpcc7942_0265	hypothetical protein	DEG only	DEG only	Neutral Down	Not Significant	Not Significant	Not Significant	Not Significant	Not Significant	Not Significant	Not Significant	Not Significant	Neutral Down	Neutral Down	Not Significant	Neutral Down	Neutral Down	Not Significant	Not Significant	Neutral Down	Not Significant	Not Significant	Not Significant	Not Significant
NC_007604	263195	263195	262638		-	-	Synpcc7942_0266	molecular chaperone DnaJ	Never Significant	Never Significant	Not Significant	Not Significant	Not Significant	Not Significant	Not Significant	Not Significant	Not Significant	Not Significant	Not Significant	Not Significant	Not Significant	Not Significant	Not Significant	Not Significant	Not Significant	Not Significant	Not Significant	Not Significant	Not Significant	Not Significant	Not Significant
NC_007604	263414	263757	264485	264535	+	gidB	Synpcc7942_0267	16S rRNA methyltransferase GidB	sDEG	sDEG	Up	Up	Not Significant	Not Significant	Not Significant	Up	Not Significant	Not Significant	Not Significant	Up	Up	Not Significant	Up	Up	Not Significant	Up	Up	Not Significant	Not Significant	Not Significant	Not Significant
NC_007604	264964	264964	264482		-	-	Synpcc7942_0268	hypothetical protein	DEG only	Never Significant	Not Significant	Not Significant	Not Significant	Not Significant	Not Significant	Not Significant	Not Significant	Not Significant	Not Significant	Not Significant	Not Significant	Not Significant	Not Significant	Not Significant	Not Significant	Not Significant	Neutral Down	Not Significant	Not Significant	Not Significant	Not Significant
NC_007604	265857	265857	264976		-	-	Synpcc7942_0269	hypothetical protein	DEG only	DEG only	Not Significant	Not Significant	Not Significant	Not Significant	Not Significant	Not Significant	Neutral Down	Not Significant	Not Significant	Not Significant	Not Significant	Not Significant	Neutral Down	Not Significant	Not Significant	Not Significant	Not Significant	Not Significant	Not Significant	Not Significant	Not Significant
NC_007604	265975	265975	267168		+	-	Synpcc7942_0270	TPR repeat-containing protein	sDEG	sDEG	Not Significant	Not Significant	Not Significant	Not Significant	Not Significant	Not Significant	Not Significant	Down	Neutral Down	Neutral Down	Not Significant	Not Significant	Neutral Down	Neutral Down	Not Significant	Not Significant	Neutral Down	Neutral Down	Neutral Down	Neutral Down	Down
NC_007604		267165	267896		+	-	Synpcc7942_0271	uroporphyrinogen-III C-methyltransferase	DEG only	DEG only	Not Significant	Not Significant	Not Significant	Not Significant	Not Significant	Not Significant	Not Significant	Neutral Down	Neutral Down	Neutral Down	Not Significant	Not Significant	Neutral Down	Neutral Down	Neutral Down	Not Significant	Neutral Down	Neutral Down	Neutral Down	Not Significant	Neutral Down
NC_007604		267889	268683		+	-	Synpcc7942_0272	uroporphyrinogen-III synthase	DEG only	DEG only	Not Significant	Not Significant	Not Significant	Not Significant	Not Significant	Not Significant	Not Significant	Neutral Down	Neutral Down	Neutral Down	Neutral Down	Not Significant	Neutral Down	Neutral Down	Not Significant	Neutral Down	Neutral Down	Not Significant	Not Significant	Not Significant	Neutral Down
NC_007604		268662	269291		+	coaE	Synpcc7942_0273	dephospho-CoA kinase	sDEG	DEG only	Not Significant	Neutral Down	Not Significant	Not Significant	Not Significant	Neutral Down	Not Significant	Neutral Down	Not Significant	Not Significant	Neutral Down	Not Significant	Not Significant	Down	Not Significant	Not Significant	Down	Not Significant	Not Significant	Not Significant	Not Significant
NC_007604	269324	269329	269667		+	-	Synpcc7942_0274	hypothetical protein	DEG only	Never Significant	Not Significant	Not Significant	Not Significant	Not Significant	Not Significant	Not Significant	Not Significant	Not Significant	Not Significant	Not Significant	Not Significant	Not Significant	Not Significant	Not Significant	Not Significant	Not Significant	Neutral Down	Not Significant	Not Significant	Not Significant	Not Significant
NC_007604		269657	269989	270420	+	-	Synpcc7942_0275	hypothetical protein	Never Significant	Never Significant	Not Significant	Not Significant	Not Significant	Not Significant	Not Significant	Not Significant	Not Significant	Not Significant	Not Significant	Not Significant	Not Significant	Not Significant	Not Significant	Not Significant	Not Significant	Not Significant	Not Significant	Not Significant	Not Significant	Not Significant	Not Significant
NC_007604	271473	271473	270001	269786	-	-	Synpcc7942_0276	glycolate oxidase subunit GlcD	sDEG	sDEG	Neutral Down	Not Significant	Not Significant	Not Significant	Not Significant	Down	Neutral Down	Neutral Down	Not Significant	Not Significant	Neutral Down	Neutral Down	Neutral Down	Down	Not Significant	Neutral Down	Down	Neutral Up	Not Significant	Not Significant	Neutral Down
NC_007604	273532	273532	271493		-	ligA	Synpcc7942_0277	NAD-dependent DNA ligase LigA	DEG only	DEG only	Not Significant	Not Significant	Not Significant	Not Significant	Neutral Down	Neutral Down	Not Significant	Neutral Down	Not Significant	Not Significant	Not Significant	Not Significant	Not Significant	Neutral Down	Not Significant	Not Significant	Neutral Down	Not Significant	Not Significant	Not Significant	Neutral Down
NC_007604	273657	273657	274154		+	-	Synpcc7942_0278	bidirectional hydrogenase complex protein HoxE	sDEG	sDEG	Not Significant	Not Significant	Not Significant	Not Significant	Not Significant	Not Significant	Not Significant	Up	Neutral Up	Not Significant	Not Significant	Not Significant	Not Significant	Up	Not Significant	Not Significant	Not Significant	Neutral Up	Neutral Up	Neutral Up	Up
NC_007604		274154	275758	275831	+	-	Synpcc7942_0279	NADH dehydrogenase (quinone)	sDEG	sDEG	Not Significant	Not Significant	Not Significant	Not Significant	Not Significant	Not Significant	Not Significant	Up	Not Significant	Not Significant	Not Significant	Not Significant	Not Significant	Up	Not Significant	Not Significant	Up	Not Significant	Not Significant	Not Significant	Up
NC_007604		277033	275768		-	-	Synpcc7942_0280	competence damage-inducible protein A	Never Significant	Never Significant	Not Significant	Not Significant	Not Significant	Not Significant	Not Significant	Not Significant	Not Significant	Not Significant	Not Significant	Not Significant	Not Significant	Not Significant	Not Significant	Not Significant	Not Significant	Not Significant	Not Significant	Not Significant	Not Significant	Not Significant	Not Significant
NC_007604	278116	278116	277043	277038	-	-	Synpcc7942_0281	glycosyltransferase	DEG only	DEG only	Not Significant	Not Significant	Not Significant	Not Significant	Not Significant	Not Significant	Not Significant	Not Significant	Not Significant	Neutral Down	Not Significant	Not Significant	Not Significant	Neutral Down	Not Significant	Not Significant	Not Significant	Not Significant	Not Significant	Not Significant	Not Significant
NC_007604	279467	279422	278139	278118	-	glyA	Synpcc7942_0282	serine hydroxymethyltransferase	DEG only	DEG only	Not Significant	Not Significant	Not Significant	Not Significant	Neutral Up	Neutral Up	Not Significant	Neutral Up	Not Significant	Not Significant	Neutral Down	Not Significant	Not Significant	Neutral Up	Not Significant	Neutral Up	Neutral Up	Not Significant	Not Significant	Neutral Up	Neutral Up
NC_007604		280623	279619		-	-	Synpcc7942_0283	dihydrouridine synthase TIM-barrel protein nifR3	Never Significant	Never Significant	Not Significant	Not Significant	Not Significant	Not Significant	Not Significant	Not Significant	Not Significant	Not Significant	Not Significant	Not Significant	Not Significant	Not Significant	Not Significant	Not Significant	Not Significant	Not Significant	Not Significant	Not Significant	Not Significant	Not Significant	Not Significant
NC_007604	280701	280701	281009	281009	+	-	Synpcc7942_0284	carbon dioxide concentrating mechanism protein CcmK	sDEG	DEG only	Not Significant	Not Significant	Not Significant	Not Significant	Neutral Down	Neutral Down	Not Significant	Neutral Down	Not Significant	Not Significant	Not Significant	Not Significant	Not Significant	Neutral Down	Not Significant	Not Significant	Neutral Down	Neutral Down	Neutral Down	Not Significant	Down
NC_007604	281049	281054	281395	281417	+	-	Synpcc7942_0285	carbon dioxide concentrating mechanism protein CcmK	sDEG	sDEG	Not Significant	Not Significant	Not Significant	Not Significant	Neutral Down	Neutral Down	Not Significant	Down	Not Significant	Down	Not Significant	Not Significant	Neutral Down	Down	Neutral Down	Not Significant	Down	Neutral Down	Neutral Down	Not Significant	Neutral Down
NC_007604		281480	281842		+	-	Synpcc7942_0286	hypothetical protein	sDEG	DEG only	Not Significant	Not Significant	Not Significant	Not Significant	Not Significant	Not Significant	Not Significant	Neutral Down	Not Significant	Neutral Down	Neutral Down	Not Significant	Neutral Down	Down	Not Significant	Not Significant	Neutral Down	Not Significant	Not Significant	Not Significant	Not Significant
NC_007604	281897	281897	282592		+	-	Synpcc7942_0287	hypothetical protein	DEG only	DEG only	Not Significant	Neutral Down	Not Significant	Not Significant	Not Significant	Not Significant	Not Significant	Not Significant	Not Significant	Not Significant	Neutral Down	Not Significant	Not Significant	Neutral Down	Not Significant	Not Significant	Neutral Down	Not Significant	Neutral Up	Not Significant	Not Significant
NC_007604	283962	283962	282604		-	glmU	Synpcc7942_0288	bifunctional N-acetylglucosamine-1-phosphate uridyltransferase/glucosamine-1-phosphate acetyltransferase	sDEG	DEG only	Not Significant	Not Significant	Not Significant	Not Significant	Neutral Down	Neutral Down	Not Significant	Neutral Down	Not Significant	Neutral Down	Neutral Down	Not Significant	Neutral Down	Down	Not Significant	Not Significant	Neutral Down	Not Significant	Not Significant	Not Significant	Neutral Down
NC_007604	284148	284148	286994	287002	+	secA	Synpcc7942_0289	preprotein translocase subunit SecA	DEG only	DEG only	Neutral Up	Neutral Up	Not Significant	Not Significant	Not Significant	Not Significant	Not Significant	Neutral Down	Not Significant	Not Significant	Neutral Up	Neutral Up	Not Significant	Not Significant	Not Significant	Not Significant	Not Significant	Neutral Down	Neutral Down	Not Significant	Neutral Down
NC_007604	287003	287003	288139	288139	+	-	Synpcc7942_0290	dihydroorotate dehydrogenase 2	Never Significant	Never Significant	Not Significant	Not Significant	Not Significant	Not Significant	Not Significant	Not Significant	Not Significant	Not Significant	Not Significant	Not Significant	Not Significant	Not Significant	Not Significant	Not Significant	Not Significant	Not Significant	Not Significant	Not Significant	Not Significant	Not Significant	Not Significant
NC_007604	288232			288160	-	-	Synpcc7942_R0030	Ala tRNA	Never Significant	Never Significant	Not Significant	Not Significant	Not Significant	Not Significant	Not Significant	Not Significant	Not Significant	Not Significant	Not Significant	Not Significant	Not Significant	Not Significant	Not Significant	Not Significant	Not Significant	Not Significant	Not Significant	Not Significant	Not Significant	Not Significant	Not Significant
NC_007604	288312	288312	288530	288533	+	-	Synpcc7942_0291	hypothetical protein	DEG only	DEG only	Neutral Up	Not Significant	Not Significant	Not Significant	Not Significant	Not Significant	Not Significant	Not Significant	Not Significant	Not Significant	Neutral Up	Not Significant	Not Significant	Neutral Up	Not Significant	Not Significant	Not Significant	Not Significant	Not Significant	Not Significant	Neutral Down
NC_007604	288534	288534	289760	289760	+	-	Synpcc7942_0292	bifunctional phosphopantothenoylcysteine decarboxylase/phosphopantothenate synthase	DEG only	Never Significant	Not Significant	Not Significant	Not Significant	Not Significant	Not Significant	Not Significant	Not Significant	Not Significant	Not Significant	Not Significant	Not Significant	Not Significant	Not Significant	Neutral Up	Not Significant	Not Significant	Not Significant	Not Significant	Not Significant	Not Significant	Not Significant
NC_007604	290095	290095	289757		-	-	Synpcc7942_0293	hypothetical protein	DEG only	Never Significant	Not Significant	Not Significant	Not Significant	Not Significant	Not Significant	Not Significant	Not Significant	Not Significant	Not Significant	Not Significant	Not Significant	Not Significant	Not Significant	Not Significant	Not Significant	Not Significant	Not Significant	Not Significant	Not Significant	Not Significant	Neutral Down
NC_007604	290243	290394	291227	291298	+	-	Synpcc7942_0294	photosystem II manganese-stabilizing polypeptide	sDEG	sDEG	Not Significant	Not Significant	Not Significant	Not Significant	Neutral Down	Not Significant	Neutral Up	Down	Neutral Down	Neutral Down	Not Significant	Not Significant	Neutral Down	Down	Neutral Down	Neutral Down	Down	Down	Down	Neutral Down	Down
NC_007604	291417	291417	292604	292604	+	sat	Synpcc7942_0295	sulfate adenylyltransferase	sDEG	sDEG	Not Significant	Not Significant	Not Significant	Not Significant	Neutral Down	Neutral Down	Not Significant	Down	Not Significant	Neutral Down	Not Significant	Not Significant	Neutral Down	Down	Down	Down	Down	Neutral Down	Neutral Down	Neutral Down	Down
NC_007604	292720	292750	294765	294771	+	-	Synpcc7942_0296	hypothetical protein	DEG only	DEG only	Not Significant	Not Significant	Not Significant	Not Significant	Not Significant	Not Significant	Not Significant	Neutral Down	Not Significant	Not Significant	Not Significant	Not Significant	Not Significant	Neutral Down	Not Significant	Not Significant	Neutral Down	Not Significant	Not Significant	Not Significant	Neutral Down
NC_007604	294850	294872	296713	296740	+	-	Synpcc7942_0297	FtsH peptidase	DEG only	DEG only	Not Significant	Not Significant	Not Significant	Not Significant	Not Significant	Not Significant	Not Significant	Neutral Up	Not Significant	Not Significant	Not Significant	Not Significant	Not Significant	Not Significant	Not Significant	Not Significant	Not Significant	Not Significant	Not Significant	Not Significant	Not Significant
NC_007604		297627	296980		-	-	Synpcc7942_0298	hypothetical protein	DEG only	Never Significant	Not Significant	Not Significant	Not Significant	Not Significant	Not Significant	Not Significant	Not Significant	Not Significant	Not Significant	Not Significant	Not Significant	Not Significant	Not Significant	Not Significant	Not Significant	Not Significant	Not Significant	Neutral Up	Neutral Up	Not Significant	Not Significant
NC_007604	298373	298373	297624		-	-	Synpcc7942_0299	rod shape-determining protein MreC	DEG only	Never Significant	Not Significant	Not Significant	Not Significant	Not Significant	Not Significant	Not Significant	Not Significant	Not Significant	Not Significant	Not Significant	Not Significant	Not Significant	Not Significant	Neutral Down	Not Significant	Not Significant	Not Significant	Not Significant	Not Significant	Not Significant	Not Significant
NC_007604	299444	299435	298398	298374	-	-	Synpcc7942_0300	rod shape-determining protein MreB	DEG only	DEG only	Neutral Down	Not Significant	Not Significant	Not Significant	Not Significant	Neutral Down	Not Significant	Not Significant	Not Significant	Not Significant	Neutral Down	Not Significant	Not Significant	Neutral Down	Not Significant	Not Significant	Neutral Down	Not Significant	Not Significant	Not Significant	Not Significant
NC_007604	299628	299628	299990	300227	+	-	Synpcc7942_0301	single-stranded DNA-binding protein	DEG only	Never Significant	Not Significant	Not Significant	Not Significant	Not Significant	Not Significant	Not Significant	Not Significant	Not Significant	Not Significant	Not Significant	Not Significant	Not Significant	Not Significant	Not Significant	Not Significant	Not Significant	Neutral Down	Not Significant	Not Significant	Not Significant	Not Significant
NC_007604		301447	300008		-	-	Synpcc7942_0302	phospholipase D/transphosphatidylase	DEG only	DEG only	Not Significant	Not Significant	Not Significant	Not Significant	Not Significant	Not Significant	Not Significant	Neutral Up	Not Significant	Not Significant	Not Significant	Not Significant	Neutral Up	Neutral Up	Not Significant	Not Significant	Not Significant	Not Significant	Not Significant	Not Significant	Not Significant
NC_007604		301543	302697		+	-	Synpcc7942_0303	response regulator receiver domain-containing protein	Never Significant	Never Significant	Not Significant	Not Significant	Not Significant	Not Significant	Not Significant	Not Significant	Not Significant	Not Significant	Not Significant	Not Significant	Not Significant	Not Significant	Not Significant	Not Significant	Not Significant	Not Significant	Not Significant	Not Significant	Not Significant	Not Significant	Not Significant
NC_007604	302833	302833	303480	303484	+	-	Synpcc7942_0304	hypothetical protein	sDEG	sDEG	Not Significant	Not Significant	Not Significant	Not Significant	Not Significant	Not Significant	Not Significant	Up	Up	Up	Not Significant	Not Significant	Up	Up	Up	Up	Up	Up	Up	Up	Up
NC_007604	303815	303815	304045	304232	+	-	Synpcc7942_0305	hypothetical protein	sDEG	DEG only	Neutral Up	Neutral Up	Not Significant	Not Significant	Not Significant	Not Significant	Not Significant	Not Significant	Not Significant	Neutral Up	Neutral Up	Neutral Up	Up	Up	Neutral Up	Up	Up	Not Significant	Not Significant	Not Significant	Not Significant
NC_007604		304347	304039		-	-	Synpcc7942_0306	hypothetical protein	DEG only	DEG only	Not Significant	Not Significant	Not Significant	Not Significant	Not Significant	Not Significant	Not Significant	Neutral Up	Not Significant	Not Significant	Not Significant	Not Significant	Not Significant	Not Significant	Not Significant	Not Significant	Not Significant	Not Significant	Not Significant	Not Significant	Neutral Up
NC_007604	305936	305936	304710	304710	-	-	Synpcc7942_0307	Na+/H+ antiporter	DEG only	DEG only	Not Significant	Not Significant	Not Significant	Not Significant	Not Significant	Not Significant	Not Significant	Neutral Down	Not Significant	Not Significant	Not Significant	Not Significant	Not Significant	Not Significant	Not Significant	Not Significant	Not Significant	Not Significant	Not Significant	Not Significant	Neutral Down
NC_007604	307138	307108	305969	305937	-	-	Synpcc7942_0308	CO2 hydration protein	DEG only	DEG only	Neutral Up	Neutral Up	Not Significant	Not Significant	Not Significant	Not Significant	Not Significant	Not Significant	Not Significant	Not Significant	Neutral Up	Neutral Up	Neutral Up	Neutral Up	Not Significant	Neutral Up	Neutral Up	Not Significant	Not Significant	Not Significant	Not Significant
NC_007604	309103	309043	307139	307139	-	-	Synpcc7942_0309	NAD(P)H-quinone oxidoreductase subunit F	DEG only	DEG only	Not Significant	Not Significant	Not Significant	Not Significant	Not Significant	Neutral Up	Neutral Up	Not Significant	Not Significant	Not Significant	Not Significant	Not Significant	Neutral Up	Neutral Up	Not Significant	Neutral Up	Neutral Up	Not Significant	Not Significant	Not Significant	Not Significant
NC_007604		310417	309473		-	-	Synpcc7942_0310	4-diphosphocytidyl-2-C-methyl-D-erythritol kinase	DEG only	DEG only	Not Significant	Not Significant	Not Significant	Not Significant	Not Significant	Not Significant	Not Significant	Neutral Down	Not Significant	Not Significant	Not Significant	Not Significant	Neutral Down	Neutral Down	Not Significant	Not Significant	Not Significant	Not Significant	Not Significant	Not Significant	Neutral Down
NC_007604	311253	311253	310414		-	ksgA	Synpcc7942_0311	dimethyladenosine transferase	Never Significant	Never Significant	Not Significant	Not Significant	Not Significant	Not Significant	Not Significant	Not Significant	Not Significant	Not Significant	Not Significant	Not Significant	Not Significant	Not Significant	Not Significant	Not Significant	Not Significant	Not Significant	Not Significant	Not Significant	Not Significant	Not Significant	Not Significant
NC_007604	311708	311708	311280	311254	-	-	Synpcc7942_0312	hypothetical protein	sDEG	DEG only	Neutral Up	Neutral Up	Not Significant	Not Significant	Not Significant	Neutral Up	Not Significant	Neutral Up	Not Significant	Neutral Up	Neutral Up	Neutral Up	Up	Up	Neutral Up	Up	Up	Not Significant	Not Significant	Not Significant	Neutral Up
NC_007604	311762	311762	312274	312305	+	-	Synpcc7942_0313	hypothetical protein	Never Significant	Never Significant	Not Significant	Not Significant	Not Significant	Not Significant	Not Significant	Not Significant	Not Significant	Not Significant	Not Significant	Not Significant	Not Significant	Not Significant	Not Significant	Not Significant	Not Significant	Not Significant	Not Significant	Not Significant	Not Significant	Not Significant	Not Significant
NC_007604		313032	312403	312403	-	-	Synpcc7942_0314	succinate dehydrogenase subunit C	Never Significant	Never Significant	Not Significant	Not Significant	Not Significant	Not Significant	Not Significant	Not Significant	Not Significant	Not Significant	Not Significant	Not Significant	Not Significant	Not Significant	Not Significant	Not Significant	Not Significant	Not Significant	Not Significant	Not Significant	Not Significant	Not Significant	Not Significant
NC_007604	314431	314374	313079	313053	-	-	Synpcc7942_0315	adenylosuccinate lyase	sDEG	DEG only	Not Significant	Not Significant	Not Significant	Not Significant	Not Significant	Not Significant	Not Significant	Neutral Down	Not Significant	Not Significant	Neutral Up	Not Significant	Not Significant	Neutral Down	Not Significant	Not Significant	Neutral Down	Not Significant	Neutral Down	Neutral Down	Down
NC_007604	314723	314623	314432	314432	-	-	Synpcc7942_0316	hypothetical protein	sDEG	sDEG	Not Significant	Not Significant	Not Significant	Not Significant	Neutral Down	Down	Not Significant	Down	Not Significant	Not Significant	Up	Not Significant	Not Significant	Neutral Down	Not Significant	Neutral Down	Down	Not Significant	Neutral Down	Down	Down
NC_007604	314897	314897	315355	315519	+	-	Synpcc7942_0317	hypothetical protein	DEG only	DEG only	Not Significant	Not Significant	Not Significant	Not Significant	Not Significant	Not Significant	Not Significant	Neutral Down	Not Significant	Not Significant	Not Significant	Not Significant	Not Significant	Not Significant	Not Significant	Not Significant	Not Significant	Not Significant	Not Significant	Not Significant	Neutral Down
NC_007604	315642	315642	316097	316161	+	-	Synpcc7942_0318	hypothetical protein	sDEG	DEG only	Not Significant	Neutral Down	Not Significant	Not Significant	Neutral Down	Neutral Down	Not Significant	Neutral Down	Not Significant	Not Significant	Not Significant	Neutral Down	Neutral Down	Down	Neutral Down	Neutral Down	Down	Not Significant	Not Significant	Not Significant	Neutral Down
NC_007604	316162	316162	316980	316980	+	-	Synpcc7942_0319	hemolysin A	DEG only	Never Significant	Not Significant	Not Significant	Not Significant	Not Significant	Not Significant	Not Significant	Not Significant	Not Significant	Not Significant	Not Significant	Not Significant	Neutral Down	Neutral Down	Neutral Down	Neutral Down	Neutral Down	Neutral Down	Not Significant	Not Significant	Not Significant	Neutral Down
NC_007604	317010	317010	318008		+	-	Synpcc7942_0320	UDP-galactose 4-epimerase	DEG only	DEG only	Neutral Down	Not Significant	Not Significant	Not Significant	Not Significant	Not Significant	Not Significant	Not Significant	Not Significant	Neutral Down	Neutral Down	Not Significant	Neutral Down	Neutral Down	Not Significant	Not Significant	Neutral Down	Not Significant	Not Significant	Not Significant	Not Significant
NC_007604	318572	318485	318147	318047	-	-	Synpcc7942_0321	nitrogen regulatory protein P-II	sDEG	sDEG	Not Significant	Not Significant	Not Significant	Not Significant	Neutral Down	Neutral Down	Not Significant	Down	Neutral Down	Neutral Down	Not Significant	Not Significant	Neutral Down	Down	Neutral Down	Neutral Down	Down	Neutral Down	Neutral Down	Neutral Down	Down
NC_007604		320049	318679	318679	-	-	Synpcc7942_0322	c-type cytochrome biogenesis protein	Never Significant	Never Significant	Not Significant	Not Significant	Not Significant	Not Significant	Not Significant	Not Significant	Not Significant	Not Significant	Not Significant	Not Significant	Not Significant	Not Significant	Not Significant	Not Significant	Not Significant	Not Significant	Not Significant	Not Significant	Not Significant	Not Significant	Not Significant
NC_007604	320804	320804	320046		-	-	Synpcc7942_0323	cytochrome c biogenesis protein-like protein	DEG only	DEG only	Not Significant	Not Significant	Not Significant	Not Significant	Not Significant	Neutral Up	Not Significant	Neutral Up	Not Significant	Not Significant	Neutral Up	Not Significant	Neutral Up	Neutral Up	Not Significant	Not Significant	Neutral Up	Not Significant	Not Significant	Not Significant	Not Significant
NC_007604	322008	322008	320824	320805	-	-	Synpcc7942_0324	cell division protein FtsW	DEG only	DEG only	Not Significant	Not Significant	Not Significant	Not Significant	Not Significant	Not Significant	Not Significant	Neutral Down	Neutral Down	Not Significant	Not Significant	Not Significant	Not Significant	Neutral Down	Not Significant	Not Significant	Neutral Down	Neutral Down	Neutral Down	Not Significant	Neutral Down
NC_007604	322344	322296	322093	322068	-	-	Synpcc7942_0325	LC 7.8 apoprotein (core components of the phycobilisomes)	sDEG	sDEG	Not Significant	Not Significant	Not Significant	Not Significant	Neutral Down	Neutral Down	Not Significant	Down	Neutral Down	Neutral Down	Not Significant	Not Significant	Neutral Down	Down	Neutral Down	Neutral Down	Down	Neutral Down	Neutral Down	Neutral Down	Down
NC_007604	322886	322873	322388	322388	-	-	Synpcc7942_0326	allophycocyanin subunit beta	sDEG	sDEG	Not Significant	Not Significant	Not Significant	Not Significant	Neutral Down	Neutral Down	Not Significant	Down	Neutral Down	Neutral Down	Not Significant	Not Significant	Neutral Down	Down	Neutral Down	Neutral Down	Down	Neutral Down	Neutral Down	Neutral Down	Down
NC_007604	323440	323415	322930	322929	-	-	Synpcc7942_0327	allophycocyanin alpha chain	sDEG	sDEG	Not Significant	Not Significant	Not Significant	Not Significant	Neutral Down	Neutral Down	Not Significant	Down	Neutral Down	Neutral Down	Not Significant	Not Significant	Neutral Down	Down	Neutral Down	Neutral Down	Down	Neutral Down	Neutral Down	Neutral Down	Down
NC_007604	325984	325898	323781	323740	-	-	Synpcc7942_0328	phycobilisome core-membrane linker polypeptide	sDEG	sDEG	Not Significant	Not Significant	Not Significant	Not Significant	Neutral Down	Not Significant	Not Significant	Down	Neutral Down	Neutral Down	Not Significant	Not Significant	Neutral Down	Down	Neutral Down	Neutral Down	Down	Down	Neutral Down	Neutral Down	Down
NC_007604	326113	326113	327357	327357	+	-	Synpcc7942_0329	hypothetical protein	sDEG	sDEG	Not Significant	Not Significant	Not Significant	Not Significant	Neutral Down	Neutral Down	Not Significant	Down	Not Significant	Neutral Down	Not Significant	Not Significant	Neutral Down	Down	Neutral Down	Not Significant	Down	Neutral Down	Neutral Down	Not Significant	Down
NC_007604	327394	327394	327900	327925	+	-	Synpcc7942_0330	hypothetical protein	sDEG	sDEG	Not Significant	Not Significant	Not Significant	Not Significant	Neutral Down	Neutral Down	Not Significant	Down	Not Significant	Not Significant	Not Significant	Not Significant	Not Significant	Down	Not Significant	Not Significant	Down	Not Significant	Not Significant	Not Significant	Down
NC_007604	327926	327926	328711	328724	+	-	Synpcc7942_0331	ATP synthase F0F1 subunit A	sDEG	sDEG	Not Significant	Not Significant	Not Significant	Not Significant	Down	Neutral Down	Not Significant	Down	Not Significant	Not Significant	Not Significant	Not Significant	Not Significant	Down	Not Significant	Not Significant	Down	Not Significant	Not Significant	Not Significant	Down
NC_007604	328738	328854	329099	329101	+	-	Synpcc7942_0332	ATP synthase F0F1 subunit C	sDEG	sDEG	Not Significant	Not Significant	Not Significant	Not Significant	Down	Down	Not Significant	Down	Not Significant	Not Significant	Not Significant	Not Significant	Not Significant	Down	Neutral Down	Not Significant	Down	Neutral Down	Neutral Down	Not Significant	Down
NC_007604	329108	329244	329720	329734	+	-	Synpcc7942_0333	ATP synthase F0F1 subunit B'	sDEG	sDEG	Not Significant	Not Significant	Not Significant	Not Significant	Neutral Down	Neutral Down	Not Significant	Down	Not Significant	Not Significant	Not Significant	Not Significant	Not Significant	Down	Not Significant	Not Significant	Down	Not Significant	Not Significant	Not Significant	Neutral Down
NC_007604	329764	329764	330279	330288	+	-	Synpcc7942_0334	ATP synthase F0F1 subunit B	sDEG	sDEG	Not Significant	Not Significant	Not Significant	Not Significant	Down	Neutral Down	Not Significant	Down	Not Significant	Not Significant	Not Significant	Not Significant	Not Significant	Down	Not Significant	Not Significant	Down	Not Significant	Not Significant	Not Significant	Neutral Down
NC_007604	330289	330289	330831	330831	+	-	Synpcc7942_0335	ATP synthase F0F1 subunit delta	sDEG	sDEG	Not Significant	Not Significant	Not Significant	Not Significant	Down	Neutral Down	Not Significant	Down	Not Significant	Neutral Down	Not Significant	Not Significant	Not Significant	Down	Not Significant	Not Significant	Down	Not Significant	Not Significant	Not Significant	Down
NC_007604	330832	330878	332395	332403	+	-	Synpcc7942_0336	ATP synthase F0F1 subunit alpha	sDEG	sDEG	Not Significant	Not Significant	Not Significant	Not Significant	Down	Not Significant	Not Significant	Down	Not Significant	Neutral Down	Not Significant	Not Significant	Not Significant	Down	Neutral Down	Not Significant	Down	Neutral Down	Neutral Down	Not Significant	Down
NC_007604	332406	332458	333408	333419	+	-	Synpcc7942_0337	ATP synthase F0F1 subunit gamma	sDEG	sDEG	Not Significant	Not Significant	Not Significant	Not Significant	Neutral Down	Neutral Down	Not Significant	Down	Not Significant	Down	Not Significant	Not Significant	Not Significant	Down	Neutral Down	Not Significant	Down	Neutral Down	Neutral Down	Not Significant	Down
NC_007604	333517	333517	333834	333935	+	-	Synpcc7942_0338	ferredoxin (2Fe-2S)	DEG only	DEG only	Not Significant	Not Significant	Not Significant	Not Significant	Not Significant	Not Significant	Not Significant	Neutral Down	Not Significant	Not Significant	Not Significant	Not Significant	Not Significant	Neutral Down	Not Significant	Not Significant	Neutral Down	Not Significant	Not Significant	Not Significant	Neutral Down
NC_007604		333995	335074		+	-	Synpcc7942_0339	hypothetical protein	DEG only	Never Significant	Not Significant	Not Significant	Not Significant	Not Significant	Not Significant	Not Significant	Not Significant	Not Significant	Not Significant	Not Significant	Neutral Down	Not Significant	Not Significant	Not Significant	Not Significant	Not Significant	Not Significant	Not Significant	Not Significant	Not Significant	Not Significant
NC_007604		335071	335652		+	-	Synpcc7942_0340	hypothetical protein	DEG only	Never Significant	Not Significant	Not Significant	Not Significant	Not Significant	Not Significant	Not Significant	Not Significant	Not Significant	Not Significant	Not Significant	Not Significant	Not Significant	Not Significant	Neutral Up	Not Significant	Not Significant	Not Significant	Not Significant	Not Significant	Not Significant	Not Significant
NC_007604		335633	336205	336221	+	-	Synpcc7942_0341	hypothetical protein	DEG only	Never Significant	Not Significant	Not Significant	Not Significant	Not Significant	Not Significant	Not Significant	Not Significant	Not Significant	Not Significant	Not Significant	Not Significant	Not Significant	Not Significant	Not Significant	Not Significant	Not Significant	Neutral Up	Not Significant	Not Significant	Not Significant	Neutral Up
NC_007604	336363	336363	336590	336590	+	-	Synpcc7942_0342	hypothetical protein	sDEG	sDEG	Neutral Up	Neutral Up	Not Significant	Not Significant	Not Significant	Not Significant	Not Significant	Neutral Up	Not Significant	Up	Up	Not Significant	Up	Up	Neutral Up	Up	Up	Not Significant	Not Significant	Not Significant	Not Significant
NC_007604	336591	336654	337055	337173	+	-	Synpcc7942_0343	photosystem II 11 kD protein	DEG only	Never Significant	Not Significant	Not Significant	Not Significant	Not Significant	Not Significant	Not Significant	Not Significant	Not Significant	Not Significant	Not Significant	Not Significant	Not Significant	Not Significant	Not Significant	Not Significant	Not Significant	Not Significant	Not Significant	Neutral Down	Neutral Down	Not Significant
NC_007604	338459	338451	337408	337145	-	-	Synpcc7942_0344	peptidase	DEG only	DEG only	Not Significant	Not Significant	Not Significant	Not Significant	Not Significant	Not Significant	Not Significant	Neutral Up	Neutral Up	Not Significant	Not Significant	Not Significant	Neutral Up	Neutral Up	Neutral Up	Neutral Up	Neutral Up	Not Significant	Not Significant	Neutral Up	Neutral Up
NC_007604	339306	339306	338536		-	-	Synpcc7942_0345	biotin--acetyl-CoA-carboxylase ligase	DEG only	DEG only	Neutral Down	Not Significant	Not Significant	Not Significant	Not Significant	Neutral Down	Not Significant	Not Significant	Not Significant	Not Significant	Not Significant	Not Significant	Not Significant	Neutral Down	Not Significant	Not Significant	Neutral Down	Neutral Up	Neutral Up	Not Significant	Not Significant
NC_007604	339352	339352	340131	340135	+	-	Synpcc7942_0346	hypothetical protein	DEG only	DEG only	Not Significant	Not Significant	Not Significant	Not Significant	Not Significant	Not Significant	Not Significant	Neutral Up	Not Significant	Neutral Up	Not Significant	Not Significant	Neutral Up	Neutral Up	Neutral Up	Not Significant	Neutral Up	Neutral Up	Neutral Up	Not Significant	Neutral Up
NC_007604	340239	340288	340452	340509	+	-	Synpcc7942_0347	hypothetical protein	DEG only	DEG only	Neutral Down	Not Significant	Not Significant	Not Significant	Not Significant	Neutral Down	Not Significant	Not Significant	Not Significant	Not Significant	Neutral Down	Not Significant	Neutral Down	Neutral Down	Not Significant	Neutral Down	Neutral Down	Neutral Up	Neutral Up	Not Significant	Not Significant
NC_007604	341859	341768	340698	340681	-	recA	Synpcc7942_0348	recombinase A	DEG only	DEG only	Neutral Down	Not Significant	Not Significant	Not Significant	Not Significant	Not Significant	Not Significant	Neutral Up	Not Significant	Not Significant	Neutral Down	Not Significant	Not Significant	Neutral Down	Not Significant	Not Significant	Neutral Up	Not Significant	Not Significant	Not Significant	Not Significant
NC_007604	342557	342443	341883	341870	-	-	Synpcc7942_0349	hypothetical protein	sDEG	sDEG	Up	Up	Not Significant	Not Significant	Not Significant	Not Significant	Not Significant	Not Significant	Not Significant	Not Significant	Up	Neutral Up	Neutral Up	Neutral Up	Not Significant	Neutral Up	Neutral Up	Not Significant	Neutral Down	Not Significant	Neutral Down
NC_007604	342793	342793	343671	343671	+	-	Synpcc7942_0350	ATPase	Never Significant	Never Significant	Not Significant	Not Significant	Not Significant	Not Significant	Not Significant	Not Significant	Not Significant	Not Significant	Not Significant	Not Significant	Not Significant	Not Significant	Not Significant	Not Significant	Not Significant	Not Significant	Not Significant	Not Significant	Not Significant	Not Significant	Not Significant
NC_007604		343699	344832	344832	+	-	Synpcc7942_0351	ABC transport system substrate-binding protein	DEG only	DEG only	Not Significant	Not Significant	Not Significant	Not Significant	Not Significant	Not Significant	Not Significant	Neutral Down	Not Significant	Not Significant	Not Significant	Not Significant	Not Significant	Neutral Down	Not Significant	Not Significant	Not Significant	Not Significant	Not Significant	Not Significant	Not Significant
NC_007604	345431	345431	344823	344704	-	-	Synpcc7942_0352	methionine sulfoxide reductase B	DEG only	DEG only	Not Significant	Not Significant	Not Significant	Not Significant	Not Significant	Neutral Down	Not Significant	Neutral Up	Not Significant	Not Significant	Not Significant	Not Significant	Not Significant	Not Significant	Not Significant	Not Significant	Not Significant	Neutral Up	Neutral Up	Not Significant	Neutral Up
NC_007604	345470	345470	346432	346432	+	-	Synpcc7942_0353	Na+-dependent transporter-like protein	DEG only	DEG only	Not Significant	Not Significant	Not Significant	Not Significant	Neutral Down	Not Significant	Not Significant	Neutral Down	Not Significant	Neutral Down	Not Significant	Not Significant	Not Significant	Neutral Down	Neutral Down	Not Significant	Neutral Down	Neutral Down	Neutral Down	Not Significant	Neutral Down
NC_007604		348460	346832	346832	-	-	Synpcc7942_0354	Beta-glucosidase-like glycosidase	DEG only	DEG only	Not Significant	Not Significant	Not Significant	Not Significant	Not Significant	Not Significant	Not Significant	Neutral Up	Neutral Up	Not Significant	Not Significant	Not Significant	Not Significant	Not Significant	Not Significant	Not Significant	Neutral Up	Neutral Up	Not Significant	Not Significant	Neutral Up
NC_007604	348871	348870	348457		-	rbfA	Synpcc7942_0355	ribosome-binding factor A	DEG only	Never Significant	Not Significant	Not Significant	Not Significant	Not Significant	Not Significant	Not Significant	Not Significant	Not Significant	Not Significant	Not Significant	Not Significant	Not Significant	Not Significant	Neutral Up	Not Significant	Not Significant	Not Significant	Not Significant	Not Significant	Not Significant	Not Significant
NC_007604	349146	349146	348922	348922	-	-	Synpcc7942_0356	hypothetical protein	DEG only	DEG only	Not Significant	Not Significant	Not Significant	Not Significant	Not Significant	Neutral Down	Not Significant	Neutral Down	Not Significant	Not Significant	Not Significant	Not Significant	Not Significant	Neutral Down	Not Significant	Neutral Down	Neutral Down	Not Significant	Not Significant	Not Significant	Neutral Down
NC_007604	351278	351278	349875	349875	-	-	Synpcc7942_0357	inorganic carbon transporter	DEG only	DEG only	Not Significant	Not Significant	Not Significant	Not Significant	Not Significant	Not Significant	Not Significant	Neutral Down	Not Significant	Neutral Down	Not Significant	Not Significant	Neutral Down	Neutral Down	Not Significant	Not Significant	Neutral Down	Not Significant	Not Significant	Not Significant	Neutral Down
NC_007604		351950	351309		-	trmB	Synpcc7942_0358	tRNA (guanine-N(7)-)-methyltransferase	Never Significant	Never Significant	Not Significant	Not Significant	Not Significant	Not Significant	Not Significant	Not Significant	Not Significant	Not Significant	Not Significant	Not Significant	Not Significant	Not Significant	Not Significant	Not Significant	Not Significant	Not Significant	Not Significant	Not Significant	Not Significant	Not Significant	Not Significant
NC_007604	352026	352026	353207		+	-	Synpcc7942_0359	hypothetical protein	DEG only	Never Significant	Not Significant	Not Significant	Not Significant	Not Significant	Not Significant	Not Significant	Not Significant	Not Significant	Not Significant	Not Significant	Not Significant	Not Significant	Neutral Down	Neutral Down	Not Significant	Neutral Down	Neutral Down	Not Significant	Not Significant	Not Significant	Not Significant
NC_007604	354299	354299	353103	353103	-	-	Synpcc7942_0360	hypothetical protein	Never Significant	Never Significant	Not Significant	Not Significant	Not Significant	Not Significant	Not Significant	Not Significant	Not Significant	Not Significant	Not Significant	Not Significant	Not Significant	Not Significant	Not Significant	Not Significant	Not Significant	Not Significant	Not Significant	Not Significant	Not Significant	Not Significant	Not Significant
NC_007604	354510	354532	354759	354798	+	-	Synpcc7942_0361	hypothetical protein	DEG only	DEG only	Not Significant	Not Significant	Not Significant	Not Significant	Not Significant	Not Significant	Not Significant	Not Significant	Not Significant	Neutral Down	Not Significant	Not Significant	Not Significant	Neutral Down	Neutral Down	Not Significant	Neutral Down	Not Significant	Not Significant	Not Significant	Not Significant
NC_007604	354800	354884	355483	355483	+	-	Synpcc7942_0362	hypothetical protein	sDEG	sDEG	Not Significant	Not Significant	Not Significant	Not Significant	Neutral Down	Not Significant	Neutral Up	Down	Not Significant	Neutral Down	Not Significant	Not Significant	Not Significant	Down	Neutral Down	Not Significant	Neutral Down	Neutral Down	Neutral Down	Not Significant	Neutral Down
NC_007604	355509	355509	355793		+	-	Synpcc7942_0363	hypothetical protein	sDEG	Never Significant	Not Significant	Not Significant	Not Significant	Not Significant	Not Significant	Not Significant	Not Significant	Not Significant	Not Significant	Not Significant	Not Significant	Not Significant	Not Significant	Down	Not Significant	Not Significant	Neutral Down	Not Significant	Not Significant	Not Significant	Not Significant
NC_007604	355865	355865	356416	356675	+	-	Synpcc7942_0364	hypothetical protein	sDEG	sDEG	Not Significant	Not Significant	Not Significant	Not Significant	Up	Up	Not Significant	Up	Not Significant	Not Significant	Not Significant	Not Significant	Not Significant	Up	Not Significant	Not Significant	Up	Neutral Up	Not Significant	Not Significant	Up
NC_007604	356676	356676	357305	357320	+	-	Synpcc7942_0365	response regulator receiver domain-containing protein	sDEG	sDEG	Up	Up	Not Significant	Not Significant	Not Significant	Not Significant	Not Significant	Not Significant	Not Significant	Neutral Up	Up	Up	Neutral Up	Neutral Up	Neutral Up	Up	Up	Not Significant	Not Significant	Not Significant	Neutral Down
NC_007604	357547	357549	359732	359732	+	-	Synpcc7942_0366	sulfate transporter	DEG only	DEG only	Neutral Down	Neutral Down	Not Significant	Not Significant	Not Significant	Neutral Down	Neutral Down	Neutral Up	Not Significant	Neutral Up	Neutral Down	Neutral Down	Not Significant	Not Significant	Neutral Up	Not Significant	Not Significant	Neutral Up	Neutral Up	Neutral Up	Neutral Up
NC_007604	360690	360690	359767		-	-	Synpcc7942_0367	Na+-dependent transporter-like protein	sDEG	sDEG	Not Significant	Not Significant	Not Significant	Not Significant	Not Significant	Neutral Down	Not Significant	Down	Neutral Down	Neutral Down	Neutral Down	Not Significant	Neutral Down	Down	Not Significant	Neutral Down	Down	Neutral Down	Not Significant	Neutral Down	Neutral Down
NC_007604		360711	362063		+	xseA	Synpcc7942_0368	exodeoxyribonuclease VII large subunit	DEG only	Never Significant	Not Significant	Not Significant	Not Significant	Not Significant	Not Significant	Not Significant	Not Significant	Not Significant	Not Significant	Not Significant	Neutral Down	Not Significant	Not Significant	Not Significant	Not Significant	Not Significant	Not Significant	Not Significant	Not Significant	Not Significant	Not Significant
NC_007604	362147	362147	363601		+	-	Synpcc7942_0369	flavin-containing monoamine oxidase	Never Significant	Never Significant	Not Significant	Not Significant	Not Significant	Not Significant	Not Significant	Not Significant	Not Significant	Not Significant	Not Significant	Not Significant	Not Significant	Not Significant	Not Significant	Not Significant	Not Significant	Not Significant	Not Significant	Not Significant	Not Significant	Not Significant	Not Significant
NC_007604	363763	363763	365067		+	-	Synpcc7942_0370	O-acetylhomoserine/O-acetylserine sulfhydrylase	DEG only	DEG only	Not Significant	Not Significant	Not Significant	Not Significant	Not Significant	Not Significant	Not Significant	Neutral Up	Not Significant	Not Significant	Not Significant	Not Significant	Neutral Up	Neutral Up	Not Significant	Neutral Up	Neutral Up	Not Significant	Not Significant	Not Significant	Not Significant
NC_007604		365116	366015		+	-	Synpcc7942_0371	homoserine O-succinyltransferase	sDEG	DEG only	Not Significant	Not Significant	Not Significant	Not Significant	Not Significant	Not Significant	Not Significant	Neutral Up	Neutral Up	Neutral Up	Not Significant	Not Significant	Neutral Up	Up	Not Significant	Neutral Up	Neutral Up	Neutral Up	Not Significant	Not Significant	Neutral Up
NC_007604		366053	366853		+	-	Synpcc7942_0372	hypothetical protein	DEG only	DEG only	Not Significant	Not Significant	Not Significant	Not Significant	Not Significant	Not Significant	Not Significant	Not Significant	Neutral Down	Not Significant	Neutral Up	Not Significant	Not Significant	Not Significant	Not Significant	Not Significant	Not Significant	Not Significant	Not Significant	Neutral Down	Not Significant
NC_007604		368024	366738		-	-	Synpcc7942_0373	hypothetical protein	DEG only	Never Significant	Not Significant	Not Significant	Not Significant	Not Significant	Not Significant	Not Significant	Not Significant	Not Significant	Not Significant	Not Significant	Not Significant	Not Significant	Neutral Up	Neutral Up	Not Significant	Neutral Up	Neutral Up	Not Significant	Not Significant	Not Significant	Not Significant
NC_007604	368574	368574	368290	368189	-	-	Synpcc7942_0374	hypothetical protein	DEG only	DEG only	Neutral Up	Not Significant	Not Significant	Neutral Up	Not Significant	Not Significant	Not Significant	Not Significant	Not Significant	Neutral Up	Neutral Up	Not Significant	Neutral Up	Neutral Up	Not Significant	Not Significant	Not Significant	Not Significant	Not Significant	Not Significant	Not Significant
NC_007604		370344	368929	368929	-	-	Synpcc7942_0375	processing protease	sDEG	DEG only	Not Significant	Not Significant	Not Significant	Not Significant	Not Significant	Not Significant	Not Significant	Neutral Down	Not Significant	Not Significant	Not Significant	Not Significant	Neutral Down	Down	Not Significant	Not Significant	Down	Not Significant	Not Significant	Not Significant	Neutral Down
NC_007604		371867	370341		-	-	Synpcc7942_0376	zinc protease	DEG only	Never Significant	Not Significant	Not Significant	Not Significant	Not Significant	Not Significant	Not Significant	Not Significant	Not Significant	Not Significant	Not Significant	Not Significant	Not Significant	Not Significant	Neutral Down	Not Significant	Not Significant	Not Significant	Not Significant	Not Significant	Not Significant	Not Significant
NC_007604	372369	372206	371868		-	-	Synpcc7942_0377	hypothetical protein	DEG only	Never Significant	Not Significant	Not Significant	Not Significant	Not Significant	Not Significant	Not Significant	Not Significant	Not Significant	Not Significant	Not Significant	Not Significant	Not Significant	Not Significant	Neutral Up	Not Significant	Not Significant	Not Significant	Not Significant	Not Significant	Not Significant	Not Significant
NC_007604	372532	372532	373326	373379	+	-	Synpcc7942_0378	hypothetical protein	DEG only	Never Significant	Not Significant	Not Significant	Not Significant	Not Significant	Not Significant	Not Significant	Not Significant	Not Significant	Not Significant	Not Significant	Not Significant	Not Significant	Not Significant	Neutral Down	Not Significant	Not Significant	Neutral Down	Not Significant	Not Significant	Not Significant	Not Significant
NC_007604	373380	373380	373763	373784	+	-	Synpcc7942_0379	hypothetical protein	DEG only	DEG only	Not Significant	Not Significant	Not Significant	Not Significant	Neutral Down	Neutral Down	Not Significant	Neutral Down	Not Significant	Not Significant	Not Significant	Not Significant	Not Significant	Not Significant	Not Significant	Not Significant	Neutral Down	Not Significant	Not Significant	Not Significant	Not Significant
NC_007604	373785	373785	374828	374842	+	-	Synpcc7942_0380	hypothetical protein	DEG only	DEG only	Not Significant	Not Significant	Not Significant	Not Significant	Neutral Down	Neutral Down	Not Significant	Neutral Down	Not Significant	Not Significant	Not Significant	Not Significant	Not Significant	Neutral Down	Not Significant	Not Significant	Neutral Down	Not Significant	Not Significant	Not Significant	Not Significant
NC_007604	375346	375346	375032	374703	-	-	Synpcc7942_0381	hypothetical protein	sDEG	sDEG	Not Significant	Not Significant	Not Significant	Not Significant	Neutral Down	Not Significant	Not Significant	Down	Neutral Down	Neutral Down	Not Significant	Not Significant	Not Significant	Neutral Down	Neutral Down	Not Significant	Neutral Down	Neutral Down	Neutral Down	Neutral Down	Down
NC_007604	375722	375722	375456	375347	-	-	Synpcc7942_0382	hypothetical protein	sDEG	sDEG	Neutral Up	Not Significant	Not Significant	Not Significant	Neutral Down	Not Significant	Not Significant	Down	Neutral Down	Neutral Down	Neutral Up	Not Significant	Not Significant	Neutral Down	Neutral Down	Neutral Down	Neutral Down	Neutral Down	Neutral Down	Neutral Down	Down
NC_007604	376448	376448	375762	375723	-	-	Synpcc7942_0383	hypothetical protein	DEG only	Never Significant	Not Significant	Not Significant	Not Significant	Not Significant	Not Significant	Not Significant	Not Significant	Not Significant	Not Significant	Not Significant	Not Significant	Not Significant	Neutral Up	Not Significant	Not Significant	Not Significant	Not Significant	Not Significant	Not Significant	Not Significant	Not Significant
NC_007604		377237	376527		-	-	Synpcc7942_0384	hypothetical protein	DEG only	Never Significant	Not Significant	Not Significant	Not Significant	Not Significant	Not Significant	Not Significant	Not Significant	Not Significant	Not Significant	Not Significant	Neutral Down	Not Significant	Not Significant	Not Significant	Not Significant	Not Significant	Not Significant	Not Significant	Neutral Up	Neutral Up	Not Significant
NC_007604	378694	378694	377321	377301	-	-	Synpcc7942_0385	geranylgeranyl reductase	sDEG	sDEG	Not Significant	Not Significant	Not Significant	Not Significant	Neutral Down	Neutral Down	Not Significant	Down	Neutral Down	Neutral Down	Not Significant	Not Significant	Neutral Down	Down	Neutral Down	Neutral Down	Down	Neutral Down	Neutral Down	Neutral Down	Down
[truncated: 2,337 more rows]

## Sheet: 3) DEG Lists
Day 1																Day 4												Over Time
[truncated: 549 more rows]
[truncated: 34 more columns]

## Sheet: 4) Relevant sDEG Summary
Data presented here is a subset of "2) DEG Summary", where the experiments (columns) are limited to the ten relevant pairwise comparisons and only those genes that were designated as a strong DEG (sDEG, "Up", or "Down") in at least one of these pairwise comparisons are retained.							Counts of Hits	Up	83	64	3	16	15	57	24	148	61	99
[truncated: 518 more rows]

[truncated: 14 more sheets: 5) Relevant sDEG Lists, 6) Knowns Summary, 7) Day 1 Venn Full, 8) Day 1 Venn Reduced, 9) Day 4 Venn Full, 10) Day 4 Venn Reduced, 11) Over Time Venn Full, 12) Over Time Venn Reduced, 13) Aged Venn Full, 14) Aged Venn Reduced, 15) Day 1 Venn Minus Aged Full, 16) Day 1 Venn Minus Aged Redu., 17) Enrichment Analysis Full, 18) Enrichment Analysis Reduced]
